# Supplementary material for: Quantitative Phosphoproteomic Comparison of Lens Proteins in Highly Myopic Cataract and Age-Related Cataract
Source: Biomed Res Int. 2021 May 10;2021:6668845. doi: 10.1155/2021/6668845 (PMC8130905; doi:10.1155/2021/6668845)
Supplement: Supplementary 2 — Table S2. Phosphopeptide annotation in HMC and ARC lenses. [file 6668845.f2.xlsx]

## Sheet: Total
Accession	Gene Name	Proteins	Positions within proteins	Leading proteins	Protein	Fasta headers	Amino acid	Sequence window	Score	Modified sequence	Phospho (STY) Probabilities	Position in peptide	Charge	m/z	Mass error [ppm]	id	Protein group IDs	Positions	Position	Peptide IDs	Mod. peptide IDs	ARC-N1	ARC-N2	ARC-N3	ARC-C1	ARC-C2	ARC-C3	HMC-N1	HMC-N2	HMC-N3	HMC-C1	HMC-C2	HMC-C3
P32119	PRDX1	>sp|P32119|PRDX2_HUMAN Peroxiredoxin-2 OS=Homo sapiens GN=PRDX2 PE=1 SV=5;>tr|V9HW12|V9HW12_HUMAN Epididymis secretory sperm binding protein Li 2a OS=Homo sapiens GN=HEL-S-2a PE=2 SV=1;>tr|B4DF70|B4DF70_HUMAN cDNA FLJ60461, highly similar to Peroxiredoxin-2 (EC 1.11.1.15) OS=Homo sapiens PE=2 SV=1;>tr|A6NIW5|A6NIW5_HUMAN Peroxiredoxin 2, isoform CRA_a OS=Homo sapiens GN=PRDX2 PE=1 SV=2	112;112;112;112	>sp|P32119|PRDX2_HUMAN Peroxiredoxin-2 OS=Homo sapiens GN=PRDX2 PE=1 SV=5	>sp|P32119|PRDX2_HUMAN Peroxiredoxin-2 OS=Homo sapiens GN=PRDX2 PE=1 SV=5	>sp|P32119|PRDX2_HUMAN Peroxiredoxin-2 OS=Homo sapiens GN=PRDX2 PE=1 SV=5;>tr|V9HW12|V9HW12_HUMAN Epididymis secretory sperm binding protein Li 2a OS=Homo sapiens GN=HEL-S-2a PE=2 SV=1;>tr|B4DF70|B4DF70_HUMAN cDNA FLJ60461, highly similar to Peroxiredoxin-	S	GPLNIPLLADVTRRLSEDYGVLKTDEGIAYR	106.97	_RLS(ph)EDYGVLK_	RLS(1)EDYGVLK	3	2	630.305	-0.14548	176	74	112	112	461	614	100360000	140190000	133480000	230360000	250100000	221990000	205830000	196130000	197040000	291380000	280940000	279640000
P07315	CRYGC	>sp|P07315|CRGC_HUMAN Gamma-crystallin C OS=Homo sapiens GN=CRYGC PE=1 SV=2;>tr|A0A0X8GLL6|A0A0X8GLL6_HUMAN Gamma-crystallin C OS=Homo sapiens GN=CRYGC PE=2 SV=1	119;119	>sp|P07315|CRGC_HUMAN Gamma-crystallin C OS=Homo sapiens GN=CRYGC PE=1 SV=2	>sp|P07315|CRGC_HUMAN Gamma-crystallin C OS=Homo sapiens GN=CRYGC PE=1 SV=2	>sp|P07315|CRGC_HUMAN Gamma-crystallin C OS=Homo sapiens GN=CRYGC PE=1 SV=2;>tr|A0A0X8GLL6|A0A0X8GLL6_HUMAN Gamma-crystallin C OS=Homo sapiens GN=CRYGC PE=2 SV=1	S	ELSEDCPSIQDRFHLSEIRSLHVLEGCWVLY	123.21	_FHLS(ph)EIR_	FHLS(1)EIR	4	2	491.231	0.43181	89	33	119	119	118;168	148;226	7038300000	6280800000	6809300000	5586700000	5365300000	5098100000	10125000000	10637000000	10267000000	8833200000	8257300000	8223600000
Q6UWM7	LCT	>sp|Q6UWM7|LCTL_HUMAN Lactase-like protein OS=Homo sapiens GN=LCTL PE=1 SV=2	111	>sp|Q6UWM7|LCTL_HUMAN Lactase-like protein OS=Homo sapiens GN=LCTL PE=1 SV=2	>sp|Q6UWM7|LCTL_HUMAN Lactase-like protein OS=Homo sapiens GN=LCTL PE=1 SV=2	>sp|Q6UWM7|LCTL_HUMAN Lactase-like protein OS=Homo sapiens GN=LCTL PE=1 SV=2	S	DIILLRELHVNHYRFSLSWPRLLPTGIRAEQ	112.41	_FS(ph)LSWPR_	FS(1)LSWPR	2	2	486.721	-0.16859	322	136	111	111	134	166	35920000	37336000	28720000	70644000	63839000	61278000	53649000	60291000	57297000	97672000	94233000	98006000
P07315	CRYGC	>sp|P07315|CRGC_HUMAN Gamma-crystallin C OS=Homo sapiens GN=CRYGC PE=1 SV=2;>tr|A0A0X8GLL6|A0A0X8GLL6_HUMAN Gamma-crystallin C OS=Homo sapiens GN=CRYGC PE=2 SV=1	106;106	>sp|P07315|CRGC_HUMAN Gamma-crystallin C OS=Homo sapiens GN=CRYGC PE=1 SV=2	>sp|P07315|CRGC_HUMAN Gamma-crystallin C OS=Homo sapiens GN=CRYGC PE=1 SV=2	>sp|P07315|CRGC_HUMAN Gamma-crystallin C OS=Homo sapiens GN=CRYGC PE=1 SV=2;>tr|A0A0X8GLL6|A0A0X8GLL6_HUMAN Gamma-crystallin C OS=Homo sapiens GN=CRYGC PE=2 SV=1	S	RLYEREDHKGLMMELSEDCPSIQDRFHLSEI	197.49	_GLMMELS(ph)EDCPSIQDR_	GLMMELS(1)EDCPSIQDR	7	2	980.896	-0.065603	88	33	106	106	85;167;168;355	106;107;108;221;223;225;226;462	2899700000	2826900000	3075000000	2793000000	2511700000	2414400000	5360800000	5644500000	4675900000	5154100000	5511100000	5118800000
J3KPS3	ALDOA	>tr|J3KPS3|J3KPS3_HUMAN Fructose-bisphosphate aldolase OS=Homo sapiens GN=ALDOA PE=1 SV=1;>sp|P04075|ALDOA_HUMAN Fructose-bisphosphate aldolase A OS=Homo sapiens GN=ALDOA PE=1 SV=2;>tr|V9HWN7|V9HWN7_HUMAN Fructose-bisphosphate aldolase OS=Homo sapiens GN=HEL-S-87p PE=2 SV=1;>tr|H3BQN4|H3BQN4_HUMAN Fructose-bisphosphate aldolase OS=Homo sapiens GN=ALDOA PE=1 SV=1;>tr|H3BPS8|H3BPS8_HUMAN Fructose-b…	36;36;36;36;90;36	>tr|J3KPS3|J3KPS3_HUMAN Fructose-bisphosphate aldolase OS=Homo sapiens GN=ALDOA PE=1 SV=1	>tr|J3KPS3|J3KPS3_HUMAN Fructose-bisphosphate aldolase OS=Homo sapiens GN=ALDOA PE=1 SV=1	>tr|J3KPS3|J3KPS3_HUMAN Fructose-bisphosphate aldolase OS=Homo sapiens GN=ALDOA PE=1 SV=1;>sp|P04075|ALDOA_HUMAN Fructose-bisphosphate aldolase A OS=Homo sapiens GN=ALDOA PE=1 SV=2;>tr|V9HWN7|V9HWN7_HUMAN Fructose-bisphosphate aldolase OS=Homo sapiens GN=H	S	HRIVAPGKGILAADESTGSIAKRLQSIGTEN	179.14	_GILAADES(ph)TGS(ph)IAKR_	GILAADES(0.966)T(0.077)GS(0.957)IAKR	8	2	824.871	1.1436	58	23	36	36	155;156	204;205;206;207	688890000	615510000	716780000	1614500000	1444800000	1558100000	938250000	1002600000	832350000	1674900000	1578600000	1661900000
P43320	CRYBB2	>sp|P43320|CRBB2_HUMAN Beta-crystallin B2 OS=Homo sapiens GN=CRYBB2 PE=1 SV=2;>tr|R4UMM2|R4UMM2_HUMAN Beta-crystallin B2 OS=Homo sapiens GN=CRYBB2 PE=2 SV=1;>tr|A0A0H3W5U0|A0A0H3W5U0_HUMAN Beta-crystallin B2 OS=Homo sapiens GN=CRYBB2 PE=2 SV=1;>tr|A0A0H3W5J2|A0A0H3W5J2_HUMAN Beta-crystallin B2 (Fragment) OS=Homo sapiens GN=CRYBB2 PE=2 SV=1;>tr|A0A0H3W5H9|A0A0H3W5H9_HUMAN Beta-crystallin B2 (Fragm…	118;118;118;115;100;118	>sp|P43320|CRBB2_HUMAN Beta-crystallin B2 OS=Homo sapiens GN=CRYBB2 PE=1 SV=2	>sp|P43320|CRBB2_HUMAN Beta-crystallin B2 OS=Homo sapiens GN=CRYBB2 PE=1 SV=2	>sp|P43320|CRBB2_HUMAN Beta-crystallin B2 OS=Homo sapiens GN=CRYBB2 PE=1 SV=2;>tr|R4UMM2|R4UMM2_HUMAN Beta-crystallin B2 OS=Homo sapiens GN=CRYBB2 PE=2 SV=1;>tr|A0A0H3W5U0|A0A0H3W5U0_HUMAN Beta-crystallin B2 OS=Homo sapiens GN=CRYBB2 PE=2 SV=1;>tr|A0A0H3W5	T	DSQEHKIILYENPNFTGKKMEIIDDDVPSFH	202.4	_IILYENPNFT(ph)GKK_	IILYENPNFT(1)GKK	10	2	808.908	-0.14383	429	86	118	118	233;234	310;312	1589300000	1645400000	1555900000	3640300000	3751600000	3548200000	1550700000	1689700000	1845100000	3531400000	3443500000	3306500000
P53674	CRYBB1	>sp|P53674|CRBB1_HUMAN Beta-crystallin B1 OS=Homo sapiens GN=CRYBB1 PE=1 SV=2	138	>sp|P53674|CRBB1_HUMAN Beta-crystallin B1 OS=Homo sapiens GN=CRYBB1 PE=1 SV=2	>sp|P53674|CRBB1_HUMAN Beta-crystallin B1 OS=Homo sapiens GN=CRYBB1 PE=1 SV=2	>sp|P53674|CRBB1_HUMAN Beta-crystallin B1 OS=Homo sapiens GN=CRYBB1 PE=1 SV=2	S	RWNTWSSSYRSDRLMSFRPIKMDAQEHKISL	114.97	_LMS(ph)FRPIK_	LMS(1)FRPIK	3	2	536.275	-0.52365	236	96	138	138	326	424;425	3676100000	4087100000	4288500000	4791000000	4549600000	4164500000	4331100000	4223900000	4723300000	3762000000	3510200000	3759800000
P00352	ALDH1A1	>sp|P00352|AL1A1_HUMAN Retinal dehydrogenase 1 OS=Homo sapiens GN=ALDH1A1 PE=1 SV=2;>tr|V9HVX6|V9HVX6_HUMAN Epididymis luminal protein 9 OS=Homo sapiens GN=HEL-9 PE=2 SV=1;>tr|V9HW83|V9HW83_HUMAN Aldehyde dehydrogenase 1 family, member A1, isoform CRA_a OS=Homo sapiens GN=HEL-S-53e PE=2 SV=1;>tr|B4DDF8|B4DDF8_HUMAN cDNA FLJ51786, highly similar to Retinal dehydrogenase 1 (EC 1.2.1.36) OS=Homo sap…	413;413;413;334	>sp|P00352|AL1A1_HUMAN Retinal dehydrogenase 1 OS=Homo sapiens GN=ALDH1A1 PE=1 SV=2	>sp|P00352|AL1A1_HUMAN Retinal dehydrogenase 1 OS=Homo sapiens GN=ALDH1A1 PE=1 SV=2	>sp|P00352|AL1A1_HUMAN Retinal dehydrogenase 1 OS=Homo sapiens GN=ALDH1A1 PE=1 SV=2;>tr|V9HVX6|V9HVX6_HUMAN Epididymis luminal protein 9 OS=Homo sapiens GN=HEL-9 PE=2 SV=1;>tr|V9HW83|V9HW83_HUMAN Aldehyde dehydrogenase 1 family, member A1, isoform CRA_a OS	S	KEEIFGPVQQIMKFKSLDDVIKRANNTFYGL	154.36	_FKS(ph)LDDVIKR_	FKS(1)LDDVIKR	3	2	650.837	0.62445	14	10	413	413	121;122	152;153	171270000	228760000	304680000	742180000	729930000	711560000	331960000	368220000	323210000	696590000	673830000	648680000
P48637	GSS	>sp|P48637|GSHB_HUMAN Glutathione synthetase OS=Homo sapiens GN=GSS PE=1 SV=1;>tr|V9HWJ1|V9HWJ1_HUMAN Glutathione synthetase OS=Homo sapiens GN=HEL-S-64p PE=2 SV=1;>tr|B7Z1C5|B7Z1C5_HUMAN Glutathione synthetase OS=Homo sapiens PE=2 SV=1;>tr|B7Z514|B7Z514_HUMAN Glutathione synthetase OS=Homo sapiens PE=2 SV=1	181;181;112;53	>sp|P48637|GSHB_HUMAN Glutathione synthetase OS=Homo sapiens GN=GSS PE=1 SV=1	>sp|P48637|GSHB_HUMAN Glutathione synthetase OS=Homo sapiens GN=GSS PE=1 SV=1	>sp|P48637|GSHB_HUMAN Glutathione synthetase OS=Homo sapiens GN=GSS PE=1 SV=1;>tr|V9HWJ1|V9HWJ1_HUMAN Glutathione synthetase OS=Homo sapiens GN=HEL-S-64p PE=2 SV=1;>tr|B7Z1C5|B7Z1C5_HUMAN Glutathione synthetase OS=Homo sapiens PE=2 SV=1;>tr|B7Z514|B7Z514_H	S	VLSVLSKTKEAGKILSNNPSKGLALGIAKAW	159.4	_ILS(ph)NNPSK_	ILS(1)NNPSK	3	2	476.729	0.49942	212	90	181	181	238	316	75191000	70670000	59022000	191720000	181870000	181060000	155870000	155430000	162240000	307200000	314420000	285780000
A0A087X1N8	SERPINB6	>tr|A0A087X1N8|A0A087X1N8_HUMAN Serpin B6 OS=Homo sapiens GN=SERPINB6 PE=1 SV=1;>tr|A0A024QZX5|A0A024QZX5_HUMAN Serpin B6 OS=Homo sapiens GN=SERPINB6 PE=1 SV=1;>sp|P35237|SPB6_HUMAN Serpin B6 OS=Homo sapiens GN=SERPINB6 PE=1 SV=3;>tr|A0A024QZX3|A0A024QZX3_HUMAN Serpin peptidase inhibitor, clade B (Ovalbumin), member 6, isoform CRA_a OS=Homo sapiens GN=SERPINB6 PE=3 SV=1;>tr|Q8IXH2|Q8IXH2_HUMAN MS…	170;155;151;151;34	>tr|A0A087X1N8|A0A087X1N8_HUMAN Serpin B6 OS=Homo sapiens GN=SERPINB6 PE=1 SV=1	>tr|A0A087X1N8|A0A087X1N8_HUMAN Serpin B6 OS=Homo sapiens GN=SERPINB6 PE=1 SV=1	>tr|A0A087X1N8|A0A087X1N8_HUMAN Serpin B6 OS=Homo sapiens GN=SERPINB6 PE=1 SV=1;>tr|A0A024QZX5|A0A024QZX5_HUMAN Serpin B6 OS=Homo sapiens GN=SERPINB6 PE=1 SV=1;>sp|P35237|SPB6_HUMAN Serpin B6 OS=Homo sapiens GN=SERPINB6 PE=1 SV=3;>tr|A0A024QZX3|A0A024QZX3_	S	TWVAEKTEGKIAELLSPGSVDPLTRLVLVNA	173.37	_IAELLS(ph)PGSVDPLTR_	IAELLS(1)PGSVDPLTR	6	2	824.421	0.49997	181	77	170	170	215	290	881130000	747820000	727500000	813650000	755710000	830700000	1029000000	1302800000	1129000000	1029400000	960650000	954150000
P07315	CRYGC	>sp|P07315|CRGC_HUMAN Gamma-crystallin C OS=Homo sapiens GN=CRYGC PE=1 SV=2;>tr|A0A0X8GLL6|A0A0X8GLL6_HUMAN Gamma-crystallin C OS=Homo sapiens GN=CRYGC PE=2 SV=1;>tr|A0A0U3BWM0|A0A0U3BWM0_HUMAN Crystallin gamma B OS=Homo sapiens GN=CRYGB PE=2 SV=1;>sp|P07316|CRGB_HUMAN Gamma-crystallin B OS=Homo sapiens GN=CRYGB PE=1 SV=3	75;75;75;75	>sp|P07315|CRGC_HUMAN Gamma-crystallin C OS=Homo sapiens GN=CRYGC PE=1 SV=2;>tr|A0A0U3BWM0|A0A0U3BWM0_HUMAN Crystallin gamma B OS=Homo sapiens GN=CRYGB PE=2 SV=1	>sp|P07315|CRGC_HUMAN Gamma-crystallin C OS=Homo sapiens GN=CRYGC PE=1 SV=2	>sp|P07315|CRGC_HUMAN Gamma-crystallin C OS=Homo sapiens GN=CRYGC PE=1 SV=2;>tr|A0A0X8GLL6|A0A0X8GLL6_HUMAN Gamma-crystallin C OS=Homo sapiens GN=CRYGC PE=2 SV=1;>tr|A0A0U3BWM0|A0A0U3BWM0_HUMAN Crystallin gamma B OS=Homo sapiens GN=CRYGB PE=2 SV=1;>sp|P073	S	RGEYPDYQQWMGLSDSIRSCCLIPPHSGAYR;RGEYPDYQQWMGLSDSIRSCCLIPQTVSHRL	266.28	_RGEYPDYQQWMGLSDS(ph)IR_	RGEYPDYQQWMGLSDS(1)IR	16	2	1140.99	-0.25115	91	33;173	75;75	75	150;448	195;196;597;599	863910000	1236000000	1153300000	1596600000	1760100000	1614100000	3283300000	1577400000	3204300000	2081500000	1837700000	1887900000
P22914	CRYGS	>sp|P22914|CRBS_HUMAN Beta-crystallin S OS=Homo sapiens GN=CRYGS PE=1 SV=4;>tr|A0A140CTX8|A0A140CTX8_HUMAN Gamma-crystallin S OS=Homo sapiens GN=CRYGS PE=2 SV=1;>tr|Q9UFA7|Q9UFA7_HUMAN Crystallin, gamma S, isoform CRA_a OS=Homo sapiens GN=DKFZp434A0627 PE=2 SV=1	90;90;32	>sp|P22914|CRBS_HUMAN Beta-crystallin S OS=Homo sapiens GN=CRYGS PE=1 SV=4;>tr|Q9UFA7|Q9UFA7_HUMAN Crystallin, gamma S, isoform CRA_a OS=Homo sapiens GN=DKFZp434A0627 PE=2 SV=1	>sp|P22914|CRBS_HUMAN Beta-crystallin S OS=Homo sapiens GN=CRYGS PE=1 SV=4	>sp|P22914|CRBS_HUMAN Beta-crystallin S OS=Homo sapiens GN=CRYGS PE=1 SV=4;>tr|A0A140CTX8|A0A140CTX8_HUMAN Gamma-crystallin S OS=Homo sapiens GN=CRYGS PE=2 SV=1;>tr|Q9UFA7|Q9UFA7_HUMAN Crystallin, gamma S, isoform CRA_a OS=Homo sapiens GN=DKFZp434A0627 PE=	S	GLNDRLSSCRAVHLPSGGQYKIQIFEKGDFS	122.18	_AVHLPS(ph)GGQYK_	AVHLPS(1)GGQYK	6	3	412.864	-0.037602	151	63;191	90;32	90	53	72	22379000000	23037000000	22261000000	22677000000	17562000000	19175000000	33205000000	27889000000	28939000000	25270000000	23445000000	22609000000
P05198	IMPDH1	>sp|P05198|IF2A_HUMAN Eukaryotic translation initiation factor 2 subunit 1 OS=Homo sapiens GN=EIF2S1 PE=1 SV=3;>tr|Q53XC0|Q53XC0_HUMAN Eukaryotic translation initiation factor 2, subunit 1 alpha, 35kDa, isoform CRA_a OS=Homo sapiens GN=EIF2S1 PE=2 SV=1;>tr|G3V4T5|G3V4T5_HUMAN Eukaryotic translation initiation factor 2 subunit 1 (Fragment) OS=Homo sapiens GN=EIF2S1 PE=1 SV=1;>tr|H0YJS4|H0YJS4_HUMA…	91;91;91;48	>sp|P05198|IF2A_HUMAN Eukaryotic translation initiation factor 2 subunit 1 OS=Homo sapiens GN=EIF2S1 PE=1 SV=3	>sp|P05198|IF2A_HUMAN Eukaryotic translation initiation factor 2 subunit 1 OS=Homo sapiens GN=EIF2S1 PE=1 SV=3	>sp|P05198|IF2A_HUMAN Eukaryotic translation initiation factor 2 subunit 1 OS=Homo sapiens GN=EIF2S1 PE=1 SV=3;>tr|Q53XC0|Q53XC0_HUMAN Eukaryotic translation initiation factor 2, subunit 1 alpha, 35kDa, isoform CRA_a OS=Homo sapiens GN=EIF2S1 PE=2 SV=1;>tr	S	VDKEKGYIDLSKRRVSPEEAIKCEDKFTKSK	115.8	_RVS(ph)PEEAIK_	RVS(1)PEEAIK	3	2	554.774	0.38075	68	28	91	91	479;491	642;655		24083000	18481000	49368000	45633000	47050000	33057000	33417000	29622000	36811000	39486000	36205000
K7ERQ8	ENSG00000267261	>tr|K7ERQ8|K7ERQ8_HUMAN Uncharacterized protein (Fragment) OS=Homo sapiens PE=4 SV=1;>sp|P51148|RAB5C_HUMAN Ras-related protein Rab-5C OS=Homo sapiens GN=RAB5C PE=1 SV=2;>tr|A0A024R1U4|A0A024R1U4_HUMAN RAB5C, member RAS oncogene family, isoform CRA_a OS=Homo sapiens GN=RAB5C PE=4 SV=1;>sp|P20339|RAB5A_HUMAN Ras-related protein Rab-5A OS=Homo sapiens GN=RAB5A PE=1 SV=2;>sp|P61020|RAB5B_HUMAN Ras-r…	30;30;30;29;29;29;29;29;30;30;29;29;30;64;30;29;29;29	>tr|K7ERQ8|K7ERQ8_HUMAN Uncharacterized protein (Fragment) OS=Homo sapiens PE=4 SV=1	>tr|K7ERQ8|K7ERQ8_HUMAN Uncharacterized protein (Fragment) OS=Homo sapiens PE=4 SV=1	>tr|K7ERQ8|K7ERQ8_HUMAN Uncharacterized protein (Fragment) OS=Homo sapiens PE=4 SV=1;>sp|P51148|RAB5C_HUMAN Ras-related protein Rab-5C OS=Homo sapiens GN=RAB5C PE=1 SV=2;>tr|A0A024R1U4|A0A024R1U4_HUMAN RAB5C, member RAS oncogene family, isoform CRA_a OS=Ho	S	AGNKICQFKLVLLGESAVGKSSLVLRFVKGQ	109	_LVLLGES(ph)AVGK_	LVLLGES(1)AVGK	7	2	583.315	0.66039	138	55	30	30	348	455	72593000	66016000	66363000	95352000	83945000	81246000	82024000	101630000	92276000	99245000	99804000	96929000
P07738	BPGM	>sp|P07738|PMGE_HUMAN Bisphosphoglycerate mutase OS=Homo sapiens GN=BPGM PE=1 SV=2;>tr|A0A024R782|A0A024R782_HUMAN Phosphoglycerate mutase OS=Homo sapiens GN=BPGM PE=2 SV=1;>tr|B3KUR3|B3KUR3_HUMAN cDNA FLJ40459 fis, clone TESTI2041800, highly similar to BISPHOSPHOGLYCERATE MUTASE (EC 5.4.2.4) OS=Homo sapiens PE=2 SV=1;>tr|Q59GR5|Q59GR5_HUMAN Phosphoglycerate mutase (Fragment) OS=Homo sapiens PE=2…	92;92;75;101	>sp|P07738|PMGE_HUMAN Bisphosphoglycerate mutase OS=Homo sapiens GN=BPGM PE=1 SV=2	>sp|P07738|PMGE_HUMAN Bisphosphoglycerate mutase OS=Homo sapiens GN=BPGM PE=1 SV=2	>sp|P07738|PMGE_HUMAN Bisphosphoglycerate mutase OS=Homo sapiens GN=BPGM PE=1 SV=2;>tr|A0A024R782|A0A024R782_HUMAN Phosphoglycerate mutase OS=Homo sapiens GN=BPGM PE=2 SV=1;>tr|B3KUR3|B3KUR3_HUMAN cDNA FLJ40459 fis, clone TESTI2041800, highly similar to BI	Y	EWVPVESSWRLNERHYGALIGLNREQMALNH	178.94	_HY(ph)GALIGLNR_	HY(1)GALIGLNR	2	2	597.295	0.13096	493	35	92	92	212	287	37141000	33188000	38383000	66188000	57845000	67195000	56609000	55340000	55312000	88271000	88681000	93111000
P37837	TALDO1	>sp|P37837|TALDO_HUMAN Transaldolase OS=Homo sapiens GN=TALDO1 PE=1 SV=2;>tr|A0A140VK56|A0A140VK56_HUMAN Transaldolase OS=Homo sapiens PE=2 SV=1;>tr|F2Z393|F2Z393_HUMAN Transaldolase OS=Homo sapiens GN=TALDO1 PE=1 SV=1	237;237;237	>sp|P37837|TALDO_HUMAN Transaldolase OS=Homo sapiens GN=TALDO1 PE=1 SV=2	>sp|P37837|TALDO_HUMAN Transaldolase OS=Homo sapiens GN=TALDO1 PE=1 SV=2	>sp|P37837|TALDO_HUMAN Transaldolase OS=Homo sapiens GN=TALDO1 PE=1 SV=2;>tr|A0A140VK56|A0A140VK56_HUMAN Transaldolase OS=Homo sapiens PE=2 SV=1;>tr|F2Z393|F2Z393_HUMAN Transaldolase OS=Homo sapiens GN=TALDO1 PE=1 SV=1	S	NYYKKFSYKTIVMGASFRNTGEIKALAGCDF	142.07	_TIVMGAS(ph)FR_	TIVMGAS(1)FR	7	2	531.246	0.019892	188	81	237	237	551	727	15303000	13718000	14680000	49924000	37385000	49336000	27923000	30222000	29886000	42961000	39671000	43941000
P07315	CRYGC	>sp|P07315|CRGC_HUMAN Gamma-crystallin C OS=Homo sapiens GN=CRYGC PE=1 SV=2;>tr|A0A0X8GLL6|A0A0X8GLL6_HUMAN Gamma-crystallin C OS=Homo sapiens GN=CRYGC PE=2 SV=1	85;85	>sp|P07315|CRGC_HUMAN Gamma-crystallin C OS=Homo sapiens GN=CRYGC PE=1 SV=2	>sp|P07315|CRGC_HUMAN Gamma-crystallin C OS=Homo sapiens GN=CRYGC PE=1 SV=2	>sp|P07315|CRGC_HUMAN Gamma-crystallin C OS=Homo sapiens GN=CRYGC PE=1 SV=2;>tr|A0A0X8GLL6|A0A0X8GLL6_HUMAN Gamma-crystallin C OS=Homo sapiens GN=CRYGC PE=2 SV=1	T	MGLSDSIRSCCLIPQTVSHRLRLYEREDHKG	111.12	_SCCLIPQT(ph)VSHR_	SCCLIPQT(0.906)VS(0.094)HR	8	3	513.227	0.13842	400	33	85	85	500	665									275260000		241840000	252260000
P43320	CRYBB2	>sp|P43320|CRBB2_HUMAN Beta-crystallin B2 OS=Homo sapiens GN=CRYBB2 PE=1 SV=2;>tr|R4UMM2|R4UMM2_HUMAN Beta-crystallin B2 OS=Homo sapiens GN=CRYBB2 PE=2 SV=1;>tr|A0A0H3W5U0|A0A0H3W5U0_HUMAN Beta-crystallin B2 OS=Homo sapiens GN=CRYBB2 PE=2 SV=1;>tr|A0A0H3W5J2|A0A0H3W5J2_HUMAN Beta-crystallin B2 (Fragment) OS=Homo sapiens GN=CRYBB2 PE=2 SV=1;>tr|A0A0H3W5H9|A0A0H3W5H9_HUMAN Beta-crystallin B2 (Fragm…	112;112;112;109;94;112	>sp|P43320|CRBB2_HUMAN Beta-crystallin B2 OS=Homo sapiens GN=CRYBB2 PE=1 SV=2	>sp|P43320|CRBB2_HUMAN Beta-crystallin B2 OS=Homo sapiens GN=CRYBB2 PE=1 SV=2	>sp|P43320|CRBB2_HUMAN Beta-crystallin B2 OS=Homo sapiens GN=CRYBB2 PE=1 SV=2;>tr|R4UMM2|R4UMM2_HUMAN Beta-crystallin B2 OS=Homo sapiens GN=CRYBB2 PE=2 SV=1;>tr|A0A0H3W5U0|A0A0H3W5U0_HUMAN Beta-crystallin B2 OS=Homo sapiens GN=CRYBB2 PE=2 SV=1;>tr|A0A0H3W5	Y	LRPIKVDSQEHKIILYENPNFTGKKMEIIDD	174.77	_IILY(ph)ENPNFTGKK_	IILY(1)ENPNFTGKK	4	2	808.908	1.2582	507	86	112	112	233;234	310;312	198490000	180770000	213600000	473800000	462540000	434070000	292220000	233620000		514480000	479560000	495670000
P51149	RAB7A	>sp|P51149|RAB7A_HUMAN Ras-related protein Rab-7a OS=Homo sapiens GN=RAB7A PE=1 SV=1;>tr|A0A158RFU6|A0A158RFU6_HUMAN RAB7, member RAS oncogene family, isoform CRA_a OS=Homo sapiens GN=RAB7A PE=2 SV=1;>tr|B4DPH9|B4DPH9_HUMAN cDNA FLJ55895, highly similar to Ras-related protein Rab-7 OS=Homo sapiens PE=2 SV=1;>tr|C9J8S3|C9J8S3_HUMAN Ras-related protein Rab-7a OS=Homo sapiens GN=RAB7A PE=1 SV=1;>tr|…	17;17;17;17;17;17;17;17;17	>sp|P51149|RAB7A_HUMAN Ras-related protein Rab-7a OS=Homo sapiens GN=RAB7A PE=1 SV=1	>sp|P51149|RAB7A_HUMAN Ras-related protein Rab-7a OS=Homo sapiens GN=RAB7A PE=1 SV=1	>sp|P51149|RAB7A_HUMAN Ras-related protein Rab-7a OS=Homo sapiens GN=RAB7A PE=1 SV=1;>tr|A0A158RFU6|A0A158RFU6_HUMAN RAB7, member RAS oncogene family, isoform CRA_a OS=Homo sapiens GN=RAB7A PE=2 SV=1;>tr|B4DPH9|B4DPH9_HUMAN cDNA FLJ55895, highly similar to	S	TSRKKVLLKVIILGDSGVGKTSLMNQYVNKK	126.1	_VIILGDS(ph)GVGK_	VIILGDS(1)GVGK	7	1	1137.59	1.6021	216	91	17	17	591	776	136610000	178600000	16000000	251030000	256700000	249030000	193370000	244850000	202030000	291690000	334420000	295000000
P07315	CRYGC	>sp|P07315|CRGC_HUMAN Gamma-crystallin C OS=Homo sapiens GN=CRYGC PE=1 SV=2;>tr|A0A0X8GLL6|A0A0X8GLL6_HUMAN Gamma-crystallin C OS=Homo sapiens GN=CRYGC PE=2 SV=1	87;87	>sp|P07315|CRGC_HUMAN Gamma-crystallin C OS=Homo sapiens GN=CRYGC PE=1 SV=2	>sp|P07315|CRGC_HUMAN Gamma-crystallin C OS=Homo sapiens GN=CRYGC PE=1 SV=2	>sp|P07315|CRGC_HUMAN Gamma-crystallin C OS=Homo sapiens GN=CRYGC PE=1 SV=2;>tr|A0A0X8GLL6|A0A0X8GLL6_HUMAN Gamma-crystallin C OS=Homo sapiens GN=CRYGC PE=2 SV=1	S	LSDSIRSCCLIPQTVSHRLRLYEREDHKGLM	111.12	_SCCLIPQTVS(ph)HR_	SCCLIPQT(0.039)VS(0.961)HR	10	3	513.227	-0.042487	92	33	87	87	500	665	162300000	154860000	147610000	130980000	127670000	142620000	330930000	284040000	275260000	282910000	241840000	252260000
Q6UWM7	LCT	>sp|Q6UWM7|LCTL_HUMAN Lactase-like protein OS=Homo sapiens GN=LCTL PE=1 SV=2	311	>sp|Q6UWM7|LCTL_HUMAN Lactase-like protein OS=Homo sapiens GN=LCTL PE=1 SV=2	>sp|Q6UWM7|LCTL_HUMAN Lactase-like protein OS=Homo sapiens GN=LCTL PE=1 SV=2	>sp|Q6UWM7|LCTL_HUMAN Lactase-like protein OS=Homo sapiens GN=LCTL PE=1 SV=2	S	AGDYPQVMKDYIGRKSAEQGLEMSRLPVFSL	86.288	_S(ph)AEQGLEM(ox)SR_	S(1)AEQGLEMSR	1	2	602.239	0.15452	323	136	311	311	498	663				3643300	3629500	2742400		1474100		4387100	3913200	5451200
Q12934	BFSP1	>sp|Q12934|BFSP1_HUMAN Filensin OS=Homo sapiens GN=BFSP1 PE=1 SV=3;>tr|B7Z999|B7Z999_HUMAN cDNA FLJ51468, highly similar to Filensin OS=Homo sapiens PE=2 SV=1;>tr|B7ZAD2|B7ZAD2_HUMAN cDNA, FLJ79146, highly similar to Filensin OS=Homo sapiens PE=2 SV=1	460;321;321	>sp|Q12934|BFSP1_HUMAN Filensin OS=Homo sapiens GN=BFSP1 PE=1 SV=3	>sp|Q12934|BFSP1_HUMAN Filensin OS=Homo sapiens GN=BFSP1 PE=1 SV=3	>sp|Q12934|BFSP1_HUMAN Filensin OS=Homo sapiens GN=BFSP1 PE=1 SV=3;>tr|B7Z999|B7Z999_HUMAN cDNA FLJ51468, highly similar to Filensin OS=Homo sapiens PE=2 SV=1;>tr|B7ZAD2|B7ZAD2_HUMAN cDNA, FLJ79146, highly similar to Filensin OS=Homo sapiens PE=2 SV=1	T	YRKVKEKVRSPKEPETPTELYTKERHVLVTG	173.55	_VRS(ph)PKEPET(ph)PTELYTK_	VRS(1)PKEPET(0.999)PT(0.001)ELYTK	9	3	678.978	0.17567	454	120	460	460	97;524;609	124;694;799;800	38674000	38973000	23755000	302870000	314010000	321110000	55592000	31734000	30800000	97540000	99587000	73592000
P07738	BPGM	>sp|P07738|PMGE_HUMAN Bisphosphoglycerate mutase OS=Homo sapiens GN=BPGM PE=1 SV=2;>tr|A0A024R782|A0A024R782_HUMAN Phosphoglycerate mutase OS=Homo sapiens GN=BPGM PE=2 SV=1;>tr|B3KUR3|B3KUR3_HUMAN cDNA FLJ40459 fis, clone TESTI2041800, highly similar to BISPHOSPHOGLYCERATE MUTASE (EC 5.4.2.4) OS=Homo sapiens PE=2 SV=1;>tr|Q59GR5|Q59GR5_HUMAN Phosphoglycerate mutase (Fragment) OS=Homo sapiens PE=2…	32;32;15;41;32	>sp|P07738|PMGE_HUMAN Bisphosphoglycerate mutase OS=Homo sapiens GN=BPGM PE=1 SV=2	>sp|P07738|PMGE_HUMAN Bisphosphoglycerate mutase OS=Homo sapiens GN=BPGM PE=1 SV=2	>sp|P07738|PMGE_HUMAN Bisphosphoglycerate mutase OS=Homo sapiens GN=BPGM PE=1 SV=2;>tr|A0A024R782|A0A024R782_HUMAN Phosphoglycerate mutase OS=Homo sapiens GN=BPGM PE=2 SV=1;>tr|B3KUR3|B3KUR3_HUMAN cDNA FLJ40459 fis, clone TESTI2041800, highly similar to BI	S	NKENRFCSWVDQKLNSEGMEEARNCGKQLKA	127.52	_LNS(ph)EGM(ox)EEAR_	LNS(1)EGMEEAR	3	2	616.237	-0.4418	105	35	32	32	328	428;429	14840000	19318000	14556000	35833000	32709000	30991000	30531000	36197000	33166000	50075000	43902000	47656000
Q9Y2V2	CARHSP1	>sp|Q9Y2V2|CHSP1_HUMAN Calcium-regulated heat-stable protein 1 OS=Homo sapiens GN=CARHSP1 PE=1 SV=2;>tr|H3BNU9|H3BNU9_HUMAN Calcium-regulated heat-stable protein 1 (Fragment) OS=Homo sapiens GN=CARHSP1 PE=1 SV=1;>tr|H3BPY5|H3BPY5_HUMAN Calcium-regulated heat-stable protein 1 (Fragment) OS=Homo sapiens GN=CARHSP1 PE=1 SV=8;>tr|H3BUY4|H3BUY4_HUMAN Calcium-regulated heat-stable protein 1 (Fragment) …	52;52;52;52;52;52;52	>sp|Q9Y2V2|CHSP1_HUMAN Calcium-regulated heat-stable protein 1 OS=Homo sapiens GN=CARHSP1 PE=1 SV=2	>sp|Q9Y2V2|CHSP1_HUMAN Calcium-regulated heat-stable protein 1 OS=Homo sapiens GN=CARHSP1 PE=1 SV=2	>sp|Q9Y2V2|CHSP1_HUMAN Calcium-regulated heat-stable protein 1 OS=Homo sapiens GN=CARHSP1 PE=1 SV=2;>tr|H3BNU9|H3BNU9_HUMAN Calcium-regulated heat-stable protein 1 (Fragment) OS=Homo sapiens GN=CARHSP1 PE=1 SV=1;>tr|H3BPY5|H3BPY5_HUMAN Calcium-regulated he	S	NVVPSPLPTRRTRTFSATVRASQGPVYKGVC	158.07	_TFS(ph)ATVR_	TFS(1)ATVR	3	2	431.197	-0.43404	346	165	52	52	547	722	147730000	156130000	145980000	129680000	148450000	130900000	155290000	160730000	181550000	127280000	128660000	119420000
P02489	CRYAA	>sp|P02489|CRYAA_HUMAN Alpha-crystallin A chain OS=Homo sapiens GN=CRYAA PE=1 SV=2;>tr|A0A140G945|A0A140G945_HUMAN Alpha crystallin A chain OS=Homo sapiens GN=CRYAA PE=2 SV=1;>tr|A0A140G952|A0A140G952_HUMAN Alpha crystallin A chain (Fragment) OS=Homo sapiens GN=CRYAA PE=4 SV=1	4;4;4	>sp|P02489|CRYAA_HUMAN Alpha-crystallin A chain OS=Homo sapiens GN=CRYAA PE=1 SV=2	>sp|P02489|CRYAA_HUMAN Alpha-crystallin A chain OS=Homo sapiens GN=CRYAA PE=1 SV=2	>sp|P02489|CRYAA_HUMAN Alpha-crystallin A chain OS=Homo sapiens GN=CRYAA PE=1 SV=2;>tr|A0A140G945|A0A140G945_HUMAN Alpha crystallin A chain OS=Homo sapiens GN=CRYAA PE=2 SV=1;>tr|A0A140G952|A0A140G952_HUMAN Alpha crystallin A chain (Fragment) OS=Homo sapie	T	____________MDVTIQHPWFKRTLGPFYP	95.631	_(ac)MDVT(ph)IQHPWFK_	MDVT(1)IQHPWFK	4	2	762.341	0.8283	378	18	4	4	363	474;475	228020000	267260000	255260000	314140000	309970000	304220000	311380000	312270000	312730000	410340000	416120000	371840000
O94856	NRCAM	>sp|O94856|NFASC_HUMAN Neurofascin OS=Homo sapiens GN=NFASC PE=1 SV=4;>tr|X6RKN2|X6RKN2_HUMAN Neurofascin (Fragment) OS=Homo sapiens GN=NFASC PE=1 SV=1;>tr|H7BY57|H7BY57_HUMAN Neurofascin (Fragment) OS=Homo sapiens GN=NFASC PE=1 SV=1;>tr|B4DRH7|B4DRH7_HUMAN cDNA FLJ61350, highly similar to Neurofascin OS=Homo sapiens PE=2 SV=1	537;524;507;633	>sp|O94856|NFASC_HUMAN Neurofascin OS=Homo sapiens GN=NFASC PE=1 SV=4	>sp|O94856|NFASC_HUMAN Neurofascin OS=Homo sapiens GN=NFASC PE=1 SV=4	>sp|O94856|NFASC_HUMAN Neurofascin OS=Homo sapiens GN=NFASC PE=1 SV=4;>tr|X6RKN2|X6RKN2_HUMAN Neurofascin (Fragment) OS=Homo sapiens GN=NFASC PE=1 SV=1;>tr|H7BY57|H7BY57_HUMAN Neurofascin (Fragment) OS=Homo sapiens GN=NFASC PE=1 SV=1;>tr|B4DRH7|B4DRH7_HUMA	T	TRIYRMPEDQVARRGTTVQLECRVKHDPSLK	155.39	_RGT(ph)TVQLECR_	RGT(0.994)T(0.006)VQLECR	3	2	650.297	-0.75522	367	6	537	537	451	603		4218800	4239000	13665000	13340000	12003000	13081000	14322000	12549000	25252000	25519000	25983000
Q12934	BFSP1	>sp|Q12934|BFSP1_HUMAN Filensin OS=Homo sapiens GN=BFSP1 PE=1 SV=3	5	>sp|Q12934|BFSP1_HUMAN Filensin OS=Homo sapiens GN=BFSP1 PE=1 SV=3	>sp|Q12934|BFSP1_HUMAN Filensin OS=Homo sapiens GN=BFSP1 PE=1 SV=3	>sp|Q12934|BFSP1_HUMAN Filensin OS=Homo sapiens GN=BFSP1 PE=1 SV=3	S	___________MYRRSYVFQTRKEQYEHADE	144.1	_RS(ph)YVFQTR_	RS(1)YVFQTR	2	2	568.766	-0.53094	274	120	5	5	482;542	645;716	1482400000	2081300000	1991800000	3548200000	3474900000	3549100000	4376300000	4336600000	3923100000	4047400000	4081600000	4078100000
P53673	CRYBA4	>sp|P53673|CRBA4_HUMAN Beta-crystallin A4 OS=Homo sapiens GN=CRYBA4 PE=1 SV=3;>tr|A0A097PIJ6|A0A097PIJ6_HUMAN Beta crystallin A4 chain OS=Homo sapiens GN=CRYBA4 PE=2 SV=1;>tr|A0A1B1PFW3|A0A1B1PFW3_HUMAN Beta crystallin A4 chain (Fragment) OS=Homo sapiens GN=CRYBA4 PE=2 SV=1;>tr|A0A0H3W5E4|A0A0H3W5E4_HUMAN Crystallin beta A4 (Fragment) OS=Homo sapiens GN=CRYBA4 PE=4 SV=1	108;108;102;8	>sp|P53673|CRBA4_HUMAN Beta-crystallin A4 OS=Homo sapiens GN=CRYBA4 PE=1 SV=3	>sp|P53673|CRBA4_HUMAN Beta-crystallin A4 OS=Homo sapiens GN=CRYBA4 PE=1 SV=3	>sp|P53673|CRBA4_HUMAN Beta-crystallin A4 OS=Homo sapiens GN=CRYBA4 PE=1 SV=3;>tr|A0A097PIJ6|A0A097PIJ6_HUMAN Beta crystallin A4 chain OS=Homo sapiens GN=CRYBA4 PE=2 SV=1;>tr|A0A1B1PFW3|A0A1B1PFW3_HUMAN Beta crystallin A4 chain (Fragment) OS=Homo sapiens G	T	SFRPAACANHRDSRLTIFEQENFLGKKGELS	186.9	_LT(ph)IFEQENFLGK_	LT(1)IFEQENFLGK	2	2	759.866	-2.4171	436	95	108	108	79;343	99;450	150670000	164290000	164470000	381910000	382100000	396820000	297180000	310730000	279780000	381960000	359700000	342630000
P48163	ME1	>sp|P48163|MAOX_HUMAN NADP-dependent malic enzyme OS=Homo sapiens GN=ME1 PE=1 SV=1;>tr|A8K168|A8K168_HUMAN Malic enzyme OS=Homo sapiens PE=2 SV=1;>tr|B4DX99|B4DX99_HUMAN Malic enzyme OS=Homo sapiens PE=2 SV=1	336;336;170	>sp|P48163|MAOX_HUMAN NADP-dependent malic enzyme OS=Homo sapiens GN=ME1 PE=1 SV=1	>sp|P48163|MAOX_HUMAN NADP-dependent malic enzyme OS=Homo sapiens GN=ME1 PE=1 SV=1	>sp|P48163|MAOX_HUMAN NADP-dependent malic enzyme OS=Homo sapiens GN=ME1 PE=1 SV=1;>tr|A8K168|A8K168_HUMAN Malic enzyme OS=Homo sapiens PE=2 SV=1;>tr|B4DX99|B4DX99_HUMAN Malic enzyme OS=Homo sapiens PE=2 SV=1	S	GLPKEKAIKKIWLVDSKGLIVKGRASLTQEK	127.32	_IWLVDS(ph)KGLIVK_	IWLVDS(1)KGLIVK	6	3	484.274	-0.39993	208	89	336	336	257;258	345;346	13803000	18403000	15632000	57981000	50800000	53983000	33840000	35232000	30667000	67668000	71053000	62190000
J3KPS3	ALDOA	>tr|J3KPS3|J3KPS3_HUMAN Fructose-bisphosphate aldolase OS=Homo sapiens GN=ALDOA PE=1 SV=1;>sp|P04075|ALDOA_HUMAN Fructose-bisphosphate aldolase A OS=Homo sapiens GN=ALDOA PE=1 SV=2;>tr|V9HWN7|V9HWN7_HUMAN Fructose-bisphosphate aldolase OS=Homo sapiens GN=HEL-S-87p PE=2 SV=1;>tr|H3BQN4|H3BQN4_HUMAN Fructose-bisphosphate aldolase OS=Homo sapiens GN=ALDOA PE=1 SV=1;>tr|H3BPS8|H3BPS8_HUMAN Fructose-b…	39;39;39;39;93;39	>tr|J3KPS3|J3KPS3_HUMAN Fructose-bisphosphate aldolase OS=Homo sapiens GN=ALDOA PE=1 SV=1	>tr|J3KPS3|J3KPS3_HUMAN Fructose-bisphosphate aldolase OS=Homo sapiens GN=ALDOA PE=1 SV=1	>tr|J3KPS3|J3KPS3_HUMAN Fructose-bisphosphate aldolase OS=Homo sapiens GN=ALDOA PE=1 SV=1;>sp|P04075|ALDOA_HUMAN Fructose-bisphosphate aldolase A OS=Homo sapiens GN=ALDOA PE=1 SV=2;>tr|V9HWN7|V9HWN7_HUMAN Fructose-bisphosphate aldolase OS=Homo sapiens GN=H	S	VAPGKGILAADESTGSIAKRLQSIGTENTEE	206.95	_GILAADES(ph)TGS(ph)IAKR_	GILAADES(0.856)T(0.144)GS(0.999)IAKR	11	2	824.871	0.96807	59	23	39	39	155;156	204;205;206;207	995320000	970470000	593100000	2660100000	2479000000	2423800000	922600000	1703500000	1055800000	3079200000	2734400000	2836200000
P07315	CRYGC	>sp|P07315|CRGC_HUMAN Gamma-crystallin C OS=Homo sapiens GN=CRYGC PE=1 SV=2;>tr|A0A0X8GLL6|A0A0X8GLL6_HUMAN Gamma-crystallin C OS=Homo sapiens GN=CRYGC PE=2 SV=1	93;93	>sp|P07315|CRGC_HUMAN Gamma-crystallin C OS=Homo sapiens GN=CRYGC PE=1 SV=2	>sp|P07315|CRGC_HUMAN Gamma-crystallin C OS=Homo sapiens GN=CRYGC PE=1 SV=2	>sp|P07315|CRGC_HUMAN Gamma-crystallin C OS=Homo sapiens GN=CRYGC PE=1 SV=2;>tr|A0A0X8GLL6|A0A0X8GLL6_HUMAN Gamma-crystallin C OS=Homo sapiens GN=CRYGC PE=2 SV=1	Y	SCCLIPQTVSHRLRLYEREDHKGLMMELSED	174.92	_LY(ph)EREDHK_	LY(1)EREDHK	2	2	585.253	0.22625	486	33	93	93	354;355	461;462	57884000	170170000	202700000	184580000	190250000	134170000	476660000	212530000	106030000	293220000	242580000	296360000
Q9Y2V2	CARHSP1	>sp|Q9Y2V2|CHSP1_HUMAN Calcium-regulated heat-stable protein 1 OS=Homo sapiens GN=CARHSP1 PE=1 SV=2;>tr|H3BNU9|H3BNU9_HUMAN Calcium-regulated heat-stable protein 1 (Fragment) OS=Homo sapiens GN=CARHSP1 PE=1 SV=1;>tr|H3BPY5|H3BPY5_HUMAN Calcium-regulated heat-stable protein 1 (Fragment) OS=Homo sapiens GN=CARHSP1 PE=1 SV=8;>tr|H3BUY4|H3BUY4_HUMAN Calcium-regulated heat-stable protein 1 (Fragment) …	30;30;30;30;30;30;30	>sp|Q9Y2V2|CHSP1_HUMAN Calcium-regulated heat-stable protein 1 OS=Homo sapiens GN=CARHSP1 PE=1 SV=2	>sp|Q9Y2V2|CHSP1_HUMAN Calcium-regulated heat-stable protein 1 OS=Homo sapiens GN=CARHSP1 PE=1 SV=2	>sp|Q9Y2V2|CHSP1_HUMAN Calcium-regulated heat-stable protein 1 OS=Homo sapiens GN=CARHSP1 PE=1 SV=2;>tr|H3BNU9|H3BNU9_HUMAN Calcium-regulated heat-stable protein 1 (Fragment) OS=Homo sapiens GN=CARHSP1 PE=1 SV=1;>tr|H3BPY5|H3BPY5_HUMAN Calcium-regulated he	S	QASVGLLDTPRSRERSPSPLRGNVVPSPLPT	115.18	_ERS(ph)PS(ph)PLRGNVVPSPLPTR_	ERS(1)PS(1)PLRGNVVPSPLPTR	3	3	740.363	-0.17589	344	165	30	30	101;102	128;129	58362000	86551000	85080000	139110000	148650000	131770000	120290000	120300000	113880000	144210000	158220000	148660000
Q9Y2V2	CARHSP1	>sp|Q9Y2V2|CHSP1_HUMAN Calcium-regulated heat-stable protein 1 OS=Homo sapiens GN=CARHSP1 PE=1 SV=2;>tr|H3BNU9|H3BNU9_HUMAN Calcium-regulated heat-stable protein 1 (Fragment) OS=Homo sapiens GN=CARHSP1 PE=1 SV=1;>tr|H3BPY5|H3BPY5_HUMAN Calcium-regulated heat-stable protein 1 (Fragment) OS=Homo sapiens GN=CARHSP1 PE=1 SV=8;>tr|H3BUY4|H3BUY4_HUMAN Calcium-regulated heat-stable protein 1 (Fragment) …	32;32;32;32;32;32;32	>sp|Q9Y2V2|CHSP1_HUMAN Calcium-regulated heat-stable protein 1 OS=Homo sapiens GN=CARHSP1 PE=1 SV=2	>sp|Q9Y2V2|CHSP1_HUMAN Calcium-regulated heat-stable protein 1 OS=Homo sapiens GN=CARHSP1 PE=1 SV=2	>sp|Q9Y2V2|CHSP1_HUMAN Calcium-regulated heat-stable protein 1 OS=Homo sapiens GN=CARHSP1 PE=1 SV=2;>tr|H3BNU9|H3BNU9_HUMAN Calcium-regulated heat-stable protein 1 (Fragment) OS=Homo sapiens GN=CARHSP1 PE=1 SV=1;>tr|H3BPY5|H3BPY5_HUMAN Calcium-regulated he	S	SVGLLDTPRSRERSPSPLRGNVVPSPLPTRR	115.18	_ERS(ph)PS(ph)PLR_	ERS(1)PS(1)PLR	5	2	551.228	0.30724	345	165	32	32	101;102	128;129	58362000	86551000	85080000	139110000	148650000	131770000	120290000	120300000	113880000	144210000	158220000	148660000
P00558	PGK1	>sp|P00558|PGK1_HUMAN Phosphoglycerate kinase 1 OS=Homo sapiens GN=PGK1 PE=1 SV=3;>tr|V9HWF4|V9HWF4_HUMAN Phosphoglycerate kinase OS=Homo sapiens GN=HEL-S-68p PE=2 SV=1;>tr|B4E1H9|B4E1H9_HUMAN Phosphoglycerate kinase OS=Homo sapiens PE=2 SV=1;>tr|B4DHM5|B4DHM5_HUMAN Phosphoglycerate kinase OS=Homo sapiens PE=2 SV=1;>tr|B4DWQ3|B4DWQ3_HUMAN Phosphoglycerate kinase OS=Homo sapiens PE=2 SV=1	203;203;113;28;28	>sp|P00558|PGK1_HUMAN Phosphoglycerate kinase 1 OS=Homo sapiens GN=PGK1 PE=1 SV=3	>sp|P00558|PGK1_HUMAN Phosphoglycerate kinase 1 OS=Homo sapiens GN=PGK1 PE=1 SV=3	>sp|P00558|PGK1_HUMAN Phosphoglycerate kinase 1 OS=Homo sapiens GN=PGK1 PE=1 SV=3;>tr|V9HWF4|V9HWF4_HUMAN Phosphoglycerate kinase OS=Homo sapiens GN=HEL-S-68p PE=2 SV=1;>tr|B4E1H9|B4E1H9_HUMAN Phosphoglycerate kinase OS=Homo sapiens PE=2 SV=1;>tr|B4DHM5|B4	S	FLMKKELNYFAKALESPERPFLAILGGAKVA	158.89	_ALES(ph)PERPFLAILGGAK_	ALES(1)PERPFLAILGGAK	4	2	924.985	1.5774	25	13	203	203	32	38	43159000	43396000	46297000	78153000	78267000	85208000	48709000	51889000	50823000	123470000	111830000	106280000
P53674	CRYBB1	>sp|P53674|CRBB1_HUMAN Beta-crystallin B1 OS=Homo sapiens GN=CRYBB1 PE=1 SV=2	204	>sp|P53674|CRBB1_HUMAN Beta-crystallin B1 OS=Homo sapiens GN=CRYBB1 PE=1 SV=2	>sp|P53674|CRBB1_HUMAN Beta-crystallin B1 OS=Homo sapiens GN=CRYBB1 PE=1 SV=2	>sp|P53674|CRBB1_HUMAN Beta-crystallin B1 OS=Homo sapiens GN=CRYBB1 PE=1 SV=2	Y	SSGTWVGYQYPGYRGYQYLLEPGDFRHWNEW	126.1	_GY(ph)QYLLEPGDFR_	GY(1)QYLLEPGDFR	2	2	769.34	0.046927	511	96	204	204	190	256	192260000	188190000	214940000	374240000	383930000	353590000	215960000	239110000	233100000	311620000	309890000	340780000
P53673	CRYBA4	>sp|P53673|CRBA4_HUMAN Beta-crystallin A4 OS=Homo sapiens GN=CRYBA4 PE=1 SV=3;>tr|A0A097PIJ6|A0A097PIJ6_HUMAN Beta crystallin A4 chain OS=Homo sapiens GN=CRYBA4 PE=2 SV=1;>tr|A0A1B1PFW3|A0A1B1PFW3_HUMAN Beta crystallin A4 chain (Fragment) OS=Homo sapiens GN=CRYBA4 PE=2 SV=1	30;30;24	>sp|P53673|CRBA4_HUMAN Beta-crystallin A4 OS=Homo sapiens GN=CRYBA4 PE=1 SV=3	>sp|P53673|CRBA4_HUMAN Beta-crystallin A4 OS=Homo sapiens GN=CRYBA4 PE=1 SV=3	>sp|P53673|CRBA4_HUMAN Beta-crystallin A4 OS=Homo sapiens GN=CRYBA4 PE=1 SV=3;>tr|A0A097PIJ6|A0A097PIJ6_HUMAN Beta crystallin A4 chain OS=Homo sapiens GN=CRYBA4 PE=2 SV=1;>tr|A0A1B1PFW3|A0A1B1PFW3_HUMAN Beta crystallin A4 chain (Fragment) OS=Homo sapiens G	T	VVWDEDGFQGRRHEFTAECPSVLELGFETVR	173.36	_HEFT(ph)AECPSVLELGFETVR_	HEFT(1)AECPSVLELGFETVR	4	3	767.68	0.77039	438	95	30	30	195;452	263;605	1173500000	1342200000	1066700000	1738500000	2110300000	1721600000	1693900000	1935800000	1779000000	2413800000	2757500000	2290100000
B4DMN1	RAB11A	>tr|B4DMN1|B4DMN1_HUMAN cDNA FLJ61136, highly similar to Ras-related protein Rab-11A OS=Homo sapiens PE=2 SV=1;>sp|Q15907|RB11B_HUMAN Ras-related protein Rab-11B OS=Homo sapiens GN=RAB11B PE=1 SV=4;>sp|P62491|RB11A_HUMAN Ras-related protein Rab-11A OS=Homo sapiens GN=RAB11A PE=1 SV=3;>tr|A0A024R5Z8|A0A024R5Z8_HUMAN RAB11A, member RAS oncogene family, isoform CRA_a OS=Homo sapiens GN=RAB11A PE=4 S…	65;20;20;20;20;20;20	>tr|B4DMN1|B4DMN1_HUMAN cDNA FLJ61136, highly similar to Ras-related protein Rab-11A OS=Homo sapiens PE=2 SV=1	>tr|B4DMN1|B4DMN1_HUMAN cDNA FLJ61136, highly similar to Ras-related protein Rab-11A OS=Homo sapiens PE=2 SV=1	>tr|B4DMN1|B4DMN1_HUMAN cDNA FLJ61136, highly similar to Ras-related protein Rab-11A OS=Homo sapiens PE=2 SV=1;>sp|Q15907|RB11B_HUMAN Ras-related protein Rab-11B OS=Homo sapiens GN=RAB11B PE=1 SV=4;>sp|P62491|RB11A_HUMAN Ras-related protein Rab-11A OS=Homo	S	DDEYDYLFKVVLIGDSGVGKSNLLSRFTRNE	119.25	_VVLIGDS(ph)GVGK_	VVLIGDS(1)GVGK	7	2	562.292	-0.059194	255	108	65	65	617	810	113210000	116320000	108490000	129980000	133780000	135250000	130580000	122730000	129320000	162540000	161680000	138750000
Q9H4G0	EPB41L3	>sp|Q9H4G0|E41L1_HUMAN Band 4.1-like protein 1 OS=Homo sapiens GN=EPB41L1 PE=1 SV=2;>tr|A0A0C4DH22|A0A0C4DH22_HUMAN Band 4.1-like protein 1 OS=Homo sapiens GN=EPB41L1 PE=1 SV=1;>tr|B7Z653|B7Z653_HUMAN cDNA FLJ61657, highly similar to Band 4.1-like protein 1 OS=Homo sapiens PE=2 SV=1;>tr|B3KUB6|B3KUB6_HUMAN cDNA FLJ39529 fis, clone PUAEN2004067, highly similar to Band 4.1-like protein 1 OS=Homo sa…	378;378;378;281	>sp|Q9H4G0|E41L1_HUMAN Band 4.1-like protein 1 OS=Homo sapiens GN=EPB41L1 PE=1 SV=2	>sp|Q9H4G0|E41L1_HUMAN Band 4.1-like protein 1 OS=Homo sapiens GN=EPB41L1 PE=1 SV=2	>sp|Q9H4G0|E41L1_HUMAN Band 4.1-like protein 1 OS=Homo sapiens GN=EPB41L1 PE=1 SV=2;>tr|A0A0C4DH22|A0A0C4DH22_HUMAN Band 4.1-like protein 1 OS=Homo sapiens GN=EPB41L1 PE=1 SV=1;>tr|B7Z653|B7Z653_HUMAN cDNA FLJ61657, highly similar to Band 4.1-like protein	S	LWKVCIEHHTFFRLVSPEPPPKGFLVMGSKF	89.9	_LVS(ph)PEPPPK_	LVS(1)PEPPPK	3	2	522.262	0.50208	334	153	378	378	350	457		10707000	14371000	22757000	27636000	24038000	22417000	19865000	20711000	28392000	25505000	25090000
Q15149	PLEC	>sp|Q15149|PLEC_HUMAN Plectin OS=Homo sapiens GN=PLEC PE=1 SV=3;>tr|D3DWL0|D3DWL0_HUMAN Plectin 1, intermediate filament binding protein 500kDa, isoform CRA_b OS=Homo sapiens GN=PLEC1 PE=4 SV=1;>tr|Q96IE3|Q96IE3_HUMAN Similar to plectin 1, intermediate filament binding protein, 500kD (Fragment) OS=Homo sapiens PE=2 SV=1	3785;1206;130	>sp|Q15149|PLEC_HUMAN Plectin OS=Homo sapiens GN=PLEC PE=1 SV=3	>sp|Q15149|PLEC_HUMAN Plectin OS=Homo sapiens GN=PLEC PE=1 SV=3	>sp|Q15149|PLEC_HUMAN Plectin OS=Homo sapiens GN=PLEC PE=1 SV=3;>tr|D3DWL0|D3DWL0_HUMAN Plectin 1, intermediate filament binding protein 500kDa, isoform CRA_b OS=Homo sapiens GN=PLEC1 PE=4 SV=1;>tr|Q96IE3|Q96IE3_HUMAN Similar to plectin 1, intermediate fil	T	RQQGLASYDYVRRRLTAEDLFEARIISLETY	228.03	_RRLT(ph)AEDLFEAR_	RRLT(1)AEDLFEAR	4	3	519.591	-0.020495	462	127	3785	3785	468;478	621;641	110810000	113530000	104280000	201760000	240570000	215040000	203710000	204250000	196870000	235950000	246850000	223950000
A0A087WUZ3	SPTBN1	>tr|A0A087WUZ3|A0A087WUZ3_HUMAN Spectrin beta chain, non-erythrocytic 1 OS=Homo sapiens GN=SPTBN1 PE=1 SV=1;>sp|Q01082|SPTB2_HUMAN Spectrin beta chain, non-erythrocytic 1 OS=Homo sapiens GN=SPTBN1 PE=1 SV=2;>tr|B2ZZ89|B2ZZ89_HUMAN Epididymis luminal protein 102 OS=Homo sapiens GN=SPTBN1 PE=2 SV=1;>tr|K9MS24|K9MS24_HUMAN Beta-spectrin non-erythrocytic 1 OS=Homo sapiens GN=SPTBN1 PE=2 SV=1;>tr|D6W5…	999;999;999;999;913	>tr|A0A087WUZ3|A0A087WUZ3_HUMAN Spectrin beta chain, non-erythrocytic 1 OS=Homo sapiens GN=SPTBN1 PE=1 SV=1	>tr|A0A087WUZ3|A0A087WUZ3_HUMAN Spectrin beta chain, non-erythrocytic 1 OS=Homo sapiens GN=SPTBN1 PE=1 SV=1	>tr|A0A087WUZ3|A0A087WUZ3_HUMAN Spectrin beta chain, non-erythrocytic 1 OS=Homo sapiens GN=SPTBN1 PE=1 SV=1;>sp|Q01082|SPTB2_HUMAN Spectrin beta chain, non-erythrocytic 1 OS=Homo sapiens GN=SPTBN1 PE=1 SV=2;>tr|B2ZZ89|B2ZZ89_HUMAN Epididymis luminal protei	T	LGNDLAGVMALQRKLTGMERDLVAIEAKLSD	106.6	_KLT(ph)GMER_	KLT(1)GMER	3	2	457.712	-0.46426	452	116	999	999	277	369		24007000	26208000	65179000	88679000	57861000	51751000	50713000	51795000	72774000	68712000	68363000
P07315	CRYGC	>sp|P07315|CRGC_HUMAN Gamma-crystallin C OS=Homo sapiens GN=CRYGC PE=1 SV=2;>tr|A0A0X8GLL6|A0A0X8GLL6_HUMAN Gamma-crystallin C OS=Homo sapiens GN=CRYGC PE=2 SV=1	31;31	>sp|P07315|CRGC_HUMAN Gamma-crystallin C OS=Homo sapiens GN=CRYGC PE=1 SV=2	>sp|P07315|CRGC_HUMAN Gamma-crystallin C OS=Homo sapiens GN=CRYGC PE=1 SV=2	>sp|P07315|CRGC_HUMAN Gamma-crystallin C OS=Homo sapiens GN=CRYGC PE=1 SV=2;>tr|A0A0X8GLL6|A0A0X8GLL6_HUMAN Gamma-crystallin C OS=Homo sapiens GN=CRYGC PE=2 SV=1	S	SYETTTDCPNLQPYFSRCNSIRVESGCWMLY	164.59	_SYETTTDCPNLQPYFS(ph)R_	SYETTTDCPNLQPYFS(1)R	16	2	1079.94	0.80797	93	33	31	31	541	714	614850000	525760000	525160000	701610000	815620000	629620000	1421700000	1584900000	1602000000	1079300000	997980000	968520000
P58546	ANK2	>sp|P58546|MTPN_HUMAN Myotrophin OS=Homo sapiens GN=MTPN PE=1 SV=2;>tr|Q69YG1|Q69YG1_HUMAN Myotrophin OS=Homo sapiens GN=DKFZp761E1322 PE=2 SV=1	31;31	>sp|P58546|MTPN_HUMAN Myotrophin OS=Homo sapiens GN=MTPN PE=1 SV=2	>sp|P58546|MTPN_HUMAN Myotrophin OS=Homo sapiens GN=MTPN PE=1 SV=2	>sp|P58546|MTPN_HUMAN Myotrophin OS=Homo sapiens GN=MTPN PE=1 SV=2;>tr|Q69YG1|Q69YG1_HUMAN Myotrophin OS=Homo sapiens GN=DKFZp761E1322 PE=2 SV=1	T	DEVKDYVAKGEDVNRTLEGGRKPLHYAADCG	116.87	_GEDVNRT(ph)LEGGR_	GEDVNRT(1)LEGGR	7	3	461.54	-0.12947	444	100	31	31	146	190	49490000	45577000	47093000	78002000	59776000	56696000	84729000	95388000	116690000	74071000	83851000	89756000
P16152	CBR1	>sp|P16152|CBR1_HUMAN Carbonyl reductase [NADPH] 1 OS=Homo sapiens GN=CBR1 PE=1 SV=3;>tr|A8MTM1|A8MTM1_HUMAN Carbonyl reductase [NADPH] 1 OS=Homo sapiens GN=CBR1 PE=1 SV=1;>tr|E9PQ63|E9PQ63_HUMAN Carbonyl reductase [NADPH] 1 OS=Homo sapiens GN=CBR1 PE=1 SV=1;>sp|O75828|CBR3_HUMAN Carbonyl reductase [NADPH] 3 OS=Homo sapiens GN=CBR3 PE=1 SV=3;>tr|Q53F60|Q53F60_HUMAN Carbonyl reductase 3 variant (F…	56;56;56;56;56;56	>sp|P16152|CBR1_HUMAN Carbonyl reductase [NADPH] 1 OS=Homo sapiens GN=CBR1 PE=1 SV=3	>sp|P16152|CBR1_HUMAN Carbonyl reductase [NADPH] 1 OS=Homo sapiens GN=CBR1 PE=1 SV=3	>sp|P16152|CBR1_HUMAN Carbonyl reductase [NADPH] 1 OS=Homo sapiens GN=CBR1 PE=1 SV=3;>tr|A8MTM1|A8MTM1_HUMAN Carbonyl reductase [NADPH] 1 OS=Homo sapiens GN=CBR1 PE=1 SV=1;>tr|E9PQ63|E9PQ63_HUMAN Carbonyl reductase [NADPH] 1 OS=Homo sapiens GN=CBR1 PE=1 SV	S	TRGQAAVQQLQAEGLSPRFHQLDIDDLQSIR	207.56	_GQAAVQQLQAEGLS(ph)PR_	GQAAVQQLQAEGLS(1)PR	14	3	578.284	-0.34817	130	50	56	56	177	237	225740000	225550000	256510000	585720000	544440000	573050000	111230000	111010000	96699000	224030000	239170000	221580000
A0A0D9SGF6	SPTA1	>tr|A0A0D9SGF6|A0A0D9SGF6_HUMAN Spectrin alpha chain, non-erythrocytic 1 OS=Homo sapiens GN=SPTAN1 PE=1 SV=1;>sp|Q13813|SPTN1_HUMAN Spectrin alpha chain, non-erythrocytic 1 OS=Homo sapiens GN=SPTAN1 PE=1 SV=3;>tr|A0A0D9SF54|A0A0D9SF54_HUMAN Spectrin alpha chain, non-erythrocytic 1 OS=Homo sapiens GN=SPTAN1 PE=1 SV=1;>tr|A0A024R889|A0A024R889_HUMAN Spectrin, alpha, non-erythrocytic 1 (Alpha-fodrin…	2089;2084;2069;2064;1073;314;19	>tr|A0A0D9SGF6|A0A0D9SGF6_HUMAN Spectrin alpha chain, non-erythrocytic 1 OS=Homo sapiens GN=SPTAN1 PE=1 SV=1	>tr|A0A0D9SGF6|A0A0D9SGF6_HUMAN Spectrin alpha chain, non-erythrocytic 1 OS=Homo sapiens GN=SPTAN1 PE=1 SV=1	>tr|A0A0D9SGF6|A0A0D9SGF6_HUMAN Spectrin alpha chain, non-erythrocytic 1 OS=Homo sapiens GN=SPTAN1 PE=1 SV=1;>sp|Q13813|SPTN1_HUMAN Spectrin alpha chain, non-erythrocytic 1 OS=Homo sapiens GN=SPTAN1 PE=1 SV=3;>tr|A0A0D9SF54|A0A0D9SF54_HUMAN Spectrin alpha	S	LANSAARKKKLLEAQSHFRKVEDLFLTFAKK	149.23	_LLEAQS(ph)HFR_	LLEAQS(1)HFR	6	2	590.779	0.43935	300	123	2089	2089	317	415		22360000	23876000	59448000	37131000	44043000	36193000	50038000	32728000	65326000	63690000	75016000
P40925	LDHB	>sp|P40925|MDHC_HUMAN Malate dehydrogenase, cytoplasmic OS=Homo sapiens GN=MDH1 PE=1 SV=4;>tr|V9HWF2|V9HWF2_HUMAN Malate dehydrogenase OS=Homo sapiens GN=HEL-S-32 PE=2 SV=1;>tr|B9A041|B9A041_HUMAN Malate dehydrogenase, cytoplasmic OS=Homo sapiens GN=MDH1 PE=1 SV=1;>tr|B8ZZ51|B8ZZ51_HUMAN Malate dehydrogenase, cytoplasmic OS=Homo sapiens GN=MDH1 PE=1 SV=1	241;241;117;76	>sp|P40925|MDHC_HUMAN Malate dehydrogenase, cytoplasmic OS=Homo sapiens GN=MDH1 PE=1 SV=4	>sp|P40925|MDHC_HUMAN Malate dehydrogenase, cytoplasmic OS=Homo sapiens GN=MDH1 PE=1 SV=4	>sp|P40925|MDHC_HUMAN Malate dehydrogenase, cytoplasmic OS=Homo sapiens GN=MDH1 PE=1 SV=4;>tr|V9HWF2|V9HWF2_HUMAN Malate dehydrogenase OS=Homo sapiens GN=HEL-S-32 PE=2 SV=1;>tr|B9A041|B9A041_HUMAN Malate dehydrogenase, cytoplasmic OS=Homo sapiens GN=MDH1 P	S	TVQQRGAAVIKARKLSSAMSAAKAICDHVRD	112.08	_KLS(ph)SAM(ox)SAAK_	KLS(0.995)S(0.005)AMSAAK	3	2	545.254	0.0061554	191	84	241	241	276	367;368	102730000	99396000	102030000	293530000	256260000	271170000	278690000	252650000	284180000	424260000	403950000	348750000
Q53FA7	TP53I3	>sp|Q53FA7|QORX_HUMAN Quinone oxidoreductase PIG3 OS=Homo sapiens GN=TP53I3 PE=1 SV=2;>tr|B4DMQ7|B4DMQ7_HUMAN Tumor protein p53 inducible protein 3, isoform CRA_c OS=Homo sapiens GN=TP53I3 PE=2 SV=1	260;171	>sp|Q53FA7|QORX_HUMAN Quinone oxidoreductase PIG3 OS=Homo sapiens GN=TP53I3 PE=1 SV=2	>sp|Q53FA7|QORX_HUMAN Quinone oxidoreductase PIG3 OS=Homo sapiens GN=TP53I3 PE=1 SV=2	>sp|Q53FA7|QORX_HUMAN Quinone oxidoreductase PIG3 OS=Homo sapiens GN=TP53I3 PE=1 SV=2;>tr|B4DMQ7|B4DMQ7_HUMAN Tumor protein p53 inducible protein 3, isoform CRA_c OS=Homo sapiens GN=TP53I3 PE=2 SV=1	S	DINGPLFSKLLFKRGSLITSLLRSRDNKYKQ	141.54	_RGS(ph)LITSLLR_	RGS(1)LITSLLR	3	2	598.332	-0.33328	316	130	260	260	449	601	8115500	12112000	8797900	20338000	20484000	22423000	38846000	29394000	29017000	94227000	88831000	87812000
A0A024RDX4	CARKD	>tr|A0A024RDX4|A0A024RDX4_HUMAN ATP-dependent (S)-NAD(P)H-hydrate dehydratase OS=Homo sapiens GN=FLJ10769 PE=3 SV=1;>sp|Q8IW45|NNRD_HUMAN ATP-dependent (S)-NAD(P)H-hydrate dehydratase OS=Homo sapiens GN=NAXD PE=1 SV=1;>tr|B4DKX7|B4DKX7_HUMAN ATP-dependent (S)-NAD(P)H-hydrate dehydratase OS=Homo sapiens GN=CARKD PE=2 SV=1;>tr|B3KSJ9|B3KSJ9_HUMAN cDNA FLJ36452 fis, clone THYMU2013916 OS=Homo sapien…	85;85;67;67	>tr|A0A024RDX4|A0A024RDX4_HUMAN ATP-dependent (S)-NAD(P)H-hydrate dehydratase OS=Homo sapiens GN=FLJ10769 PE=3 SV=1	>tr|A0A024RDX4|A0A024RDX4_HUMAN ATP-dependent (S)-NAD(P)H-hydrate dehydratase OS=Homo sapiens GN=FLJ10769 PE=3 SV=1	>tr|A0A024RDX4|A0A024RDX4_HUMAN ATP-dependent (S)-NAD(P)H-hydrate dehydratase OS=Homo sapiens GN=FLJ10769 PE=3 SV=1;>sp|Q8IW45|NNRD_HUMAN ATP-dependent (S)-NAD(P)H-hydrate dehydratase OS=Homo sapiens GN=NAXD PE=1 SV=1;>tr|B4DKX7|B4DKX7_HUMAN ATP-dependent	Y	KGQDGRIGVVGGCQEYTGAPYFAAISALKVG	85.932	_IGVVGGCQEY(ph)TGAPYFAAISALK_	IGVVGGCQEY(0.965)T(0.035)GAPYFAAISALK	10	3	818.059	0.92673	515	138	85	85	227	303	100850000	95899000	110480000	478720000	153240000	329830000	212070000	213170000	196310000	417620000	430600000	349210000
A0A087X1N8	SERPINB6	>tr|A0A087X1N8|A0A087X1N8_HUMAN Serpin B6 OS=Homo sapiens GN=SERPINB6 PE=1 SV=1;>tr|A0A024QZX5|A0A024QZX5_HUMAN Serpin B6 OS=Homo sapiens GN=SERPINB6 PE=1 SV=1;>sp|P35237|SPB6_HUMAN Serpin B6 OS=Homo sapiens GN=SERPINB6 PE=1 SV=3;>tr|A0A024QZX3|A0A024QZX3_HUMAN Serpin peptidase inhibitor, clade B (Ovalbumin), member 6, isoform CRA_a OS=Homo sapiens GN=SERPINB6 PE=3 SV=1	123;108;104;104	>tr|A0A087X1N8|A0A087X1N8_HUMAN Serpin B6 OS=Homo sapiens GN=SERPINB6 PE=1 SV=1	>tr|A0A087X1N8|A0A087X1N8_HUMAN Serpin B6 OS=Homo sapiens GN=SERPINB6 PE=1 SV=1	>tr|A0A087X1N8|A0A087X1N8_HUMAN Serpin B6 OS=Homo sapiens GN=SERPINB6 PE=1 SV=1;>tr|A0A024QZX5|A0A024QZX5_HUMAN Serpin B6 OS=Homo sapiens GN=SERPINB6 PE=1 SV=1;>sp|P35237|SPB6_HUMAN Serpin B6 OS=Homo sapiens GN=SERPINB6 PE=1 SV=3;>tr|A0A024QZX3|A0A024QZX3_	S	RMANRLFGEKSCDFLSSFRDSCQKFYQAEME	163.84	_SCDFLS(ph)SFR_	SCDFLS(0.993)S(0.007)FR	6	2	599.734	0.25159	182	77	123	123	501	666	79040000	80523000	85321000	122160000	106390000	102590000	171510000	189290000	166790000	190550000	235030000	204340000
P22914	CRYGS	>sp|P22914|CRBS_HUMAN Beta-crystallin S OS=Homo sapiens GN=CRYGS PE=1 SV=4;>tr|A0A140CTX8|A0A140CTX8_HUMAN Gamma-crystallin S OS=Homo sapiens GN=CRYGS PE=2 SV=1;>tr|A0A1B1PFW0|A0A1B1PFW0_HUMAN Gamma-crystallin S OS=Homo sapiens GN=CRYGS PE=2 SV=1;>tr|Q9UFA7|Q9UFA7_HUMAN Crystallin, gamma S, isoform CRA_a OS=Homo sapiens GN=DKFZp434A0627 PE=2 SV=1	167;167;167;109	>sp|P22914|CRBS_HUMAN Beta-crystallin S OS=Homo sapiens GN=CRYGS PE=1 SV=4;>tr|Q9UFA7|Q9UFA7_HUMAN Crystallin, gamma S, isoform CRA_a OS=Homo sapiens GN=DKFZp434A0627 PE=2 SV=1	>sp|P22914|CRBS_HUMAN Beta-crystallin S OS=Homo sapiens GN=CRYGS PE=1 SV=4	>sp|P22914|CRBS_HUMAN Beta-crystallin S OS=Homo sapiens GN=CRYGS PE=1 SV=4;>tr|A0A140CTX8|A0A140CTX8_HUMAN Gamma-crystallin S OS=Homo sapiens GN=CRYGS PE=2 SV=1;>tr|A0A1B1PFW0|A0A1B1PFW0_HUMAN Gamma-crystallin S OS=Homo sapiens GN=CRYGS PE=2 SV=1;>tr|Q9UFA	S	LDKKEYRKPIDWGAASPAVQSFRRIVE____	284.27	_KPIDWGAAS(ph)PAVQSFR_	KPIDWGAAS(1)PAVQSFR	9	2	905.438	0.37041	153	63;191	167;109	167	282;283;399	377;378;533	12683000000	13293000000	12835000000	13326000000	13766000000	12401000000	21261000000	21065000000	21588000000	16376000000	19016000000	20620000000
P04406	GAPDH	>sp|P04406|G3P_HUMAN Glyceraldehyde-3-phosphate dehydrogenase OS=Homo sapiens GN=GAPDH PE=1 SV=3;>tr|Q2TSD0|Q2TSD0_HUMAN Glyceraldehyde-3-phosphate dehydrogenase OS=Homo sapiens PE=2 SV=1;>tr|V9HVZ4|V9HVZ4_HUMAN Glyceraldehyde-3-phosphate dehydrogenase OS=Homo sapiens GN=HEL-S-162eP PE=2 SV=1;>tr|E7EUT5|E7EUT5_HUMAN Glyceraldehyde-3-phosphate dehydrogenase OS=Homo sapiens GN=GAPDH PE=1 SV=1;>tr|Q…	153;153;153;78;128;65;153	>sp|P04406|G3P_HUMAN Glyceraldehyde-3-phosphate dehydrogenase OS=Homo sapiens GN=GAPDH PE=1 SV=3	>sp|P04406|G3P_HUMAN Glyceraldehyde-3-phosphate dehydrogenase OS=Homo sapiens GN=GAPDH PE=1 SV=3	>sp|P04406|G3P_HUMAN Glyceraldehyde-3-phosphate dehydrogenase OS=Homo sapiens GN=GAPDH PE=1 SV=3;>tr|Q2TSD0|Q2TSD0_HUMAN Glyceraldehyde-3-phosphate dehydrogenase OS=Homo sapiens PE=2 SV=1;>tr|V9HVZ4|V9HVZ4_HUMAN Glyceraldehyde-3-phosphate dehydrogenase OS=	T	EKYDNSLKIISNASCTTNCLAPLAKVIHDNF	67.995	_IISNASCT(ph)TNCLAPLAK_	IIS(0.025)NAS(0.025)CT(0.819)T(0.131)NCLAPLAK	8	2	957.447	0.32972	390	24	153	153	235	313				64003000			33006000		21739000	97845000	92684000	88364000
P26998	CRYBB3	>sp|P26998|CRBB3_HUMAN Beta-crystallin B3 OS=Homo sapiens GN=CRYBB3 PE=1 SV=4;>tr|A0A024R1B5|A0A024R1B5_HUMAN Crystallin, beta B3, isoform CRA_a OS=Homo sapiens GN=CRYBB3 PE=3 SV=1	125;125	>sp|P26998|CRBB3_HUMAN Beta-crystallin B3 OS=Homo sapiens GN=CRYBB3 PE=1 SV=4	>sp|P26998|CRBB3_HUMAN Beta-crystallin B3 OS=Homo sapiens GN=CRYBB3 PE=1 SV=4	>sp|P26998|CRBB3_HUMAN Beta-crystallin B3 OS=Homo sapiens GN=CRYBB3 PE=1 SV=4;>tr|A0A024R1B5|A0A024R1B5_HUMAN Crystallin, beta B3, isoform CRA_a OS=Homo sapiens GN=CRYBB3 PE=3 SV=1	S	DSPHHKLHLFENPAFSGRKMEIVDDDVPSLW	140.82	_LHLFENPAFS(ph)GRK_	LHLFENPAFS(1)GRK	10	3	532.596	-0.1455	161	67	125	125	310;311	406;407	24910000	41742000	52197000	78290000	69773000	90038000	65544000	70407000	52567000	135280000	126090000	107960000
P00918	CA2	>sp|P00918|CAH2_HUMAN Carbonic anhydrase 2 OS=Homo sapiens GN=CA2 PE=1 SV=2;>tr|V9HW21|V9HW21_HUMAN Epididymis luminal protein 76 OS=Homo sapiens GN=HEL-76 PE=2 SV=1;>tr|A0A0K0K1L1|A0A0K0K1L1_HUMAN Epididymis secretory protein Li 282 OS=Homo sapiens GN=HEL-S-282 PE=2 SV=1	151;151;151	>sp|P00918|CAH2_HUMAN Carbonic anhydrase 2 OS=Homo sapiens GN=CA2 PE=1 SV=2	>sp|P00918|CAH2_HUMAN Carbonic anhydrase 2 OS=Homo sapiens GN=CA2 PE=1 SV=2	>sp|P00918|CAH2_HUMAN Carbonic anhydrase 2 OS=Homo sapiens GN=CA2 PE=1 SV=2;>tr|V9HW21|V9HW21_HUMAN Epididymis luminal protein 76 OS=Homo sapiens GN=HEL-76 PE=2 SV=1;>tr|A0A0K0K1L1|A0A0K0K1L1_HUMAN Epididymis secretory protein Li 282 OS=Homo sapiens GN=HEL	S	QPDGLAVLGIFLKVGSAKPGLQKVVDVLDSI	79.82	_VGS(ph)AKPGLQK_	VGS(1)AKPGLQK	3	2	532.779	-0.58708	29	14	151	151	586	769		8013000	7808900	13825000	14905000	13766000	21482000	18462000	18930000	34249000	28980000	29165000
P43320	CRYBB2	>sp|P43320|CRBB2_HUMAN Beta-crystallin B2 OS=Homo sapiens GN=CRYBB2 PE=1 SV=2;>tr|R4UMM2|R4UMM2_HUMAN Beta-crystallin B2 OS=Homo sapiens GN=CRYBB2 PE=2 SV=1;>tr|A0A0H3W5U0|A0A0H3W5U0_HUMAN Beta-crystallin B2 OS=Homo sapiens GN=CRYBB2 PE=2 SV=1;>tr|A0A0H3W5J2|A0A0H3W5J2_HUMAN Beta-crystallin B2 (Fragment) OS=Homo sapiens GN=CRYBB2 PE=2 SV=1;>tr|A0A0H3W5H9|A0A0H3W5H9_HUMAN Beta-crystallin B2 (Fragm…	148;148;148;145;130;148	>sp|P43320|CRBB2_HUMAN Beta-crystallin B2 OS=Homo sapiens GN=CRYBB2 PE=1 SV=2	>sp|P43320|CRBB2_HUMAN Beta-crystallin B2 OS=Homo sapiens GN=CRYBB2 PE=1 SV=2	>sp|P43320|CRBB2_HUMAN Beta-crystallin B2 OS=Homo sapiens GN=CRYBB2 PE=1 SV=2;>tr|R4UMM2|R4UMM2_HUMAN Beta-crystallin B2 OS=Homo sapiens GN=CRYBB2 PE=2 SV=1;>tr|A0A0H3W5U0|A0A0H3W5U0_HUMAN Beta-crystallin B2 OS=Homo sapiens GN=CRYBB2 PE=2 SV=1;>tr|A0A0H3W5	S	HAHGYQEKVSSVRVQSGTWVGYQYPGYRGLQ	135.23	_VQS(ph)GTWVGYQYPGYR_	VQS(1)GTWVGYQYPGYR	3	2	920.906	-2.6223	202	86	148	148	605	794	82728000	72551000	81737000	243500000	211980000	209690000	99628000	114520000	107950000	110740000		112550000
D6R956	UCHL1	>tr|D6R956|D6R956_HUMAN Ubiquitin carboxyl-terminal hydrolase OS=Homo sapiens GN=UCHL1 PE=1 SV=1;>sp|P09936|UCHL1_HUMAN Ubiquitin carboxyl-terminal hydrolase isozyme L1 OS=Homo sapiens GN=UCHL1 PE=1 SV=2;>tr|B2RD14|B2RD14_HUMAN Ubiquitin carboxyl-terminal hydrolase OS=Homo sapiens PE=2 SV=1;>tr|V9HW74|V9HW74_HUMAN Ubiquitin carboxyl-terminal hydrolase OS=Homo sapiens GN=HEL-117 PE=2 SV=1;>tr|D6RE…	76;76;76;76;76;76	>tr|D6R956|D6R956_HUMAN Ubiquitin carboxyl-terminal hydrolase OS=Homo sapiens GN=UCHL1 PE=1 SV=1	>tr|D6R956|D6R956_HUMAN Ubiquitin carboxyl-terminal hydrolase OS=Homo sapiens GN=UCHL1 PE=1 SV=1	>tr|D6R956|D6R956_HUMAN Ubiquitin carboxyl-terminal hydrolase OS=Homo sapiens GN=UCHL1 PE=1 SV=1;>sp|P09936|UCHL1_HUMAN Ubiquitin carboxyl-terminal hydrolase isozyme L1 OS=Homo sapiens GN=UCHL1 PE=1 SV=2;>tr|B2RD14|B2RD14_HUMAN Ubiquitin carboxyl-terminal	S	NFRKKQIEELKGQEVSPKVYFMKQTIGNSCG	153.74	_QIEELKGQEVS(ph)PK_	QIEELKGQEVS(1)PK	11	2	782.885	1.3238	112	40	76	76	415	553	17898000	41401000	42172000	56239000	51570000	46816000	29646000	29988000	29089000	38604000	33026000	38136000
P07320	CRYGD	>sp|P07320|CRGD_HUMAN Gamma-crystallin D OS=Homo sapiens GN=CRYGD PE=1 SV=3;>tr|A0A140CTX7|A0A140CTX7_HUMAN Crystallin, gamma D OS=Homo sapiens GN=CRYGD PE=2 SV=1	137;137	>sp|P07320|CRGD_HUMAN Gamma-crystallin D OS=Homo sapiens GN=CRYGD PE=1 SV=3	>sp|P07320|CRGD_HUMAN Gamma-crystallin D OS=Homo sapiens GN=CRYGD PE=1 SV=3	>sp|P07320|CRGD_HUMAN Gamma-crystallin D OS=Homo sapiens GN=CRYGD PE=1 SV=3;>tr|A0A140CTX7|A0A140CTX7_HUMAN Crystallin, gamma D OS=Homo sapiens GN=CRYGD PE=2 SV=1	S	HSLNVLEGSWVLYELSNYRGRQYLLMPGDYR	195.01	_FNEIHSLNVLEGSWVLYELS(ph)NYR_	FNEIHSLNVLEGSWVLYELS(1)NYR	20	3	954.788	0.25076	96	34	137	137	125;126	156;158	580360000	986850000	224460000	930570000	803340000	956090000	1459000000	1028500000	1262500000	1498100000	1621600000	1229900000
P29401	TKT	>sp|P29401|TKT_HUMAN Transketolase OS=Homo sapiens GN=TKT PE=1 SV=3;>tr|Q53EM5|Q53EM5_HUMAN Transketolase (Fragment) OS=Homo sapiens PE=2 SV=1;>tr|V9HWD9|V9HWD9_HUMAN Transketolase OS=Homo sapiens GN=HEL107 PE=2 SV=1;>tr|B4E022|B4E022_HUMAN cDNA FLJ56274, highly similar to Transketolase (EC 2.2.1.1) OS=Homo sapiens PE=2 SV=1;>tr|E9PFF2|E9PFF2_HUMAN Transketolase OS=Homo sapiens GN=TKT PE=1 SV=1;>…	104;104;104;57;104;104;104	>sp|P29401|TKT_HUMAN Transketolase OS=Homo sapiens GN=TKT PE=1 SV=3	>sp|P29401|TKT_HUMAN Transketolase OS=Homo sapiens GN=TKT PE=1 SV=3	>sp|P29401|TKT_HUMAN Transketolase OS=Homo sapiens GN=TKT PE=1 SV=3;>tr|Q53EM5|Q53EM5_HUMAN Transketolase (Fragment) OS=Homo sapiens PE=2 SV=1;>tr|V9HWD9|V9HWD9_HUMAN Transketolase OS=Homo sapiens GN=HEL107 PE=2 SV=1;>tr|B4E022|B4E022_HUMAN cDNA FLJ56274,	S	AGFLAEAELLNLRKISSDLDGHPVPKQAFTD	61.641	_KIS(ph)SDLDGHPVPK_	KIS(0.665)S(0.335)DLDGHPVPK	3	3	491.576	-0.013587	166	68	104	104	273	364	7217200	18035000	25641000	50948000	20526000	11329000	15804000		25023000	42901000	50043000	41851000
P07900	HSP90AA1	>sp|P07900|HS90A_HUMAN Heat shock protein HSP 90-alpha OS=Homo sapiens GN=HSP90AA1 PE=1 SV=5;>tr|K9JA46|K9JA46_HUMAN Epididymis luminal secretory protein 52 OS=Homo sapiens GN=EL52 PE=2 SV=1;>tr|Q8TBA7|Q8TBA7_HUMAN HSP90AA1 protein (Fragment) OS=Homo sapiens GN=HSP90AA1 PE=2 SV=2;>tr|Q2VPJ6|Q2VPJ6_HUMAN HSP90AA1 protein (Fragment) OS=Homo sapiens GN=HSP90AA1 PE=2 SV=1;>tr|Q86U12|Q86U12_HUMAN Full…	453;453;359;453;274;260;143	>sp|P07900|HS90A_HUMAN Heat shock protein HSP 90-alpha OS=Homo sapiens GN=HSP90AA1 PE=1 SV=5	>sp|P07900|HS90A_HUMAN Heat shock protein HSP 90-alpha OS=Homo sapiens GN=HSP90AA1 PE=1 SV=5	>sp|P07900|HS90A_HUMAN Heat shock protein HSP 90-alpha OS=Homo sapiens GN=HSP90AA1 PE=1 SV=5;>tr|K9JA46|K9JA46_HUMAN Epididymis luminal secretory protein 52 OS=Homo sapiens GN=EL52 PE=2 SV=1;>tr|Q8TBA7|Q8TBA7_HUMAN HSP90AA1 protein (Fragment) OS=Homo sapie	S	YEQFSKNIKLGIHEDSQNRKKLSELLRYYTS	135.02	_LGIHEDS(ph)QNR_	LGIHEDS(1)QNR	7	2	624.772	-0.93141	107	36	453	453	309	405		5357300	5082100	22310000	22615000	22018000	13422000	15902000	13960000	31504000	27683000	32799000
P43320	CRYBB2	>sp|P43320|CRBB2_HUMAN Beta-crystallin B2 OS=Homo sapiens GN=CRYBB2 PE=1 SV=2;>tr|R4UMM2|R4UMM2_HUMAN Beta-crystallin B2 OS=Homo sapiens GN=CRYBB2 PE=2 SV=1;>tr|A0A0H3W5U0|A0A0H3W5U0_HUMAN Beta-crystallin B2 OS=Homo sapiens GN=CRYBB2 PE=2 SV=1;>tr|A0A0H3W5J2|A0A0H3W5J2_HUMAN Beta-crystallin B2 (Fragment) OS=Homo sapiens GN=CRYBB2 PE=2 SV=1	204;204;204;201	>sp|P43320|CRBB2_HUMAN Beta-crystallin B2 OS=Homo sapiens GN=CRYBB2 PE=1 SV=2	>sp|P43320|CRBB2_HUMAN Beta-crystallin B2 OS=Homo sapiens GN=CRYBB2 PE=1 SV=2	>sp|P43320|CRBB2_HUMAN Beta-crystallin B2 OS=Homo sapiens GN=CRYBB2 PE=1 SV=2;>tr|R4UMM2|R4UMM2_HUMAN Beta-crystallin B2 OS=Homo sapiens GN=CRYBB2 PE=2 SV=1;>tr|A0A0H3W5U0|A0A0H3W5U0_HUMAN Beta-crystallin B2 OS=Homo sapiens GN=CRYBB2 PE=2 SV=1;>tr|A0A0H3W5	S	RIRDMQWHQRGAFHPSN______________	99.136	_GAFHPS(ph)N_	GAFHPS(1)N	6	2	405.153	-0.11664	197	86	204	204	140	173	249910000	296010000	278970000	788380000	1385500000	728470000	232340000	243900000	233780000	462270000	460810000	421800000
P48163	ME1	>sp|P48163|MAOX_HUMAN NADP-dependent malic enzyme OS=Homo sapiens GN=ME1 PE=1 SV=1;>tr|A8K168|A8K168_HUMAN Malic enzyme OS=Homo sapiens PE=2 SV=1;>tr|B4DX99|B4DX99_HUMAN Malic enzyme OS=Homo sapiens PE=2 SV=1;>tr|Q8WVX2|Q8WVX2_HUMAN Putative uncharacterized protein (Fragment) OS=Homo sapiens PE=2 SV=1	346;346;180;7	>sp|P48163|MAOX_HUMAN NADP-dependent malic enzyme OS=Homo sapiens GN=ME1 PE=1 SV=1	>sp|P48163|MAOX_HUMAN NADP-dependent malic enzyme OS=Homo sapiens GN=ME1 PE=1 SV=1	>sp|P48163|MAOX_HUMAN NADP-dependent malic enzyme OS=Homo sapiens GN=ME1 PE=1 SV=1;>tr|A8K168|A8K168_HUMAN Malic enzyme OS=Homo sapiens PE=2 SV=1;>tr|B4DX99|B4DX99_HUMAN Malic enzyme OS=Homo sapiens PE=2 SV=1;>tr|Q8WVX2|Q8WVX2_HUMAN Putative uncharacterize	S	IWLVDSKGLIVKGRASLTQEKEKFAHEHEEM	96.334	_GRAS(ph)LTQEK_	GRAS(0.994)LT(0.006)QEK	4	2	535.256	0.14436	207	89	346	346	181	246		19512000		55144000	55788000	48502000	27913000	23642000	22980000	42353000	48125000	41178000
P02511	CRYAA	>sp|P02511|CRYAB_HUMAN Alpha-crystallin B chain OS=Homo sapiens GN=CRYAB PE=1 SV=2;>tr|V9HW27|V9HW27_HUMAN Alpha-crystallin B chain OS=Homo sapiens GN=HEL-S-101 PE=2 SV=1;>tr|E9PR44|E9PR44_HUMAN Alpha-crystallin B chain (Fragment) OS=Homo sapiens GN=CRYAB PE=1 SV=1;>tr|C3VMY8|C3VMY8_HUMAN Alpha B crystallin OS=Homo sapiens GN=CRYAB PE=2 SV=1;>tr|A0A140G961|A0A140G961_HUMAN Alpha-crystallin B chai…	158;158;158;158;151;91;91;89	>sp|P02511|CRYAB_HUMAN Alpha-crystallin B chain OS=Homo sapiens GN=CRYAB PE=1 SV=2	>sp|P02511|CRYAB_HUMAN Alpha-crystallin B chain OS=Homo sapiens GN=CRYAB PE=1 SV=2	>sp|P02511|CRYAB_HUMAN Alpha-crystallin B chain OS=Homo sapiens GN=CRYAB PE=1 SV=2;>tr|V9HW27|V9HW27_HUMAN Alpha-crystallin B chain OS=Homo sapiens GN=HEL-S-101 PE=2 SV=1;>tr|E9PR44|E9PR44_HUMAN Alpha-crystallin B chain (Fragment) OS=Homo sapiens GN=CRYAB	T	LTVNGPRKQVSGPERTIPITREEKPAVTAAP	164.41	_KQVSGPERT(ph)IPITR_	KQVSGPERT(1)IPITR	9	3	554.629	0.065398	385	19	158	158	288;428;549	384;566;724	438350000	265370000	682950000	966790000	669560000	650490000	1100800000	676270000	369480000	1320600000	1233000000	1199600000
P02489	CRYAA	>sp|P02489|CRYAA_HUMAN Alpha-crystallin A chain OS=Homo sapiens GN=CRYAA PE=1 SV=2;>tr|A0A140G945|A0A140G945_HUMAN Alpha crystallin A chain OS=Homo sapiens GN=CRYAA PE=2 SV=1;>tr|E7EWH7|E7EWH7_HUMAN Alpha-crystallin A chain OS=Homo sapiens GN=CRYAA PE=1 SV=1;>tr|E9PHE4|E9PHE4_HUMAN Alpha-crystallin A chain OS=Homo sapiens GN=CRYAA PE=1 SV=1;>tr|A0A096LPJ9|A0A096LPJ9_HUMAN Protein LOC102724652 OS=…	109;109;89;72;63	>sp|P02489|CRYAA_HUMAN Alpha-crystallin A chain OS=Homo sapiens GN=CRYAA PE=1 SV=2	>sp|P02489|CRYAA_HUMAN Alpha-crystallin A chain OS=Homo sapiens GN=CRYAA PE=1 SV=2	>sp|P02489|CRYAA_HUMAN Alpha-crystallin A chain OS=Homo sapiens GN=CRYAA PE=1 SV=2;>tr|A0A140G945|A0A140G945_HUMAN Alpha crystallin A chain OS=Homo sapiens GN=CRYAA PE=2 SV=1;>tr|E7EWH7|E7EWH7_HUMAN Alpha-crystallin A chain OS=Homo sapiens GN=CRYAA PE=1 SV	Y	VEIHGKHNERQDDHGYISREFHRRYRLPSNV	114.86	_QDDHGY(ph)ISR_	QDDHGY(1)ISR	6	2	585.732	0.095014	477	18	109	109	408	545	25637000	34485000	32730000	106440000	118250000	92195000	43212000	44882000	39248000	74703000	78808000	86984000
P00387	CYB5R1	>sp|P00387|NB5R3_HUMAN NADH-cytochrome b5 reductase 3 OS=Homo sapiens GN=CYB5R3 PE=1 SV=3;>tr|A0A024R4X0|A0A024R4X0_HUMAN NADH-cytochrome b5 reductase OS=Homo sapiens GN=CYB5R3 PE=3 SV=1;>tr|Q6ZVI6|Q6ZVI6_HUMAN NADH-cytochrome b5 reductase OS=Homo sapiens PE=2 SV=1;>tr|B1AHF3|B1AHF3_HUMAN NADH-cytochrome b5 reductase 3 (Fragment) OS=Homo sapiens GN=CYB5R3 PE=1 SV=1	146;136;102;123	>sp|P00387|NB5R3_HUMAN NADH-cytochrome b5 reductase 3 OS=Homo sapiens GN=CYB5R3 PE=1 SV=3	>sp|P00387|NB5R3_HUMAN NADH-cytochrome b5 reductase 3 OS=Homo sapiens GN=CYB5R3 PE=1 SV=3	>sp|P00387|NB5R3_HUMAN NADH-cytochrome b5 reductase 3 OS=Homo sapiens GN=CYB5R3 PE=1 SV=3;>tr|A0A024R4X0|A0A024R4X0_HUMAN NADH-cytochrome b5 reductase OS=Homo sapiens GN=CYB5R3 PE=3 SV=1;>tr|Q6ZVI6|Q6ZVI6_HUMAN NADH-cytochrome b5 reductase OS=Homo sapiens	S	LESMQIGDTIEFRGPSGLLVYQGKGKFAIRP	134.08	_GPS(ph)GLLVYQGK_	GPS(1)GLLVYQGK	3	2	599.797	1.33	21	11	146	146	176	236		17760000	18916000	36377000	35445000	40617000	27589000	24675000	28677000	44281000	49767000	46890000
P04406	GAPDH	>sp|P04406|G3P_HUMAN Glyceraldehyde-3-phosphate dehydrogenase OS=Homo sapiens GN=GAPDH PE=1 SV=3;>tr|Q2TSD0|Q2TSD0_HUMAN Glyceraldehyde-3-phosphate dehydrogenase OS=Homo sapiens PE=2 SV=1;>tr|V9HVZ4|V9HVZ4_HUMAN Glyceraldehyde-3-phosphate dehydrogenase OS=Homo sapiens GN=HEL-S-162eP PE=2 SV=1;>tr|E7EUT5|E7EUT5_HUMAN Glyceraldehyde-3-phosphate dehydrogenase OS=Homo sapiens GN=GAPDH PE=1 SV=1;>tr|Q…	211;211;211;136;186;123;18	>sp|P04406|G3P_HUMAN Glyceraldehyde-3-phosphate dehydrogenase OS=Homo sapiens GN=GAPDH PE=1 SV=3	>sp|P04406|G3P_HUMAN Glyceraldehyde-3-phosphate dehydrogenase OS=Homo sapiens GN=GAPDH PE=1 SV=3	>sp|P04406|G3P_HUMAN Glyceraldehyde-3-phosphate dehydrogenase OS=Homo sapiens GN=GAPDH PE=1 SV=3;>tr|Q2TSD0|Q2TSD0_HUMAN Glyceraldehyde-3-phosphate dehydrogenase OS=Homo sapiens PE=2 SV=1;>tr|V9HVZ4|V9HVZ4_HUMAN Glyceraldehyde-3-phosphate dehydrogenase OS=	T	WRDGRGALQNIIPASTGAAKAVGKVIPELNG	118.24	_GALQNIIPAST(ph)GAAK_	GALQNIIPAS(0.14)T(0.86)GAAK	11	2	746.382	2.3078	389	24	211	211	141	174	111620000	112210000	119890000	265500000	252620000	227080000	145380000	158100000		379650000	342880000
P06733	ENO1	>sp|P06733|ENOA_HUMAN Alpha-enolase OS=Homo sapiens GN=ENO1 PE=1 SV=2;>tr|A0A024R4F1|A0A024R4F1_HUMAN Enolase 1, (Alpha), isoform CRA_a OS=Homo sapiens GN=ENO1 PE=2 SV=1;>sp|P09104|ENOG_HUMAN Gamma-enolase OS=Homo sapiens GN=ENO2 PE=1 SV=3;>sp|P13929|ENOB_HUMAN Beta-enolase OS=Homo sapiens GN=ENO3 PE=1 SV=5;>tr|Q6FHV6|Q6FHV6_HUMAN ENO2 protein OS=Homo sapiens GN=ENO2 PE=1 SV=1;>tr|F5H0C8|F5H0C8_H…	40;40;40;40;40;40;40;40;40;40;40;40;40;40;40	>sp|P06733|ENOA_HUMAN Alpha-enolase OS=Homo sapiens GN=ENO1 PE=1 SV=2	>sp|P06733|ENOA_HUMAN Alpha-enolase OS=Homo sapiens GN=ENO1 PE=1 SV=2	>sp|P06733|ENOA_HUMAN Alpha-enolase OS=Homo sapiens GN=ENO1 PE=1 SV=2;>tr|A0A024R4F1|A0A024R4F1_HUMAN Enolase 1, (Alpha), isoform CRA_a OS=Homo sapiens GN=ENO1 PE=2 SV=1;>sp|P09104|ENOG_HUMAN Gamma-enolase OS=Homo sapiens GN=ENO2 PE=1 SV=3;>sp|P13929|ENOB_	S	FTSKGLFRAAVPSGASTGIYEALELRDNDKT	134.9	_AAVPSGAS(ph)TGIYEALELR_	AAVPSGAS(0.92)T(0.08)GIYEALELR	8	2	942.959	1.3687	83	30	40	40	6	6			27141000	78014000	68222000	79162000	59487000	43739000	31260000	71318000	76618000	61149000
P00558	PGK1	>sp|P00558|PGK1_HUMAN Phosphoglycerate kinase 1 OS=Homo sapiens GN=PGK1 PE=1 SV=3;>tr|V9HWF4|V9HWF4_HUMAN Phosphoglycerate kinase OS=Homo sapiens GN=HEL-S-68p PE=2 SV=1;>tr|B4E1H9|B4E1H9_HUMAN Phosphoglycerate kinase OS=Homo sapiens PE=2 SV=1	175;175;85	>sp|P00558|PGK1_HUMAN Phosphoglycerate kinase 1 OS=Homo sapiens GN=PGK1 PE=1 SV=3	>sp|P00558|PGK1_HUMAN Phosphoglycerate kinase 1 OS=Homo sapiens GN=PGK1 PE=1 SV=3	>sp|P00558|PGK1_HUMAN Phosphoglycerate kinase 1 OS=Homo sapiens GN=PGK1 PE=1 SV=3;>tr|V9HWF4|V9HWF4_HUMAN Phosphoglycerate kinase OS=Homo sapiens GN=HEL-S-68p PE=2 SV=1;>tr|B4E1H9|B4E1H9_HUMAN Phosphoglycerate kinase OS=Homo sapiens PE=2 SV=1	S	VYVNDAFGTAHRAHSSMVGVNLPQKAGGFLM	153.51	_AHS(ph)S(ph)MVGVNLPQK_	AHS(1)S(1)MVGVNLPQK	4	2	764.325	2.221	24	13	175	175	27	31;32;33	227910000	232010000	319060000	402580000	409320000	367750000	149190000	158190000	146460000	252760000	240560000	259320000
P30301	AQP2	>sp|P30301|MIP_HUMAN Lens fiber major intrinsic protein OS=Homo sapiens GN=MIP PE=1 SV=1;>tr|A0A140CTY0|A0A140CTY0_HUMAN Major intrinsic protein of lens fiber (Fragment) OS=Homo sapiens GN=MIP PE=2 SV=1;>tr|A0A1B3B2I6|A0A1B3B2I6_HUMAN Major intrinsic protein of lens fiber (Fragment) OS=Homo sapiens GN=MIP PE=2 SV=1;>tr|A0A1B3B2I4|A0A1B3B2I4_HUMAN Major intrinsic protein of lens fiber (Fragment) O…	229;224;207;182	>sp|P30301|MIP_HUMAN Lens fiber major intrinsic protein OS=Homo sapiens GN=MIP PE=1 SV=1	>sp|P30301|MIP_HUMAN Lens fiber major intrinsic protein OS=Homo sapiens GN=MIP PE=1 SV=1	>sp|P30301|MIP_HUMAN Lens fiber major intrinsic protein OS=Homo sapiens GN=MIP PE=1 SV=1;>tr|A0A140CTY0|A0A140CTY0_HUMAN Major intrinsic protein of lens fiber (Fragment) OS=Homo sapiens GN=MIP PE=2 SV=1;>tr|A0A1B3B2I6|A0A1B3B2I6_HUMAN Major intrinsic prote	S	LGSLLYDFLLFPRLKSISERLSVLKGAKPDV	178.94	_LKS(ph)IS(ph)ER_	LKS(1)IS(1)ER	3	2	496.714	0.092537	171	71	229	229	315;316;517	412;413;414;686;687	748830000	792990000	986790000	1478400000	1707700000	1332400000	1566500000	1203200000	1276600000	2282600000	2133000000	1953900000
P02511	CRYAA	>sp|P02511|CRYAB_HUMAN Alpha-crystallin B chain OS=Homo sapiens GN=CRYAB PE=1 SV=2;>tr|V9HW27|V9HW27_HUMAN Alpha-crystallin B chain OS=Homo sapiens GN=HEL-S-101 PE=2 SV=1;>tr|E9PR44|E9PR44_HUMAN Alpha-crystallin B chain (Fragment) OS=Homo sapiens GN=CRYAB PE=1 SV=1;>tr|C3VMY8|C3VMY8_HUMAN Alpha B crystallin OS=Homo sapiens GN=CRYAB PE=2 SV=1;>tr|A0A140G961|A0A140G961_HUMAN Alpha-crystallin B chai…	59;59;59;59;52;59;59;59;59	>sp|P02511|CRYAB_HUMAN Alpha-crystallin B chain OS=Homo sapiens GN=CRYAB PE=1 SV=2;>tr|E9PJL7|E9PJL7_HUMAN Alpha-crystallin B chain (Fragment) OS=Homo sapiens GN=CRYAB PE=1 SV=8;>tr|E9PS12|E9PS12_HUMAN Alpha-crystallin B chain (Fragment) OS=Homo sapiens GN=CRYAB PE=1 SV=1	>sp|P02511|CRYAB_HUMAN Alpha-crystallin B chain OS=Homo sapiens GN=CRYAB PE=1 SV=2	>sp|P02511|CRYAB_HUMAN Alpha-crystallin B chain OS=Homo sapiens GN=CRYAB PE=1 SV=2;>tr|V9HW27|V9HW27_HUMAN Alpha-crystallin B chain OS=Homo sapiens GN=HEL-S-101 PE=2 SV=1;>tr|E9PR44|E9PR44_HUMAN Alpha-crystallin B chain (Fragment) OS=Homo sapiens GN=CRYAB	S	LSPFYLRPPSFLRAPSWFDTGLSEMRLEKDR	184.76	_APS(ph)WFDTGLSEM(ox)RLEK_	APS(1)WFDTGLSEMRLEK	3	2	981.937	0.66977	44	19;180;181	59;59;59	59	40;41;42;402	51;53;55;56;57;58;538;539	11164000000	11728000000	11418000000	24105000000	22395000000	21629000000	14075000000	19474000000	19541000000	21158000000	23026000000	24642000000
P05813	CRYBA1	>sp|P05813|CRBA1_HUMAN Beta-crystallin A3 OS=Homo sapiens GN=CRYBA1 PE=1 SV=4;>tr|A0A097PIJ9|A0A097PIJ9_HUMAN Beta crystallin A3 chain transcript CN (Fragment) OS=Homo sapiens GN=CRYBA1 PE=2 SV=1;>tr|A0A097PIG2|A0A097PIG2_HUMAN Beta crystallin A3 chain transcript TC (Fragment) OS=Homo sapiens GN=CRYBA1 PE=2 SV=1;>tr|A0A097PIJ4|A0A097PIJ4_HUMAN Beta crystallin A3 chain transcript PS (Fragment) OS=…	142;138;137;137	>sp|P05813|CRBA1_HUMAN Beta-crystallin A3 OS=Homo sapiens GN=CRYBA1 PE=1 SV=4	>sp|P05813|CRBA1_HUMAN Beta-crystallin A3 OS=Homo sapiens GN=CRYBA1 PE=1 SV=4	>sp|P05813|CRBA1_HUMAN Beta-crystallin A3 OS=Homo sapiens GN=CRYBA1 PE=1 SV=4;>tr|A0A097PIJ9|A0A097PIJ9_HUMAN Beta crystallin A3 chain transcript CN (Fragment) OS=Homo sapiens GN=CRYBA1 PE=2 SV=1;>tr|A0A097PIG2|A0A097PIG2_HUMAN Beta crystallin A3 chain tra	S	TIFEKENFIGRQWEISDDYPSLQAMGWFNNE	123.21	_QWEIS(ph)DDYPSLQAMGWFNNEVGSMK_	QWEIS(1)DDYPSLQAMGWFNNEVGSMK	5	3	1004.76	-0.30367	77	29	142	142	382;431	511;571		63863000	62737000	117850000	99034000			59730000	121940000	178760000	212740000	170360000
P48637	GSS	>sp|P48637|GSHB_HUMAN Glutathione synthetase OS=Homo sapiens GN=GSS PE=1 SV=1;>tr|V9HWJ1|V9HWJ1_HUMAN Glutathione synthetase OS=Homo sapiens GN=HEL-S-64p PE=2 SV=1;>tr|B7Z1C5|B7Z1C5_HUMAN Glutathione synthetase OS=Homo sapiens PE=2 SV=1;>tr|B7Z514|B7Z514_HUMAN Glutathione synthetase OS=Homo sapiens PE=2 SV=1	151;151;82;23	>sp|P48637|GSHB_HUMAN Glutathione synthetase OS=Homo sapiens GN=GSS PE=1 SV=1	>sp|P48637|GSHB_HUMAN Glutathione synthetase OS=Homo sapiens GN=GSS PE=1 SV=1	>sp|P48637|GSHB_HUMAN Glutathione synthetase OS=Homo sapiens GN=GSS PE=1 SV=1;>tr|V9HWJ1|V9HWJ1_HUMAN Glutathione synthetase OS=Homo sapiens GN=HEL-S-64p PE=2 SV=1;>tr|B7Z1C5|B7Z1C5_HUMAN Glutathione synthetase OS=Homo sapiens PE=2 SV=1;>tr|B7Z514|B7Z514_H	S	GSPALKQIEINTISASFGGLASRTPAVHRHV	217.33	_QIEINTISAS(ph)FGGLASR_	QIEINT(0.001)IS(0.002)AS(0.996)FGGLAS(0.001)R	10	2	922.451	1.7488	214	90	151	151	416;417	554;555	195200000	197900000	167860000	579650000	584510000	66701000	20338000	23895000	272440000	794080000	695750000	714200000
P18669	PGAM1	>sp|P18669|PGAM1_HUMAN Phosphoglycerate mutase 1 OS=Homo sapiens GN=PGAM1 PE=1 SV=2;>tr|Q0D2Q6|Q0D2Q6_HUMAN Phosphoglycerate mutase OS=Homo sapiens GN=PGAM1 PE=2 SV=1;>tr|Q53G35|Q53G35_HUMAN Phosphoglycerate mutase (Fragment) OS=Homo sapiens PE=2 SV=1;>tr|Q6FHU2|Q6FHU2_HUMAN Phosphoglycerate mutase (Fragment) OS=Homo sapiens GN=PGAM1 PE=2 SV=1;>tr|Q6P6D7|Q6P6D7_HUMAN Phosphoglycerate mutase OS=Ho…	92;92;92;92;92;92;92;92;77	>sp|P18669|PGAM1_HUMAN Phosphoglycerate mutase 1 OS=Homo sapiens GN=PGAM1 PE=1 SV=2	>sp|P18669|PGAM1_HUMAN Phosphoglycerate mutase 1 OS=Homo sapiens GN=PGAM1 PE=1 SV=2	>sp|P18669|PGAM1_HUMAN Phosphoglycerate mutase 1 OS=Homo sapiens GN=PGAM1 PE=1 SV=2;>tr|Q0D2Q6|Q0D2Q6_HUMAN Phosphoglycerate mutase OS=Homo sapiens GN=PGAM1 PE=2 SV=1;>tr|Q53G35|Q53G35_HUMAN Phosphoglycerate mutase (Fragment) OS=Homo sapiens PE=2 SV=1;>tr|	Y	MWLPVVRTWRLNERHYGGLTGLNKAETAAKH	166.19	_HY(ph)GGLTGLNK_	HY(1)GGLTGLNK	2	2	570.266	0.16534	495	54	92	92	213	288	242710000	280720000	310310000	424600000	440200000	465870000	496020000	461530000	525270000	661210000	751220000	633820000
P21333	FLNC	>sp|P21333|FLNA_HUMAN Filamin-A OS=Homo sapiens GN=FLNA PE=1 SV=4;>tr|Q60FE5|Q60FE5_HUMAN Filamin A OS=Homo sapiens GN=FLNA PE=1 SV=1;>tr|Q60FE6|Q60FE6_HUMAN Filamin A OS=Homo sapiens GN=FLNA PE=2 SV=1;>tr|Q5HY54|Q5HY54_HUMAN Filamin-A OS=Homo sapiens GN=FLNA PE=1 SV=1;>tr|A0A087WWY3|A0A087WWY3_HUMAN Filamin-A OS=Homo sapiens GN=FLNA PE=1 SV=1;>tr|A6NDY9|A6NDY9_HUMAN Filamin A OS=Homo sapiens GN=…	883;856;856;883;856;856	>sp|P21333|FLNA_HUMAN Filamin-A OS=Homo sapiens GN=FLNA PE=1 SV=4	>sp|P21333|FLNA_HUMAN Filamin-A OS=Homo sapiens GN=FLNA PE=1 SV=4	>sp|P21333|FLNA_HUMAN Filamin-A OS=Homo sapiens GN=FLNA PE=1 SV=4;>tr|Q60FE5|Q60FE5_HUMAN Filamin A OS=Homo sapiens GN=FLNA PE=1 SV=1;>tr|Q60FE6|Q60FE6_HUMAN Filamin A OS=Homo sapiens GN=FLNA PE=2 SV=1;>tr|Q5HY54|Q5HY54_HUMAN Filamin-A OS=Homo sapiens GN=F	S	PSHDASKVKAEGPGLSRTGVELGKPTHFTVN	103.88	_VKAEGPGLS(ph)R_	VKAEGPGLS(1)R	9	2	547.274	0.012392	143	58	883	883	593	778		6982900	7198900	9627700	13287000	8102400	12679000	12569000	10819000	13542000	11420000	13555000
P53674	CRYBB1	>sp|P53674|CRBB1_HUMAN Beta-crystallin B1 OS=Homo sapiens GN=CRYBB1 PE=1 SV=2	152	>sp|P53674|CRBB1_HUMAN Beta-crystallin B1 OS=Homo sapiens GN=CRYBB1 PE=1 SV=2	>sp|P53674|CRBB1_HUMAN Beta-crystallin B1 OS=Homo sapiens GN=CRYBB1 PE=1 SV=2	>sp|P53674|CRBB1_HUMAN Beta-crystallin B1 OS=Homo sapiens GN=CRYBB1 PE=1 SV=2	S	MSFRPIKMDAQEHKISLFEGANFKGNTIEIQ	115.46	_MDAQEHKIS(ph)LFEGANFK_	MDAQEHKIS(1)LFEGANFK	9	3	682.311	-0.43895	235	96	152	152	248;360	330;467	121170000	136140000	119590000	266210000	264630000	200940000	219200000	189200000	179800000	260680000	233120000	226070000
P00918	CA2	>sp|P00918|CAH2_HUMAN Carbonic anhydrase 2 OS=Homo sapiens GN=CA2 PE=1 SV=2;>tr|V9HW21|V9HW21_HUMAN Epididymis luminal protein 76 OS=Homo sapiens GN=HEL-76 PE=2 SV=1;>tr|A0A0K0K1L1|A0A0K0K1L1_HUMAN Epididymis secretory protein Li 282 OS=Homo sapiens GN=HEL-S-282 PE=2 SV=1;>tr|E5RK37|E5RK37_HUMAN Carbonic anhydrase 2 OS=Homo sapiens GN=CA2 PE=1 SV=1;>tr|E5RID5|E5RID5_HUMAN Carbonic anhydrase 2 OS=…	29;29;29;29;29	>sp|P00918|CAH2_HUMAN Carbonic anhydrase 2 OS=Homo sapiens GN=CA2 PE=1 SV=2	>sp|P00918|CAH2_HUMAN Carbonic anhydrase 2 OS=Homo sapiens GN=CA2 PE=1 SV=2	>sp|P00918|CAH2_HUMAN Carbonic anhydrase 2 OS=Homo sapiens GN=CA2 PE=1 SV=2;>tr|V9HW21|V9HW21_HUMAN Epididymis luminal protein 76 OS=Homo sapiens GN=HEL-76 PE=2 SV=1;>tr|A0A0K0K1L1|A0A0K0K1L1_HUMAN Epididymis secretory protein Li 282 OS=Homo sapiens GN=HEL	S	EHWHKDFPIAKGERQSPVDIDTHTAKYDPSL	110.74	_GERQS(ph)PVDIDTHTAK_	GERQS(1)PVDIDTHTAK	5	3	578.6	0.41942	28	14	29	29	149	194	20983000	23880000	22915000	71369000	66524000	64462000	61636000	32133000	23316000	65102000	69111000	51443000
P22914	CRYGS	>sp|P22914|CRBS_HUMAN Beta-crystallin S OS=Homo sapiens GN=CRYGS PE=1 SV=4;>tr|A0A140CTX8|A0A140CTX8_HUMAN Gamma-crystallin S OS=Homo sapiens GN=CRYGS PE=2 SV=1;>tr|A0A1B1PFW0|A0A1B1PFW0_HUMAN Gamma-crystallin S OS=Homo sapiens GN=CRYGS PE=2 SV=1;>tr|Q9UFA7|Q9UFA7_HUMAN Crystallin, gamma S, isoform CRA_a OS=Homo sapiens GN=DKFZp434A0627 PE=2 SV=1	150;150;150;92	>sp|P22914|CRBS_HUMAN Beta-crystallin S OS=Homo sapiens GN=CRYGS PE=1 SV=4;>tr|Q9UFA7|Q9UFA7_HUMAN Crystallin, gamma S, isoform CRA_a OS=Homo sapiens GN=DKFZp434A0627 PE=2 SV=1	>sp|P22914|CRBS_HUMAN Beta-crystallin S OS=Homo sapiens GN=CRYGS PE=1 SV=4	>sp|P22914|CRBS_HUMAN Beta-crystallin S OS=Homo sapiens GN=CRYGS PE=1 SV=4;>tr|A0A140CTX8|A0A140CTX8_HUMAN Gamma-crystallin S OS=Homo sapiens GN=CRYGS PE=2 SV=1;>tr|A0A1B1PFW0|A0A1B1PFW0_HUMAN Gamma-crystallin S OS=Homo sapiens GN=CRYGS PE=2 SV=1;>tr|Q9UFA	Y	GVWIFYELPNYRGRQYLLDKKEYRKPIDWGA	96.19	_QY(ph)LLDKK_	QY(1)LLDKK	2	2	494.249	0.56839	501	63;191	150;92	150	433	574	5949000	6106800	7589200	6150900	6792800	7176300	4488600	4145200	5086300	6558200	6955700	5009000
P08238	HSP90AB1	>sp|P08238|HS90B_HUMAN Heat shock protein HSP 90-beta OS=Homo sapiens GN=HSP90AB1 PE=1 SV=4;>tr|A0A024RD80|A0A024RD80_HUMAN Heat shock protein 90kDa alpha (Cytosolic), class B member 1, isoform CRA_a OS=Homo sapiens GN=HSP90AB1 PE=3 SV=1;>tr|B4DGL0|B4DGL0_HUMAN cDNA FLJ53619, highly similar to Heat shock protein HSP 90-beta OS=Homo sapiens PE=2 SV=1;>tr|B4DMA2|B4DMA2_HUMAN cDNA FLJ54023, highly s…	452;452;442;414;90;90	>sp|P08238|HS90B_HUMAN Heat shock protein HSP 90-beta OS=Homo sapiens GN=HSP90AB1 PE=1 SV=4	>sp|P08238|HS90B_HUMAN Heat shock protein HSP 90-beta OS=Homo sapiens GN=HSP90AB1 PE=1 SV=4	>sp|P08238|HS90B_HUMAN Heat shock protein HSP 90-beta OS=Homo sapiens GN=HSP90AB1 PE=1 SV=4;>tr|A0A024RD80|A0A024RD80_HUMAN Heat shock protein 90kDa alpha (Cytosolic), class B member 1, isoform CRA_a OS=Homo sapiens GN=HSP90AB1 PE=3 SV=1;>tr|B4DGL0|B4DGL0_	S	LKLGIHEDSTNRRRLSELLRYHTSQSGDEMT	166.07	_RRLS(ph)ELLR_	RRLS(1)ELLR	4	3	374.876	-0.50911	108	37	452	452	462;477	615;640	169830000	176290000	156990000	387000000	383840000	359780000	349670000	324500000	285110000	396540000	405790000	354520000
P60709	ACTA2	>sp|P60709|ACTB_HUMAN Actin, cytoplasmic 1 OS=Homo sapiens GN=ACTB PE=1 SV=1;>sp|P63261|ACTG_HUMAN Actin, cytoplasmic 2 OS=Homo sapiens GN=ACTG1 PE=1 SV=1;>tr|Q1KLZ0|Q1KLZ0_HUMAN HCG15971, isoform CRA_a OS=Homo sapiens GN=PS1TP5BP1 PE=2 SV=1;>tr|Q53G76|Q53G76_HUMAN Beta actin variant (Fragment) OS=Homo sapiens PE=2 SV=1;>tr|Q53G99|Q53G99_HUMAN Beta actin variant (Fragment) OS=Homo sapiens PE=2 SV…	199;199;199;199;199;199;187;180;175;157;171;118;87;77;190;199;199;47	>sp|P60709|ACTB_HUMAN Actin, cytoplasmic 1 OS=Homo sapiens GN=ACTB PE=1 SV=1	>sp|P60709|ACTB_HUMAN Actin, cytoplasmic 1 OS=Homo sapiens GN=ACTB PE=1 SV=1	>sp|P60709|ACTB_HUMAN Actin, cytoplasmic 1 OS=Homo sapiens GN=ACTB PE=1 SV=1;>sp|P63261|ACTG_HUMAN Actin, cytoplasmic 2 OS=Homo sapiens GN=ACTG1 PE=1 SV=1;>tr|Q1KLZ0|Q1KLZ0_HUMAN HCG15971, isoform CRA_a OS=Homo sapiens GN=PS1TP5BP1 PE=2 SV=1;>tr|Q53G76|Q53	S	DLTDYLMKILTERGYSFTTTAEREIVRDIKE	111.63	_GYS(ph)FTTTAER_	GYS(0.999)FT(0.001)TTAER	3	2	606.75	0.13644	251	102	199	199	191	257				69476000	74767000	72252000	70900000			113770000	98263000	104010000
P53673	CRYBA4	>sp|P53673|CRBA4_HUMAN Beta-crystallin A4 OS=Homo sapiens GN=CRYBA4 PE=1 SV=3;>tr|A0A097PIJ6|A0A097PIJ6_HUMAN Beta crystallin A4 chain OS=Homo sapiens GN=CRYBA4 PE=2 SV=1;>tr|A0A1B1PFW3|A0A1B1PFW3_HUMAN Beta crystallin A4 chain (Fragment) OS=Homo sapiens GN=CRYBA4 PE=2 SV=1	51;51;45	>sp|P53673|CRBA4_HUMAN Beta-crystallin A4 OS=Homo sapiens GN=CRYBA4 PE=1 SV=3	>sp|P53673|CRBA4_HUMAN Beta-crystallin A4 OS=Homo sapiens GN=CRYBA4 PE=1 SV=3	>sp|P53673|CRBA4_HUMAN Beta-crystallin A4 OS=Homo sapiens GN=CRYBA4 PE=1 SV=3;>tr|A0A097PIJ6|A0A097PIJ6_HUMAN Beta crystallin A4 chain OS=Homo sapiens GN=CRYBA4 PE=2 SV=1;>tr|A0A1B1PFW3|A0A1B1PFW3_HUMAN Beta crystallin A4 chain (Fragment) OS=Homo sapiens G	S	VLELGFETVRSLKVLSGAWVGFEHAGFQGQQ	189.2	_VLS(ph)GAWVGFEHAGFQGQQYILER_	VLS(1)GAWVGFEHAGFQGQQYILER	3	3	891.427	0.76463	226	95	51	51	598	784	536820000	694380000	650320000	663790000	644380000	767310000	870890000	954730000	1013800000	1280900000	1489400000	1520600000
P60174	ATP1A4	>sp|P60174|TPIS_HUMAN Triosephosphate isomerase OS=Homo sapiens GN=TPI1 PE=1 SV=3;>tr|Q53HE2|Q53HE2_HUMAN Triosephosphate isomerase (Fragment) OS=Homo sapiens PE=2 SV=1;>tr|V9HWK1|V9HWK1_HUMAN Triosephosphate isomerase OS=Homo sapiens GN=HEL-S-49 PE=2 SV=1	58;21;21	>sp|P60174|TPIS_HUMAN Triosephosphate isomerase OS=Homo sapiens GN=TPI1 PE=1 SV=3	>sp|P60174|TPIS_HUMAN Triosephosphate isomerase OS=Homo sapiens GN=TPI1 PE=1 SV=3	>sp|P60174|TPIS_HUMAN Triosephosphate isomerase OS=Homo sapiens GN=TPI1 PE=1 SV=3;>tr|Q53HE2|Q53HE2_HUMAN Triosephosphate isomerase (Fragment) OS=Homo sapiens PE=2 SV=1;>tr|V9HWK1|V9HWK1_HUMAN Triosephosphate isomerase OS=Homo sapiens GN=HEL-S-49 PE=2 SV=1	S	KFFVGGNWKMNGRKQSLGELIGTLNAAKVPA	236.95	_KQS(ph)LGELIGTLNAAK_	KQS(1)LGELIGTLNAAK	3	2	811.929	-0.20818	249	101	58	58	285	380	59442000	92367000	64963000	153480000	132900000	118430000	107780000	86161000	73202000	121960000	139540000	142780000
Q15124	PGM1	>sp|Q15124|PGM5_HUMAN Phosphoglucomutase-like protein 5 OS=Homo sapiens GN=PGM5 PE=1 SV=2	413	>sp|Q15124|PGM5_HUMAN Phosphoglucomutase-like protein 5 OS=Homo sapiens GN=PGM5 PE=1 SV=2	>sp|Q15124|PGM5_HUMAN Phosphoglucomutase-like protein 5 OS=Homo sapiens GN=PGM5 PE=1 SV=2	>sp|Q15124|PGM5_HUMAN Phosphoglucomutase-like protein 5 OS=Homo sapiens GN=PGM5 PE=1 SV=2	S	WAVLVWLSIIAARKQSVEEIVRDHWAKFGRH	98.407	_KQS(ph)VEEIVR_	KQS(1)VEEIVR	3	2	584.292	0.87005	303	126	413	413	286	381	14882000	16880000	19082000	55839000	46226000	45048000	33805000	32069000	29271000	57465000	47517000	53888000
P05813	CRYBA1	>sp|P05813|CRBA1_HUMAN Beta-crystallin A3 OS=Homo sapiens GN=CRYBA1 PE=1 SV=4;>tr|A0A097PIJ9|A0A097PIJ9_HUMAN Beta crystallin A3 chain transcript CN (Fragment) OS=Homo sapiens GN=CRYBA1 PE=2 SV=1;>tr|A0A097PIG2|A0A097PIG2_HUMAN Beta crystallin A3 chain transcript TC (Fragment) OS=Homo sapiens GN=CRYBA1 PE=2 SV=1;>tr|A0A097PIJ4|A0A097PIJ4_HUMAN Beta crystallin A3 chain transcript PS (Fragment) OS=…	200;196;195;195;19	>sp|P05813|CRBA1_HUMAN Beta-crystallin A3 OS=Homo sapiens GN=CRYBA1 PE=1 SV=4	>sp|P05813|CRBA1_HUMAN Beta-crystallin A3 OS=Homo sapiens GN=CRYBA1 PE=1 SV=4	>sp|P05813|CRBA1_HUMAN Beta-crystallin A3 OS=Homo sapiens GN=CRYBA1 PE=1 SV=4;>tr|A0A097PIJ9|A0A097PIJ9_HUMAN Beta crystallin A3 chain transcript CN (Fragment) OS=Homo sapiens GN=CRYBA1 PE=2 SV=1;>tr|A0A097PIG2|A0A097PIG2_HUMAN Beta crystallin A3 chain tra	S	CDHHGGDYKHWREWGSHAQTSQIQSIRRIQQ	207.92	_EWGS(ph)HAQTSQIQSIR_	EWGS(1)HAQTSQIQSIR	4	2	904.41	0.75246	69	29	200	200	111;112	140;141	1222700000	1234900000	761740000	1518100000	1632200000	1599400000	1195100000	819270000	1084200000	1211100000	995350000	1363200000
Q53S08	RAB6C	>tr|Q53S08|Q53S08_HUMAN Protein WTH3DI OS=Homo sapiens GN=RAB6C PE=2 SV=1;>sp|P20340|RAB6A_HUMAN Ras-related protein Rab-6A OS=Homo sapiens GN=RAB6A PE=1 SV=3;>tr|A0A024R5H8|A0A024R5H8_HUMAN RAB6A, member RAS oncogene family, isoform CRA_b OS=Homo sapiens GN=RAB6A PE=4 SV=1;>tr|A0A024R5J5|A0A024R5J5_HUMAN H.sapiens ras-related Hrab6 protein OS=Homo sapiens GN=RAB6A PE=2 SV=1;>tr|Q53ET8|Q53ET8_HUM…	137;137;137;137;137;137;83	>tr|Q53S08|Q53S08_HUMAN Protein WTH3DI OS=Homo sapiens GN=RAB6C PE=2 SV=1	>tr|Q53S08|Q53S08_HUMAN Protein WTH3DI OS=Homo sapiens GN=RAB6C PE=2 SV=1	>tr|Q53S08|Q53S08_HUMAN Protein WTH3DI OS=Homo sapiens GN=RAB6C PE=2 SV=1;>sp|P20340|RAB6A_HUMAN Ras-related protein Rab-6A OS=Homo sapiens GN=RAB6A PE=1 SV=3;>tr|A0A024R5H8|A0A024R5H8_HUMAN RAB6A, member RAS oncogene family, isoform CRA_b OS=Homo sapiens	S	TLVGNKTDLADKRQVSIEEGERKAKGLNVTF	124.21	_QVS(ph)IEEGERK_	QVS(1)IEEGERK	3	2	627.79	2.2299	139	56	137	137	429;430	567;568	13834000	20927000	12023000	26818000	27411000	22125000	14328000	15930000	14012000	29576000	28719000	21790000
Q12934	BFSP1	>sp|Q12934|BFSP1_HUMAN Filensin OS=Homo sapiens GN=BFSP1 PE=1 SV=3;>tr|B7Z999|B7Z999_HUMAN cDNA FLJ51468, highly similar to Filensin OS=Homo sapiens PE=2 SV=1;>tr|B7ZAD2|B7ZAD2_HUMAN cDNA, FLJ79146, highly similar to Filensin OS=Homo sapiens PE=2 SV=1	607;468;468	>sp|Q12934|BFSP1_HUMAN Filensin OS=Homo sapiens GN=BFSP1 PE=1 SV=3	>sp|Q12934|BFSP1_HUMAN Filensin OS=Homo sapiens GN=BFSP1 PE=1 SV=3	>sp|Q12934|BFSP1_HUMAN Filensin OS=Homo sapiens GN=BFSP1 PE=1 SV=3;>tr|B7Z999|B7Z999_HUMAN cDNA FLJ51468, highly similar to Filensin OS=Homo sapiens PE=2 SV=1;>tr|B7ZAD2|B7ZAD2_HUMAN cDNA, FLJ79146, highly similar to Filensin OS=Homo sapiens PE=2 SV=1	S	AADQDGAEVLGTRSRSLPEKGPPKALAYKTV	128.22	_S(ph)RS(ph)LPEKGPPK_	S(1)RS(1)LPEKGPPK	3	2	678.31	0.28232	275	120	607	607	521;531;532	691;701;702;703	200950000	254990000	199160000	1144700000	1219800000	687860000	299980000	233900000	221200000	508990000	549120000	713530000
Q32Q12	NME2	>tr|Q32Q12|Q32Q12_HUMAN Nucleoside diphosphate kinase OS=Homo sapiens GN=NME1-NME2 PE=1 SV=1;>sp|P22392|NDKB_HUMAN Nucleoside diphosphate kinase B OS=Homo sapiens GN=NME2 PE=1 SV=1;>tr|Q6FHN3|Q6FHN3_HUMAN Nucleoside diphosphate kinase OS=Homo sapiens GN=NME2 PE=2 SV=1;>sp|O60361|NDK8_HUMAN Putative nucleoside diphosphate kinase OS=Homo sapiens GN=NME2P1 PE=5 SV=1	262;122;122;107	>tr|Q32Q12|Q32Q12_HUMAN Nucleoside diphosphate kinase OS=Homo sapiens GN=NME1-NME2 PE=1 SV=1	>tr|Q32Q12|Q32Q12_HUMAN Nucleoside diphosphate kinase OS=Homo sapiens GN=NME1-NME2 PE=1 SV=1	>tr|Q32Q12|Q32Q12_HUMAN Nucleoside diphosphate kinase OS=Homo sapiens GN=NME1-NME2 PE=1 SV=1;>sp|P22392|NDKB_HUMAN Nucleoside diphosphate kinase B OS=Homo sapiens GN=NME2 PE=1 SV=1;>tr|Q6FHN3|Q6FHN3_HUMAN Nucleoside diphosphate kinase OS=Homo sapiens GN=NM	S	DFCIQVGRNIIHGSDSVKSAEKEISLWFKPE	80.905	_NIIHGSDS(ph)VK_	NIIHGS(0.11)DS(0.89)VK	8	2	575.269	-0.20118	148	61	262	262	390	523		5075900	5805000	14287000	12736000	11114000	10002000	7673500	7671200	15686000	14632000	15145000
D3DQR0	PACSIN3	>tr|D3DQR0|D3DQR0_HUMAN Protein kinase C and casein kinase substrate in neurons 3, isoform CRA_b OS=Homo sapiens GN=PACSIN3 PE=4 SV=1;>sp|Q9UKS6|PACN3_HUMAN Protein kinase C and casein kinase substrate in neurons protein 3 OS=Homo sapiens GN=PACSIN3 PE=1 SV=2;>tr|B4DUI2|B4DUI2_HUMAN cDNA FLJ61415, highly similar to Protein kinase C and casein kinase substratein neurons protein 3 OS=Homo sapiens P…	153;153;153;153;153;153	>tr|D3DQR0|D3DQR0_HUMAN Protein kinase C and casein kinase substrate in neurons 3, isoform CRA_b OS=Homo sapiens GN=PACSIN3 PE=4 SV=1	>tr|D3DQR0|D3DQR0_HUMAN Protein kinase C and casein kinase substrate in neurons 3, isoform CRA_b OS=Homo sapiens GN=PACSIN3 PE=4 SV=1	>tr|D3DQR0|D3DQR0_HUMAN Protein kinase C and casein kinase substrate in neurons 3, isoform CRA_b OS=Homo sapiens GN=PACSIN3 PE=4 SV=1;>sp|Q9UKS6|PACN3_HUMAN Protein kinase C and casein kinase substrate in neurons protein 3 OS=Homo sapiens GN=PACSIN3 PE=1 S	S	KAQKPWLKRLKEVEASKKSYHAARKDEKTAQ	92.538	_LKEVEAS(ph)K_	LKEVEAS(1)K	7	2	492.244	-0.83346	343	161	153	153	314	411				59476000	57575000	50851000		24051000	28681000	52375000	49204000	40471000
P16152	CBR1	>sp|P16152|CBR1_HUMAN Carbonyl reductase [NADPH] 1 OS=Homo sapiens GN=CBR1 PE=1 SV=3	149	>sp|P16152|CBR1_HUMAN Carbonyl reductase [NADPH] 1 OS=Homo sapiens GN=CBR1 PE=1 SV=3	>sp|P16152|CBR1_HUMAN Carbonyl reductase [NADPH] 1 OS=Homo sapiens GN=CBR1 PE=1 SV=3	>sp|P16152|CBR1_HUMAN Carbonyl reductase [NADPH] 1 OS=Homo sapiens GN=CBR1 PE=1 SV=3	S	RVVNVSSIMSVRALKSCSPELQQKFRSETIT	74.853	_ALKS(ph)CSPELQQK_	ALKS(0.981)CS(0.019)PELQQK	4	2	734.847	0.6177	128	50	149	149	35	42		14178000	13108000	26515000	20793000	20200000	20340000	21402000	16477000	29355000	33014000	34057000
O76054	SEC14L2	>sp|O76054|S14L2_HUMAN SEC14-like protein 2 OS=Homo sapiens GN=SEC14L2 PE=1 SV=1;>tr|A0A024R1I5|A0A024R1I5_HUMAN SEC14-like 2 (S. cerevisiae), isoform CRA_b OS=Homo sapiens GN=SEC14L2 PE=4 SV=1;>tr|F8WEE7|F8WEE7_HUMAN SEC14-like protein 2 OS=Homo sapiens GN=SEC14L2 PE=1 SV=1;>tr|F8WED8|F8WED8_HUMAN SEC14-like protein 2 OS=Homo sapiens GN=SEC14L2 PE=1 SV=1	9;9;9;9	>sp|O76054|S14L2_HUMAN SEC14-like protein 2 OS=Homo sapiens GN=SEC14L2 PE=1 SV=1	>sp|O76054|S14L2_HUMAN SEC14-like protein 2 OS=Homo sapiens GN=SEC14L2 PE=1 SV=1	>sp|O76054|S14L2_HUMAN SEC14-like protein 2 OS=Homo sapiens GN=SEC14L2 PE=1 SV=1;>tr|A0A024R1I5|A0A024R1I5_HUMAN SEC14-like 2 (S. cerevisiae), isoform CRA_b OS=Homo sapiens GN=SEC14L2 PE=4 SV=1;>tr|F8WEE7|F8WEE7_HUMAN SEC14-like protein 2 OS=Homo sapiens G	S	_______MSGRVGDLSPRQKEALAKFRENVQ	122.52	_VGDLS(ph)PR_	VGDLS(1)PR	5	2	412.189	0.13163	4	5	9	9	585	768				25966000	22505000	21113000	5624900	5559200	5961600	9359500	9463100	8741300
Q32Q12	NME2	>tr|Q32Q12|Q32Q12_HUMAN Nucleoside diphosphate kinase OS=Homo sapiens GN=NME1-NME2 PE=1 SV=1;>sp|P22392|NDKB_HUMAN Nucleoside diphosphate kinase B OS=Homo sapiens GN=NME2 PE=1 SV=1;>tr|Q6FHN3|Q6FHN3_HUMAN Nucleoside diphosphate kinase OS=Homo sapiens GN=NME2 PE=2 SV=1;>tr|J3KPD9|J3KPD9_HUMAN Protein NME1-NME2 OS=Homo sapiens GN=NME1-NME2 PE=1 SV=1;>sp|O60361|NDK8_HUMAN Putative nucleoside diphosp…	119;94;94;94;79;94;119	>tr|Q32Q12|Q32Q12_HUMAN Nucleoside diphosphate kinase OS=Homo sapiens GN=NME1-NME2 PE=1 SV=1	>tr|Q32Q12|Q32Q12_HUMAN Nucleoside diphosphate kinase OS=Homo sapiens GN=NME1-NME2 PE=1 SV=1	>tr|Q32Q12|Q32Q12_HUMAN Nucleoside diphosphate kinase OS=Homo sapiens GN=NME1-NME2 PE=1 SV=1;>sp|P22392|NDKB_HUMAN Nucleoside diphosphate kinase B OS=Homo sapiens GN=NME2 PE=1 SV=1;>tr|Q6FHN3|Q6FHN3_HUMAN Nucleoside diphosphate kinase OS=Homo sapiens GN=NM	T	EGLNVVKTGRVMLGETNPADSKPGTIRGDFC	155.28	_VMLGET(ph)NPADSKPGTIR_	VMLGET(1)NPADSKPGTIR	6	2	933.445	-0.078807	415	61	119	119	599	785;786;787;788	722220000	840420000	981890000	2321800000	1811600000	1924100000	1447300000	1541100000	1356900000	2699600000	2445200000	2206200000
Q14CM0	FRMPD4	>sp|Q14CM0|FRPD4_HUMAN FERM and PDZ domain-containing protein 4 OS=Homo sapiens GN=FRMPD4 PE=1 SV=1;>tr|B7ZLE1|B7ZLE1_HUMAN FRMPD4 protein OS=Homo sapiens GN=FRMPD4 PE=2 SV=1;>tr|A0A087WYX8|A0A087WYX8_HUMAN FERM and PDZ domain-containing protein 4 OS=Homo sapiens GN=FRMPD4 PE=1 SV=1	1084;1076;1044	>sp|Q14CM0|FRPD4_HUMAN FERM and PDZ domain-containing protein 4 OS=Homo sapiens GN=FRMPD4 PE=1 SV=1	>sp|Q14CM0|FRPD4_HUMAN FERM and PDZ domain-containing protein 4 OS=Homo sapiens GN=FRMPD4 PE=1 SV=1	>sp|Q14CM0|FRPD4_HUMAN FERM and PDZ domain-containing protein 4 OS=Homo sapiens GN=FRMPD4 PE=1 SV=1;>tr|B7ZLE1|B7ZLE1_HUMAN FRMPD4 protein OS=Homo sapiens GN=FRMPD4 PE=2 SV=1;>tr|A0A087WYX8|A0A087WYX8_HUMAN FERM and PDZ domain-containing protein 4 OS=Homo	T	SSRDSQHLSTFNLERTAFRKDSQRWYVATEG	49.186	_FGTVSSRDSQHLS(ph)T(ph)FNLERT(ph)AFR_	FGT(0.254)VS(0.293)S(0.311)RDS(0.353)QHLS(0.395)T(0.395)FNLERT(1)AFR	20	3	966.079	1.3609	461	125	1084	1084	117	147	58169000	61414000	81533000	202320000	176950000	209170000	259530000	125120000	181440000	365050000	463010000	477810000
P02489	CRYAA	>sp|P02489|CRYAA_HUMAN Alpha-crystallin A chain OS=Homo sapiens GN=CRYAA PE=1 SV=2;>tr|A0A140G945|A0A140G945_HUMAN Alpha crystallin A chain OS=Homo sapiens GN=CRYAA PE=2 SV=1;>tr|E7EWH7|E7EWH7_HUMAN Alpha-crystallin A chain OS=Homo sapiens GN=CRYAA PE=1 SV=1;>tr|E9PHE4|E9PHE4_HUMAN Alpha-crystallin A chain OS=Homo sapiens GN=CRYAA PE=1 SV=1;>tr|A0A096LPJ9|A0A096LPJ9_HUMAN Protein LOC102724652 OS=…	162;162;142;125;116;58	>sp|P02489|CRYAA_HUMAN Alpha-crystallin A chain OS=Homo sapiens GN=CRYAA PE=1 SV=2;>tr|Q71V83|Q71V83_HUMAN Alpha-A-crystallin (Fragment) OS=Homo sapiens GN=CRYAA PE=3 SV=1	>sp|P02489|CRYAA_HUMAN Alpha-crystallin A chain OS=Homo sapiens GN=CRYAA PE=1 SV=2	>sp|P02489|CRYAA_HUMAN Alpha-crystallin A chain OS=Homo sapiens GN=CRYAA PE=1 SV=2;>tr|A0A140G945|A0A140G945_HUMAN Alpha crystallin A chain OS=Homo sapiens GN=CRYAA PE=2 SV=1;>tr|E7EWH7|E7EWH7_HUMAN Alpha-crystallin A chain OS=Homo sapiens GN=CRYAA PE=1 SV	S	QTGLDATHAERAIPVSREEKPTSAPSS____	82.029	_AIPVS(ph)REEK_	AIPVS(1)REEK	5	2	554.774	-0.64061	30	18;189	162;58	162	28;29	34;35		23203000	20191000	25695000	32961000	23798000	19778000	21262000	21594000	26663000	23211000	25839000
P09960	LTA4H	>sp|P09960|LKHA4_HUMAN Leukotriene A-4 hydrolase OS=Homo sapiens GN=LTA4H PE=1 SV=2;>tr|A0A140VK27|A0A140VK27_HUMAN Leukotriene A(4) hydrolase OS=Homo sapiens PE=2 SV=1;>tr|Q59ES1|Q59ES1_HUMAN Leukotriene A4 hydrolase variant (Fragment) OS=Homo sapiens PE=2 SV=1;>tr|B4DEH5|B4DEH5_HUMAN Leukotriene A-4 hydrolase OS=Homo sapiens GN=LTA4H PE=1 SV=1	27;27;30;27	>sp|P09960|LKHA4_HUMAN Leukotriene A-4 hydrolase OS=Homo sapiens GN=LTA4H PE=1 SV=2	>sp|P09960|LKHA4_HUMAN Leukotriene A-4 hydrolase OS=Homo sapiens GN=LTA4H PE=1 SV=2	>sp|P09960|LKHA4_HUMAN Leukotriene A-4 hydrolase OS=Homo sapiens GN=LTA4H PE=1 SV=2;>tr|A0A140VK27|A0A140VK27_HUMAN Leukotriene A(4) hydrolase OS=Homo sapiens PE=2 SV=1;>tr|Q59ES1|Q59ES1_HUMAN Leukotriene A4 hydrolase variant (Fragment) OS=Homo sapiens PE=	S	SPASVCRTKHLHLRCSVDFTRRTLTGTAALT	94.85	_CS(ph)VDFTR_	CS(1)VDFTR	2	2	482.683	0.22542	113	41	27	27	64	83					16104000					26489000		26835000
P02489	CRYAA	>sp|P02489|CRYAA_HUMAN Alpha-crystallin A chain OS=Homo sapiens GN=CRYAA PE=1 SV=2;>tr|A0A140G945|A0A140G945_HUMAN Alpha crystallin A chain OS=Homo sapiens GN=CRYAA PE=2 SV=1;>tr|E7EWH7|E7EWH7_HUMAN Alpha-crystallin A chain OS=Homo sapiens GN=CRYAA PE=1 SV=1;>tr|E9PHE4|E9PHE4_HUMAN Alpha-crystallin A chain OS=Homo sapiens GN=CRYAA PE=1 SV=1;>tr|A0A096LPJ9|A0A096LPJ9_HUMAN Protein LOC102724652 OS=…	81;81;61;44;35;18	>sp|P02489|CRYAA_HUMAN Alpha-crystallin A chain OS=Homo sapiens GN=CRYAA PE=1 SV=2	>sp|P02489|CRYAA_HUMAN Alpha-crystallin A chain OS=Homo sapiens GN=CRYAA PE=1 SV=2	>sp|P02489|CRYAA_HUMAN Alpha-crystallin A chain OS=Homo sapiens GN=CRYAA PE=1 SV=2;>tr|A0A140G945|A0A140G945_HUMAN Alpha crystallin A chain OS=Homo sapiens GN=CRYAA PE=2 SV=1;>tr|E7EWH7|E7EWH7_HUMAN Alpha-crystallin A chain OS=Homo sapiens GN=CRYAA PE=1 SV	S	SDRDKFVIFLDVKHFSPEDLTVKVQDDFVEI	221.8	_HFS(ph)PEDLTVK_	HFS(1)PEDLTVK	3	2	626.784	0.29969	33	18	81	81	139;196;197	172;264;266	1283900000	1489100000	1679300000	2810800000	2807800000	2577800000	2077700000	2029800000	1900700000	3277300000	2423000000	2425200000
P02489	CRYAA	>sp|P02489|CRYAA_HUMAN Alpha-crystallin A chain OS=Homo sapiens GN=CRYAA PE=1 SV=2;>tr|A0A140G945|A0A140G945_HUMAN Alpha crystallin A chain OS=Homo sapiens GN=CRYAA PE=2 SV=1;>tr|A0A140G952|A0A140G952_HUMAN Alpha crystallin A chain (Fragment) OS=Homo sapiens GN=CRYAA PE=4 SV=1;>tr|A0A140G954|A0A140G954_HUMAN Alpha crystallin A chain (Fragment) OS=Homo sapiens GN=CRYAA PE=4 SV=1	13;13;13;5	>sp|P02489|CRYAA_HUMAN Alpha-crystallin A chain OS=Homo sapiens GN=CRYAA PE=1 SV=2	>sp|P02489|CRYAA_HUMAN Alpha-crystallin A chain OS=Homo sapiens GN=CRYAA PE=1 SV=2	>sp|P02489|CRYAA_HUMAN Alpha-crystallin A chain OS=Homo sapiens GN=CRYAA PE=1 SV=2;>tr|A0A140G945|A0A140G945_HUMAN Alpha crystallin A chain OS=Homo sapiens GN=CRYAA PE=2 SV=1;>tr|A0A140G952|A0A140G952_HUMAN Alpha crystallin A chain (Fragment) OS=Homo sapie	T	___MDVTIQHPWFKRTLGPFYPSRLFDQFFG	155.17	_T(ph)LGPFYPSR_	T(1)LGPFYPSR	1	2	559.258	0.58419	380	18	13	13	486;552	650;728	527800000	515210000	525590000	690620000	679500000	563960000	1804200000	1701200000	1847100000	3522200000	3443000000	3715900000
P05813	CRYBA1	>sp|P05813|CRBA1_HUMAN Beta-crystallin A3 OS=Homo sapiens GN=CRYBA1 PE=1 SV=4;>tr|A0A097PIJ9|A0A097PIJ9_HUMAN Beta crystallin A3 chain transcript CN (Fragment) OS=Homo sapiens GN=CRYBA1 PE=2 SV=1;>tr|A0A097PIG2|A0A097PIG2_HUMAN Beta crystallin A3 chain transcript TC (Fragment) OS=Homo sapiens GN=CRYBA1 PE=2 SV=1;>tr|A0A097PIJ4|A0A097PIJ4_HUMAN Beta crystallin A3 chain transcript PS (Fragment) OS=…	79;75;74;74	>sp|P05813|CRBA1_HUMAN Beta-crystallin A3 OS=Homo sapiens GN=CRYBA1 PE=1 SV=4	>sp|P05813|CRBA1_HUMAN Beta-crystallin A3 OS=Homo sapiens GN=CRYBA1 PE=1 SV=4	>sp|P05813|CRBA1_HUMAN Beta-crystallin A3 OS=Homo sapiens GN=CRYBA1 PE=1 SV=4;>tr|A0A097PIJ9|A0A097PIJ9_HUMAN Beta crystallin A3 chain transcript CN (Fragment) OS=Homo sapiens GN=CRYBA1 PE=2 SV=1;>tr|A0A097PIG2|A0A097PIG2_HUMAN Beta crystallin A3 chain tra	T	RSLKVESGAWIGYEHTSFCGQQFILERGEYP	192.57	_VESGAWIGYEHT(ph)SFCGQQFILER_	VESGAWIGYEHT(0.988)S(0.012)FCGQQFILER	12	3	932.083	0.99954	397	29	79	79	578	759	270530000	237940000	186370000	262520000	246580000	418490000	672350000	663890000	674490000	870070000	613350000	808450000
P21980	TGM2	>sp|P21980|TGM2_HUMAN Protein-glutamine gamma-glutamyltransferase 2 OS=Homo sapiens GN=TGM2 PE=1 SV=2;>tr|V9HWG3|V9HWG3_HUMAN Epididymis secretory protein Li 45 OS=Homo sapiens GN=HEL-S-45 PE=2 SV=1;>tr|B4DTN7|B4DTN7_HUMAN cDNA FLJ57198, highly similar to Protein-glutamine gamma-glutamyltransferase 2 (EC 2.3.2.13) OS=Homo sapiens PE=2 SV=1;>tr|B4DIT7|B4DIT7_HUMAN cDNA FLJ58187, highly similar to …	216;216;156;135;216	>sp|P21980|TGM2_HUMAN Protein-glutamine gamma-glutamyltransferase 2 OS=Homo sapiens GN=TGM2 PE=1 SV=2	>sp|P21980|TGM2_HUMAN Protein-glutamine gamma-glutamyltransferase 2 OS=Homo sapiens GN=TGM2 PE=1 SV=2	>sp|P21980|TGM2_HUMAN Protein-glutamine gamma-glutamyltransferase 2 OS=Homo sapiens GN=TGM2 PE=1 SV=2;>tr|V9HWG3|V9HWG3_HUMAN Epididymis secretory protein Li 45 OS=Homo sapiens GN=HEL-S-45 PE=2 SV=1;>tr|B4DTN7|B4DTN7_HUMAN cDNA FLJ57198, highly similar to	S	PKFLKNAGRDCSRRSSPVYVGRVVSGMVNCN	103.44	_RSS(ph)PVYVGR_	RS(0.016)S(0.983)PVYVGR	3	2	550.766	1.0989	145	59	216	216	481	644		4543900	4710000	19181000	24835000	15535000	6687600	6863400	6345200	12585000	12187000	11535000
Q9BR76	CORO1B	>sp|Q9BR76|COR1B_HUMAN Coronin-1B OS=Homo sapiens GN=CORO1B PE=1 SV=1;>tr|A0A024R5K1|A0A024R5K1_HUMAN Coronin OS=Homo sapiens GN=CORO1B PE=3 SV=1;>tr|B4DIU2|B4DIU2_HUMAN Coronin OS=Homo sapiens PE=2 SV=1;>tr|Q59F81|Q59F81_HUMAN Coronin (Fragment) OS=Homo sapiens PE=2 SV=1;>tr|F5H390|F5H390_HUMAN Coronin OS=Homo sapiens GN=CORO1B PE=1 SV=1;>tr|A0A087WW53|A0A087WW53_HUMAN Coronin OS=Homo sapiens GN…	209;209;209;236;209;209	>sp|Q9BR76|COR1B_HUMAN Coronin-1B OS=Homo sapiens GN=CORO1B PE=1 SV=1	>sp|Q9BR76|COR1B_HUMAN Coronin-1B OS=Homo sapiens GN=CORO1B PE=1 SV=1	>sp|Q9BR76|COR1B_HUMAN Coronin-1B OS=Homo sapiens GN=CORO1B PE=1 SV=1;>tr|A0A024R5K1|A0A024R5K1_HUMAN Coronin OS=Homo sapiens GN=CORO1B PE=3 SV=1;>tr|B4DIU2|B4DIU2_HUMAN Coronin OS=Homo sapiens PE=2 SV=1;>tr|Q59F81|Q59F81_HUMAN Coronin (Fragment) OS=Homo s	T	ACKDKSVRIIDPRRGTLVAEREKAHEGARPM	107.03	_RGT(ph)LVAER_	RGT(1)LVAER	3	2	491.248	0.20275	466	149	209	209	450	602	5446400	5472400	6357500	9861700	13122000	8826000	10138000	8876100	8966200	12093000	9808600	12371000
P53674	CRYBB1	>sp|P53674|CRBB1_HUMAN Beta-crystallin B1 OS=Homo sapiens GN=CRYBB1 PE=1 SV=2	97	>sp|P53674|CRBB1_HUMAN Beta-crystallin B1 OS=Homo sapiens GN=CRYBB1 PE=1 SV=2	>sp|P53674|CRBB1_HUMAN Beta-crystallin B1 OS=Homo sapiens GN=CRYBB1 PE=1 SV=2	>sp|P53674|CRBB1_HUMAN Beta-crystallin B1 OS=Homo sapiens GN=CRYBB1 PE=1 SV=2	S	NLADRGFDRVRSIIVSAGPWVAFEQSNFRGE	212.79	_SIIVS(ph)AGPWVAFEQSNFR_	SIIVS(1)AGPWVAFEQSNFR	5	2	1044.5	1.2467	238	96	97	97	513;514;608	681;682;683;798	1778200000	2269800000	2013000000	3630400000	3238400000	876680000	3648300000	3083900000	3977900000	5767800000	5186100000	5819200000
P53674	CRYBB1	>sp|P53674|CRBB1_HUMAN Beta-crystallin B1 OS=Homo sapiens GN=CRYBB1 PE=1 SV=2	133	>sp|P53674|CRBB1_HUMAN Beta-crystallin B1 OS=Homo sapiens GN=CRYBB1 PE=1 SV=2	>sp|P53674|CRBB1_HUMAN Beta-crystallin B1 OS=Homo sapiens GN=CRYBB1 PE=1 SV=2	>sp|P53674|CRBB1_HUMAN Beta-crystallin B1 OS=Homo sapiens GN=CRYBB1 PE=1 SV=2	S	KGEYPRWNTWSSSYRSDRLMSFRPIKMDAQE	123.02	_WNTWSSSYRS(ph)DR_	WNTWSS(0.002)S(0.125)YRS(0.873)DR	10	3	542.223	0.50694	245	96	133	133	623	820		79287000	74651000	124970000	97145000		114250000	91154000	107810000	144930000	129490000	108700000
P61981	YWHAG	>sp|P61981|1433G_HUMAN 14-3-3 protein gamma OS=Homo sapiens GN=YWHAG PE=1 SV=2;>tr|B3KNB4|B3KNB4_HUMAN cDNA FLJ14168 fis, clone NT2RP2001440, highly similar to 14-3-3 protein gamma OS=Homo sapiens PE=2 SV=1;>tr|B4DHC4|B4DHC4_HUMAN cDNA FLJ51843, highly similar to 14-3-3 protein gamma OS=Homo sapiens PE=2 SV=1;>tr|B4DE78|B4DE78_HUMAN cDNA FLJ52141, highly similar to 14-3-3 protein gamma OS=Homo sa…	145;145;123;105	>sp|P61981|1433G_HUMAN 14-3-3 protein gamma OS=Homo sapiens GN=YWHAG PE=1 SV=2	>sp|P61981|1433G_HUMAN 14-3-3 protein gamma OS=Homo sapiens GN=YWHAG PE=1 SV=2	>sp|P61981|1433G_HUMAN 14-3-3 protein gamma OS=Homo sapiens GN=YWHAG PE=1 SV=2;>tr|B3KNB4|B3KNB4_HUMAN cDNA FLJ14168 fis, clone NT2RP2001440, highly similar to 14-3-3 protein gamma OS=Homo sapiens PE=2 SV=1;>tr|B4DHC4|B4DHC4_HUMAN cDNA FLJ51843, highly sim	T	YYRYLAEVATGEKRATVVESSEKAYSEAHEI	97.69	_RAT(ph)VVESSEK_	RAT(1)VVESSEK	3	2	593.279	0.43082	448	107	145	145	443	589		3089000	3230900	4724800	6231500	6630000	4219000	3804900	4230900	7439500	5822500	5746900
P02489	CRYAA	>sp|P02489|CRYAA_HUMAN Alpha-crystallin A chain OS=Homo sapiens GN=CRYAA PE=1 SV=2;>tr|A0A140G945|A0A140G945_HUMAN Alpha crystallin A chain OS=Homo sapiens GN=CRYAA PE=2 SV=1	51;51	>sp|P02489|CRYAA_HUMAN Alpha-crystallin A chain OS=Homo sapiens GN=CRYAA PE=1 SV=2	>sp|P02489|CRYAA_HUMAN Alpha-crystallin A chain OS=Homo sapiens GN=CRYAA PE=1 SV=2	>sp|P02489|CRYAA_HUMAN Alpha-crystallin A chain OS=Homo sapiens GN=CRYAA PE=1 SV=2;>tr|A0A140G945|A0A140G945_HUMAN Alpha crystallin A chain OS=Homo sapiens GN=CRYAA PE=2 SV=1	S	LLPFLSSTISPYYRQSLFRTVLDSGISEVRS	123.19	_QS(ph)LFRTVLDSGISEVR_	QS(0.994)LFRT(0.006)VLDSGISEVR	2	2	943.972	0.42083	40	18	51	51	425	563	15567000	35152000	37544000	49010000	52654000	98330000	64034000		54507000	171890000	206580000	198220000
P05813	CRYBA1	>sp|P05813|CRBA1_HUMAN Beta-crystallin A3 OS=Homo sapiens GN=CRYBA1 PE=1 SV=4;>tr|A0A097PIJ9|A0A097PIJ9_HUMAN Beta crystallin A3 chain transcript CN (Fragment) OS=Homo sapiens GN=CRYBA1 PE=2 SV=1;>tr|A0A097PIG2|A0A097PIG2_HUMAN Beta crystallin A3 chain transcript TC (Fragment) OS=Homo sapiens GN=CRYBA1 PE=2 SV=1;>tr|A0A097PIJ4|A0A097PIJ4_HUMAN Beta crystallin A3 chain transcript PS (Fragment) OS=…	100;96;95;95;20	>sp|P05813|CRBA1_HUMAN Beta-crystallin A3 OS=Homo sapiens GN=CRYBA1 PE=1 SV=4	>sp|P05813|CRBA1_HUMAN Beta-crystallin A3 OS=Homo sapiens GN=CRYBA1 PE=1 SV=4	>sp|P05813|CRBA1_HUMAN Beta-crystallin A3 OS=Homo sapiens GN=CRYBA1 PE=1 SV=4;>tr|A0A097PIJ9|A0A097PIJ9_HUMAN Beta crystallin A3 chain transcript CN (Fragment) OS=Homo sapiens GN=CRYBA1 PE=2 SV=1;>tr|A0A097PIG2|A0A097PIG2_HUMAN Beta crystallin A3 chain tra	S	QFILERGEYPRWDAWSGSNAYHIERLMSFRP	123.36	_WDAWS(ph)GSNAYHIER_	WDAWS(0.998)GS(0.002)NAYHIER	5	2	886.365	-2.2472	81	29	100	100	618	811		78626000	97600000	73962000	60460000	45511000	87955000	52693000		85941000	107690000	87150000
P43320	CRYBB2	>sp|P43320|CRBB2_HUMAN Beta-crystallin B2 OS=Homo sapiens GN=CRYBB2 PE=1 SV=2;>tr|R4UMM2|R4UMM2_HUMAN Beta-crystallin B2 OS=Homo sapiens GN=CRYBB2 PE=2 SV=1;>tr|A0A0H3W5U0|A0A0H3W5U0_HUMAN Beta-crystallin B2 OS=Homo sapiens GN=CRYBB2 PE=2 SV=1;>tr|A0A0H3W5J2|A0A0H3W5J2_HUMAN Beta-crystallin B2 (Fragment) OS=Homo sapiens GN=CRYBB2 PE=2 SV=1;>tr|A0A0H3W5H9|A0A0H3W5H9_HUMAN Beta-crystallin B2 (Fragm…	96;96;96;93;78;96	>sp|P43320|CRBB2_HUMAN Beta-crystallin B2 OS=Homo sapiens GN=CRYBB2 PE=1 SV=2	>sp|P43320|CRBB2_HUMAN Beta-crystallin B2 OS=Homo sapiens GN=CRYBB2 PE=1 SV=2	>sp|P43320|CRBB2_HUMAN Beta-crystallin B2 OS=Homo sapiens GN=CRYBB2 PE=1 SV=2;>tr|R4UMM2|R4UMM2_HUMAN Beta-crystallin B2 OS=Homo sapiens GN=CRYBB2 PE=2 SV=1;>tr|A0A0H3W5U0|A0A0H3W5U0_HUMAN Beta-crystallin B2 OS=Homo sapiens GN=CRYBB2 PE=2 SV=1;>tr|A0A0H3W5	S	RWDSWTSSRRTDSLSSLRPIKVDSQEHKIIL	76.82	_RTDS(ph)LSS(ph)LRPIK_	RT(0.048)DS(0.691)LS(0.295)S(0.966)LRPIK	7	3	511.579	0.32152	201	86	96	96	483;484;544;545;546	646;647;648;718;719;720;721		45663000	47763000	135490000	24638000	136090000	34094000	32544000	31819000	86238000	91168000	73811000
P00352	ALDH1A1	>sp|P00352|AL1A1_HUMAN Retinal dehydrogenase 1 OS=Homo sapiens GN=ALDH1A1 PE=1 SV=2;>tr|V9HVX6|V9HVX6_HUMAN Epididymis luminal protein 9 OS=Homo sapiens GN=HEL-9 PE=2 SV=1;>tr|V9HW83|V9HW83_HUMAN Aldehyde dehydrogenase 1 family, member A1, isoform CRA_a OS=Homo sapiens GN=HEL-S-53e PE=2 SV=1;>tr|B4DXX3|B4DXX3_HUMAN cDNA FLJ50286, highly similar to Retinal dehydrogenase 1 (EC 1.2.1.36) OS=Homo sap…	247;247;247;172;168;261	>sp|P00352|AL1A1_HUMAN Retinal dehydrogenase 1 OS=Homo sapiens GN=ALDH1A1 PE=1 SV=2	>sp|P00352|AL1A1_HUMAN Retinal dehydrogenase 1 OS=Homo sapiens GN=ALDH1A1 PE=1 SV=2	>sp|P00352|AL1A1_HUMAN Retinal dehydrogenase 1 OS=Homo sapiens GN=ALDH1A1 PE=1 SV=2;>tr|V9HVX6|V9HVX6_HUMAN Epididymis luminal protein 9 OS=Homo sapiens GN=HEL-9 PE=2 SV=1;>tr|V9HW83|V9HW83_HUMAN Aldehyde dehydrogenase 1 family, member A1, isoform CRA_a OS	S	AISSHMDIDKVAFTGSTEVGKLIKEAAGKSN	103.13	_VAFTGS(ph)TEVGK_	VAFT(0.002)GS(0.603)T(0.395)EVGK	6	2	588.271	1.5894	20	10	247	247	568	746		36318000	29777000	91215000		84412000	59898000	44758000	49140000	98017000	100040000
A0A087WUZ3	SPTBN1	>tr|A0A087WUZ3|A0A087WUZ3_HUMAN Spectrin beta chain, non-erythrocytic 1 OS=Homo sapiens GN=SPTBN1 PE=1 SV=1;>sp|Q01082|SPTB2_HUMAN Spectrin beta chain, non-erythrocytic 1 OS=Homo sapiens GN=SPTBN1 PE=1 SV=2;>tr|B2ZZ89|B2ZZ89_HUMAN Epididymis luminal protein 102 OS=Homo sapiens GN=SPTBN1 PE=2 SV=1;>tr|K9MS24|K9MS24_HUMAN Beta-spectrin non-erythrocytic 1 OS=Homo sapiens GN=SPTBN1 PE=2 SV=1;>tr|D6W5…	825;825;825;825;739	>tr|A0A087WUZ3|A0A087WUZ3_HUMAN Spectrin beta chain, non-erythrocytic 1 OS=Homo sapiens GN=SPTBN1 PE=1 SV=1	>tr|A0A087WUZ3|A0A087WUZ3_HUMAN Spectrin beta chain, non-erythrocytic 1 OS=Homo sapiens GN=SPTBN1 PE=1 SV=1	>tr|A0A087WUZ3|A0A087WUZ3_HUMAN Spectrin beta chain, non-erythrocytic 1 OS=Homo sapiens GN=SPTBN1 PE=1 SV=1;>sp|Q01082|SPTB2_HUMAN Spectrin beta chain, non-erythrocytic 1 OS=Homo sapiens GN=SPTBN1 PE=1 SV=2;>tr|B2ZZ89|B2ZZ89_HUMAN Epididymis luminal protei	S	LPQEHAESPDVRGRLSGIEERYKEVAELTRL	106.79	_GRLS(ph)GIEER_	GRLS(1)GIEER	4	2	548.761	0.7487	264	116	825	825	182	247		155400000	164840000	288130000	262980000	290280000	122470000	110290000	126840000	215780000	202690000	174930000
Q08257	CRYZ	>sp|Q08257|QOR_HUMAN Quinone oxidoreductase OS=Homo sapiens GN=CRYZ PE=1 SV=1;>tr|A6NP24|A6NP24_HUMAN Quinone oxidoreductase (Fragment) OS=Homo sapiens GN=CRYZ PE=1 SV=1;>tr|C9JH92|C9JH92_HUMAN Quinone oxidoreductase (Fragment) OS=Homo sapiens GN=CRYZ PE=1 SV=1	158;158;158	>sp|Q08257|QOR_HUMAN Quinone oxidoreductase OS=Homo sapiens GN=CRYZ PE=1 SV=1	>sp|Q08257|QOR_HUMAN Quinone oxidoreductase OS=Homo sapiens GN=CRYZ PE=1 SV=1	>sp|Q08257|QOR_HUMAN Quinone oxidoreductase OS=Homo sapiens GN=CRYZ PE=1 SV=1;>tr|A6NP24|A6NP24_HUMAN Quinone oxidoreductase (Fragment) OS=Homo sapiens GN=CRYZ PE=1 SV=1;>tr|C9JH92|C9JH92_HUMAN Quinone oxidoreductase (Fragment) OS=Homo sapiens GN=CRYZ PE=1	S	SACVKAGESVLVHGASGGVGLAACQIARAYG	98.766	_AGESVLVHGAS(ph)GGVGLAACQIAR_	AGES(0.001)VLVHGAS(0.999)GGVGLAACQIAR	11	2	1130.55	0.31759	268	119	158	158	21	25				38888000	37681000	31835000	28028000	21209000		47145000	58242000	49467000
Q13515	BFSP2	>sp|Q13515|BFSP2_HUMAN Phakinin OS=Homo sapiens GN=BFSP2 PE=1 SV=1	38	>sp|Q13515|BFSP2_HUMAN Phakinin OS=Homo sapiens GN=BFSP2 PE=1 SV=1	>sp|Q13515|BFSP2_HUMAN Phakinin OS=Homo sapiens GN=BFSP2 PE=1 SV=1	>sp|Q13515|BFSP2_HUMAN Phakinin OS=Homo sapiens GN=BFSP2 PE=1 SV=1	S	RRASFRGPRSSSSLESPPASRTNAMSGLVRA	174.62	_SS(ph)SSLES(ph)PPASR_	S(0.405)S(0.584)S(0.012)SLES(1)PPASR	7	2	682.76	0.12821	293	122	38	38	175;536	234;235;707;708;709	6791400		5902500	109800000	97441000	95611000	17904000	1251400	2118000	19328000	1459100
P53674	CRYBB1	>sp|P53674|CRBB1_HUMAN Beta-crystallin B1 OS=Homo sapiens GN=CRYBB1 PE=1 SV=2	128	>sp|P53674|CRBB1_HUMAN Beta-crystallin B1 OS=Homo sapiens GN=CRYBB1 PE=1 SV=2	>sp|P53674|CRBB1_HUMAN Beta-crystallin B1 OS=Homo sapiens GN=CRYBB1 PE=1 SV=2	>sp|P53674|CRBB1_HUMAN Beta-crystallin B1 OS=Homo sapiens GN=CRYBB1 PE=1 SV=2	S	MFILEKGEYPRWNTWSSSYRSDRLMSFRPIK	163.34	_WNTWS(ph)SSYR_	WNTWS(0.996)S(0.004)S(0.001)YR	5	2	633.751	0.35719	242	96	128	128	622;623	819;820	42394000	40027000	48839000				36527000	36474000	33371000		27495000	33265000
P30086	PEBP1	>sp|P30086|PEBP1_HUMAN Phosphatidylethanolamine-binding protein 1 OS=Homo sapiens GN=PEBP1 PE=1 SV=3;>tr|D9IAI1|D9IAI1_HUMAN Epididymis secretory protein Li 34 OS=Homo sapiens GN=PEBP1 PE=2 SV=1;>tr|B4DRT4|B4DRT4_HUMAN cDNA FLJ51535, highly similar to Phosphatidylethanolamine-binding protein 1 OS=Homo sapiens PE=2 SV=1;>tr|A0A0K0K1J6|A0A0K0K1J6_HUMAN Epididymis secretory protein Li 96 (Fragment) …	52;52;52;5	>sp|P30086|PEBP1_HUMAN Phosphatidylethanolamine-binding protein 1 OS=Homo sapiens GN=PEBP1 PE=1 SV=3	>sp|P30086|PEBP1_HUMAN Phosphatidylethanolamine-binding protein 1 OS=Homo sapiens GN=PEBP1 PE=1 SV=3	>sp|P30086|PEBP1_HUMAN Phosphatidylethanolamine-binding protein 1 OS=Homo sapiens GN=PEBP1 PE=1 SV=3;>tr|D9IAI1|D9IAI1_HUMAN Epididymis secretory protein Li 34 OS=Homo sapiens GN=PEBP1 PE=2 SV=1;>tr|B4DRT4|B4DRT4_HUMAN cDNA FLJ51535, highly similar to Phos	S	LGKVLTPTQVKNRPTSISWDGLDSGKLYTLV	187.75	_NRPTS(ph)ISWDGLDSGK_	NRPT(0.018)S(0.982)ISWDGLDSGK	5	2	856.886	-3.758	169	70	52	52	397	531	336620000	295590000	337130000	479010000	522490000	163570000	238950000	354900000	75511000	440070000	305850000	300120000
Q9BX67	JAM3	>sp|Q9BX67|JAM3_HUMAN Junctional adhesion molecule C OS=Homo sapiens GN=JAM3 PE=1 SV=1;>tr|H0YD98|H0YD98_HUMAN Junctional adhesion molecule C (Fragment) OS=Homo sapiens GN=JAM3 PE=1 SV=1	110;50	>sp|Q9BX67|JAM3_HUMAN Junctional adhesion molecule C OS=Homo sapiens GN=JAM3 PE=1 SV=1	>sp|Q9BX67|JAM3_HUMAN Junctional adhesion molecule C OS=Homo sapiens GN=JAM3 PE=1 SV=1	>sp|Q9BX67|JAM3_HUMAN Junctional adhesion molecule C OS=Homo sapiens GN=JAM3 PE=1 SV=1;>tr|H0YD98|H0YD98_HUMAN Junctional adhesion molecule C (Fragment) OS=Homo sapiens GN=JAM3 PE=1 SV=1	S	LGKTSLKIWNVTRRDSALYRCEVVARNDRKE	140.45	_RDS(ph)ALYR_	RDS(1)ALYR	3	2	480.719	0.23154	330	150	110	110	444	590	74245000	77509000	79910000	219980000	234020000	172610000	160920000	177370000	165050000	282380000	287690000	288660000
Q15149	PLEC	>sp|Q15149|PLEC_HUMAN Plectin OS=Homo sapiens GN=PLEC PE=1 SV=3	1047	>sp|Q15149|PLEC_HUMAN Plectin OS=Homo sapiens GN=PLEC PE=1 SV=3	>sp|Q15149|PLEC_HUMAN Plectin OS=Homo sapiens GN=PLEC PE=1 SV=3	>sp|Q15149|PLEC_HUMAN Plectin OS=Homo sapiens GN=PLEC PE=1 SV=3	S	AWQSLRRDVQLIRSWSLATFRTLKPEEQRQA	130.41	_SWS(ph)LATFR_	SWS(1)LATFR	3	2	524.237	-0.42179	310	127	1047	1047	538	711		19186000	15802000	29126000	26816000	28591000	27666000	29964000	24998000	33929000	25978000	31362000
Q12934	BFSP1	>sp|Q12934|BFSP1_HUMAN Filensin OS=Homo sapiens GN=BFSP1 PE=1 SV=3;>tr|B7Z999|B7Z999_HUMAN cDNA FLJ51468, highly similar to Filensin OS=Homo sapiens PE=2 SV=1;>tr|B7ZAD2|B7ZAD2_HUMAN cDNA, FLJ79146, highly similar to Filensin OS=Homo sapiens PE=2 SV=1	454;315;315	>sp|Q12934|BFSP1_HUMAN Filensin OS=Homo sapiens GN=BFSP1 PE=1 SV=3	>sp|Q12934|BFSP1_HUMAN Filensin OS=Homo sapiens GN=BFSP1 PE=1 SV=3	>sp|Q12934|BFSP1_HUMAN Filensin OS=Homo sapiens GN=BFSP1 PE=1 SV=3;>tr|B7Z999|B7Z999_HUMAN cDNA FLJ51468, highly similar to Filensin OS=Homo sapiens PE=2 SV=1;>tr|B7ZAD2|B7ZAD2_HUMAN cDNA, FLJ79146, highly similar to Filensin OS=Homo sapiens PE=2 SV=1	S	KGFGKLYRKVKEKVRSPKEPETPTELYTKER	173.55	_VRS(ph)PKEPETPTELYTK_	VRS(1)PKEPETPTELYTK	3	3	652.322	0.48662	276	120	454	454	524;609	694;799;800	14559000	52501000	16954000	268550000	272360000	268650000	38729000	21967000	22936000	102160000	94478000	22396000
Q9BXM0	PRX	>sp|Q9BXM0|PRAX_HUMAN Periaxin OS=Homo sapiens GN=PRX PE=1 SV=2	51	>sp|Q9BXM0|PRAX_HUMAN Periaxin OS=Homo sapiens GN=PRX PE=1 SV=2	>sp|Q9BXM0|PRAX_HUMAN Periaxin OS=Homo sapiens GN=PRX PE=1 SV=2	>sp|Q9BXM0|PRAX_HUMAN Periaxin OS=Homo sapiens GN=PRX PE=1 SV=2	S	GGGKEGIFVRELREDSPAARSLSLQEGDQLL	72.496	_ELREDS(ph)PAAR_	ELREDS(1)PAAR	6	2	612.274	-0.49413	331	151	51	51	96	123		4748800	4627300	15854000	24297000	14576000	6764000	7675200	6260400	7970900	7293000	9927700
Q12934	BFSP1	>sp|Q12934|BFSP1_HUMAN Filensin OS=Homo sapiens GN=BFSP1 PE=1 SV=3;>tr|B7Z999|B7Z999_HUMAN cDNA FLJ51468, highly similar to Filensin OS=Homo sapiens PE=2 SV=1;>tr|B7ZAD2|B7ZAD2_HUMAN cDNA, FLJ79146, highly similar to Filensin OS=Homo sapiens PE=2 SV=1	289;150;150	>sp|Q12934|BFSP1_HUMAN Filensin OS=Homo sapiens GN=BFSP1 PE=1 SV=3	>sp|Q12934|BFSP1_HUMAN Filensin OS=Homo sapiens GN=BFSP1 PE=1 SV=3	>sp|Q12934|BFSP1_HUMAN Filensin OS=Homo sapiens GN=BFSP1 PE=1 SV=3;>tr|B7Z999|B7Z999_HUMAN cDNA FLJ51468, highly similar to Filensin OS=Homo sapiens PE=2 SV=1;>tr|B7ZAD2|B7ZAD2_HUMAN cDNA, FLJ79146, highly similar to Filensin OS=Homo sapiens PE=2 SV=1	S	LRKEIEETERVLEKSSYDCRQLAVAQQTLKN	97.214	_VLEKSS(ph)YDCR_	VLEKS(0.11)S(0.89)YDCR	6	2	668.784	1.3116	279	120	289	289	595	780		5827100	5740900	16680000	16472000	11048000	2619700	17509000	14757000	13350000	15217000	13172000
P07315	CRYGC	>sp|P07315|CRGC_HUMAN Gamma-crystallin C OS=Homo sapiens GN=CRYGC PE=1 SV=2;>tr|A0A0X8GLL6|A0A0X8GLL6_HUMAN Gamma-crystallin C OS=Homo sapiens GN=CRYGC PE=2 SV=1	40;40	>sp|P07315|CRGC_HUMAN Gamma-crystallin C OS=Homo sapiens GN=CRYGC PE=1 SV=2	>sp|P07315|CRGC_HUMAN Gamma-crystallin C OS=Homo sapiens GN=CRYGC PE=1 SV=2	>sp|P07315|CRGC_HUMAN Gamma-crystallin C OS=Homo sapiens GN=CRYGC PE=1 SV=2;>tr|A0A0X8GLL6|A0A0X8GLL6_HUMAN Gamma-crystallin C OS=Homo sapiens GN=CRYGC PE=2 SV=1	S	NLQPYFSRCNSIRVESGCWMLYERPNYQGQQ	235.83	_VES(ph)GCWMLYERPNYQGQQYLLR_	VES(1)GCWMLYERPNYQGQQYLLR	3	3	957.431	-1.0775	94	33	40	40	580;581	761;762;763;764	1985600000	1055200000	1944400000	2149800000	2448800000	2191100000	6222000000	5877900000	5555200000	4389400000	2479100000	4775800000
B7Z661	NEGR1	>tr|B7Z661|B7Z661_HUMAN cDNA FLJ54658, highly similar to Limbic system-associated membrane protein OS=Homo sapiens PE=2 SV=1;>tr|H3BLU2|H3BLU2_HUMAN Limbic system-associated membrane protein (Fragment) OS=Homo sapiens GN=LSAMP PE=1 SV=1;>sp|Q13449|LSAMP_HUMAN Limbic system-associated membrane protein OS=Homo sapiens GN=LSAMP PE=1 SV=2;>tr|B2RCU8|B2RCU8_HUMAN cDNA, FLJ96301, highly similar to Homo…	166;153;169;169;119	>tr|B7Z661|B7Z661_HUMAN cDNA FLJ54658, highly similar to Limbic system-associated membrane protein OS=Homo sapiens PE=2 SV=1	>tr|B7Z661|B7Z661_HUMAN cDNA FLJ54658, highly similar to Limbic system-associated membrane protein OS=Homo sapiens PE=2 SV=1	>tr|B7Z661|B7Z661_HUMAN cDNA FLJ54658, highly similar to Limbic system-associated membrane protein OS=Homo sapiens PE=2 SV=1;>tr|H3BLU2|H3BLU2_HUMAN Limbic system-associated membrane protein (Fragment) OS=Homo sapiens GN=LSAMP PE=1 SV=1;>sp|Q13449|LSAMP_HU	T	MANGRPEPVITWRHLTPTGREFEGEEEYLEI	127.02	_HLT(ph)PTGR_	HLT(1)PTGR	3	2	431.203	0.2487	458	121	166	166	206	277	5791200	9495300	7711600	16013000	17680000	14621000	9430900	9413400	11595000	14846000	11549000	12275000
Q9UBC5	MYO1A	>sp|Q9UBC5|MYO1A_HUMAN Unconventional myosin-Ia OS=Homo sapiens GN=MYO1A PE=2 SV=1;>tr|B2R643|B2R643_HUMAN cDNA, FLJ92777, highly similar to Homo sapiens myosin IA (MYO1A), mRNA OS=Homo sapiens PE=2 SV=1;>tr|B4DTV4|B4DTV4_HUMAN cDNA FLJ50215, highly similar to Myosin Ia OS=Homo sapiens PE=2 SV=1;>tr|G3V342|G3V342_HUMAN Unconventional myosin-Ia OS=Homo sapiens GN=MYO1A PE=1 SV=1	569;569;407;407	>sp|Q9UBC5|MYO1A_HUMAN Unconventional myosin-Ia OS=Homo sapiens GN=MYO1A PE=2 SV=1	>sp|Q9UBC5|MYO1A_HUMAN Unconventional myosin-Ia OS=Homo sapiens GN=MYO1A PE=2 SV=1	>sp|Q9UBC5|MYO1A_HUMAN Unconventional myosin-Ia OS=Homo sapiens GN=MYO1A PE=2 SV=1;>tr|B2R643|B2R643_HUMAN cDNA, FLJ92777, highly similar to Homo sapiens myosin IA (MYO1A), mRNA OS=Homo sapiens PE=2 SV=1;>tr|B4DTV4|B4DTV4_HUMAN cDNA FLJ50215, highly simila	S	QASLKRPPTAGAQFKSSVAILMKNLYSKSPN	52.321	_S(ph)S(ph)VAILM(ox)KNLYS(ph)KS(ph)PNYIR_	S(0.998)S(0.998)VAILMKNLY(0.495)S(0.51)KS(0.891)PNY(0.109)IR	1	3	840.686	-1.2576	338	158	569	569	537	710	235580000	934580000	691040000	993120000	857550000	688030000	1117100000	1075200000	1047200000	1047700000	1013200000	1082200000
Q9UBC5	MYO1A	>sp|Q9UBC5|MYO1A_HUMAN Unconventional myosin-Ia OS=Homo sapiens GN=MYO1A PE=2 SV=1;>tr|B2R643|B2R643_HUMAN cDNA, FLJ92777, highly similar to Homo sapiens myosin IA (MYO1A), mRNA OS=Homo sapiens PE=2 SV=1;>tr|B4DTV4|B4DTV4_HUMAN cDNA FLJ50215, highly similar to Myosin Ia OS=Homo sapiens PE=2 SV=1;>tr|G3V342|G3V342_HUMAN Unconventional myosin-Ia OS=Homo sapiens GN=MYO1A PE=1 SV=1	570;570;408;408	>sp|Q9UBC5|MYO1A_HUMAN Unconventional myosin-Ia OS=Homo sapiens GN=MYO1A PE=2 SV=1	>sp|Q9UBC5|MYO1A_HUMAN Unconventional myosin-Ia OS=Homo sapiens GN=MYO1A PE=2 SV=1	>sp|Q9UBC5|MYO1A_HUMAN Unconventional myosin-Ia OS=Homo sapiens GN=MYO1A PE=2 SV=1;>tr|B2R643|B2R643_HUMAN cDNA, FLJ92777, highly similar to Homo sapiens myosin IA (MYO1A), mRNA OS=Homo sapiens PE=2 SV=1;>tr|B4DTV4|B4DTV4_HUMAN cDNA FLJ50215, highly simila	S	ASLKRPPTAGAQFKSSVAILMKNLYSKSPNY	52.321	_S(ph)S(ph)VAILM(ox)KNLYS(ph)KS(ph)PNYIR_	S(0.998)S(0.998)VAILMKNLY(0.495)S(0.51)KS(0.891)PNY(0.109)IR	2	3	840.686	-1.2576	339	158	570	570	537	710	235580000	934580000	691040000	993120000	857550000	688030000	1117100000	1075200000	1047200000	1047700000	1013200000	1082200000
Q9UBC5	MYO1A	>sp|Q9UBC5|MYO1A_HUMAN Unconventional myosin-Ia OS=Homo sapiens GN=MYO1A PE=2 SV=1;>tr|B2R643|B2R643_HUMAN cDNA, FLJ92777, highly similar to Homo sapiens myosin IA (MYO1A), mRNA OS=Homo sapiens PE=2 SV=1;>tr|B4DTV4|B4DTV4_HUMAN cDNA FLJ50215, highly similar to Myosin Ia OS=Homo sapiens PE=2 SV=1;>tr|G3V342|G3V342_HUMAN Unconventional myosin-Ia OS=Homo sapiens GN=MYO1A PE=1 SV=1	580;580;418;418	>sp|Q9UBC5|MYO1A_HUMAN Unconventional myosin-Ia OS=Homo sapiens GN=MYO1A PE=2 SV=1	>sp|Q9UBC5|MYO1A_HUMAN Unconventional myosin-Ia OS=Homo sapiens GN=MYO1A PE=2 SV=1	>sp|Q9UBC5|MYO1A_HUMAN Unconventional myosin-Ia OS=Homo sapiens GN=MYO1A PE=2 SV=1;>tr|B2R643|B2R643_HUMAN cDNA, FLJ92777, highly similar to Homo sapiens myosin IA (MYO1A), mRNA OS=Homo sapiens PE=2 SV=1;>tr|B4DTV4|B4DTV4_HUMAN cDNA FLJ50215, highly simila	S	AQFKSSVAILMKNLYSKSPNYIRCIKPNEHQ	52.321	_S(ph)S(ph)VAILM(ox)KNLYS(ph)KS(ph)PNYIR_	S(0.874)S(0.883)VAILMKNLY(0.621)S(0.621)KS(0.885)PNY(0.116)IR	12	3	840.686	-1.7585	340	158	580	580	537	710	235580000	934580000	691040000	993120000	857550000	688030000	1117100000	1075200000	1047200000	1047700000	1013200000	1082200000
Q9UBC5	MYO1A	>sp|Q9UBC5|MYO1A_HUMAN Unconventional myosin-Ia OS=Homo sapiens GN=MYO1A PE=2 SV=1;>tr|B2R643|B2R643_HUMAN cDNA, FLJ92777, highly similar to Homo sapiens myosin IA (MYO1A), mRNA OS=Homo sapiens PE=2 SV=1;>tr|B4DTV4|B4DTV4_HUMAN cDNA FLJ50215, highly similar to Myosin Ia OS=Homo sapiens PE=2 SV=1;>tr|G3V342|G3V342_HUMAN Unconventional myosin-Ia OS=Homo sapiens GN=MYO1A PE=1 SV=1	582;582;420;420	>sp|Q9UBC5|MYO1A_HUMAN Unconventional myosin-Ia OS=Homo sapiens GN=MYO1A PE=2 SV=1	>sp|Q9UBC5|MYO1A_HUMAN Unconventional myosin-Ia OS=Homo sapiens GN=MYO1A PE=2 SV=1	>sp|Q9UBC5|MYO1A_HUMAN Unconventional myosin-Ia OS=Homo sapiens GN=MYO1A PE=2 SV=1;>tr|B2R643|B2R643_HUMAN cDNA, FLJ92777, highly similar to Homo sapiens myosin IA (MYO1A), mRNA OS=Homo sapiens PE=2 SV=1;>tr|B4DTV4|B4DTV4_HUMAN cDNA FLJ50215, highly simila	S	FKSSVAILMKNLYSKSPNYIRCIKPNEHQQR	52.321	_S(ph)S(ph)VAILM(ox)KNLYS(ph)KS(ph)PNYIR_	S(0.994)S(0.995)VAILMKNLY(0.494)S(0.516)KS(0.94)PNY(0.06)IR	14	3	840.686	-1.3977	341	158	582	582	537	710	235580000	934580000	691040000	993120000	857550000	688030000	1117100000	1075200000	1047200000	1047700000	1013200000	1082200000
P06733	ENO1	>sp|P06733|ENOA_HUMAN Alpha-enolase OS=Homo sapiens GN=ENO1 PE=1 SV=2;>tr|A0A024R4F1|A0A024R4F1_HUMAN Enolase 1, (Alpha), isoform CRA_a OS=Homo sapiens GN=ENO1 PE=2 SV=1;>tr|E2DRY6|E2DRY6_HUMAN C-myc promoter-binding protein 1 OS=Homo sapiens PE=2 SV=1;>tr|A4QMW8|A4QMW8_HUMAN ENO1 protein (Fragment) OS=Homo sapiens GN=ENO1 PE=2 SV=1	419;419;323;120	>sp|P06733|ENOA_HUMAN Alpha-enolase OS=Homo sapiens GN=ENO1 PE=1 SV=2	>sp|P06733|ENOA_HUMAN Alpha-enolase OS=Homo sapiens GN=ENO1 PE=1 SV=2	>sp|P06733|ENOA_HUMAN Alpha-enolase OS=Homo sapiens GN=ENO1 PE=1 SV=2;>tr|A0A024R4F1|A0A024R4F1_HUMAN Enolase 1, (Alpha), isoform CRA_a OS=Homo sapiens GN=ENO1 PE=2 SV=1;>tr|E2DRY6|E2DRY6_HUMAN C-myc promoter-binding protein 1 OS=Homo sapiens PE=2 SV=1;>tr	S	LAKYNQLLRIEEELGSKAKFAGRNFRNPLAK	88.803	_IEEELGS(ph)KAK_	IEEELGS(1)KAK	7	2	592.284	0.6844	84	30	419	419	220;221	295;296	15663000	16499000	16798000	38033000	38495000	34850000	11462000	12812000	10876000	24031000	18952000	18288000
Q13515	BFSP2	>sp|Q13515|BFSP2_HUMAN Phakinin OS=Homo sapiens GN=BFSP2 PE=1 SV=1	34	>sp|Q13515|BFSP2_HUMAN Phakinin OS=Homo sapiens GN=BFSP2 PE=1 SV=1	>sp|Q13515|BFSP2_HUMAN Phakinin OS=Homo sapiens GN=BFSP2 PE=1 SV=1	>sp|Q13515|BFSP2_HUMAN Phakinin OS=Homo sapiens GN=BFSP2 PE=1 SV=1	S	PLQRRRASFRGPRSSSSLESPPASRTNAMSG	161.63	_SSS(ph)SLESPPASR_	S(0.001)S(0.001)S(0.995)S(0.003)LESPPASR	3	2	642.777	1.029	291	122	34	34	175;536	234;235;707;708;709		7430400	9494000	89157000	94158000	83100000			54154000	62751000	59955000	56866000
Q6NZI2	PTRF	>sp|Q6NZI2|PTRF_HUMAN Polymerase I and transcript release factor OS=Homo sapiens GN=PTRF PE=1 SV=1;>tr|B4DNU9|B4DNU9_HUMAN cDNA FLJ55731, highly similar to Polymerase I and transcript release factor OS=Homo sapiens PE=2 SV=1;>tr|B3KRY5|B3KRY5_HUMAN cDNA FLJ35087 fis, clone PLACE6005546, highly similar to Polymerase I and transcript release factor OS=Homo sapiens PE=2 SV=1	118;100;73	>sp|Q6NZI2|PTRF_HUMAN Polymerase I and transcript release factor OS=Homo sapiens GN=PTRF PE=1 SV=1	>sp|Q6NZI2|PTRF_HUMAN Polymerase I and transcript release factor OS=Homo sapiens GN=PTRF PE=1 SV=1	>sp|Q6NZI2|PTRF_HUMAN Polymerase I and transcript release factor OS=Homo sapiens GN=PTRF PE=1 SV=1;>tr|B4DNU9|B4DNU9_HUMAN cDNA FLJ55731, highly similar to Polymerase I and transcript release factor OS=Homo sapiens PE=2 SV=1;>tr|B3KRY5|B3KRY5_HUMAN cDNA FL	S	TSNTVSKLLEKVRKVSVNVKTVRGSLERQAG	93.098	_KVS(ph)VNVK_	KVS(1)VNVK	3	2	427.231	0.41104	319	135	118	118	292	388		10535000	13186000	36253000	33581000	25167000	21290000	17436000	17463000	37111000	31162000	40983000
P43320	CRYBB2	>sp|P43320|CRBB2_HUMAN Beta-crystallin B2 OS=Homo sapiens GN=CRYBB2 PE=1 SV=2;>tr|R4UMM2|R4UMM2_HUMAN Beta-crystallin B2 OS=Homo sapiens GN=CRYBB2 PE=2 SV=1;>tr|A0A0H3W5U0|A0A0H3W5U0_HUMAN Beta-crystallin B2 OS=Homo sapiens GN=CRYBB2 PE=2 SV=1;>tr|A0A0H3W5J2|A0A0H3W5J2_HUMAN Beta-crystallin B2 (Fragment) OS=Homo sapiens GN=CRYBB2 PE=2 SV=1;>tr|A0A0H3W5H9|A0A0H3W5H9_HUMAN Beta-crystallin B2 (Fragm…	93;93;93;90;75;93	>sp|P43320|CRBB2_HUMAN Beta-crystallin B2 OS=Homo sapiens GN=CRYBB2 PE=1 SV=2	>sp|P43320|CRBB2_HUMAN Beta-crystallin B2 OS=Homo sapiens GN=CRYBB2 PE=1 SV=2	>sp|P43320|CRBB2_HUMAN Beta-crystallin B2 OS=Homo sapiens GN=CRYBB2 PE=1 SV=2;>tr|R4UMM2|R4UMM2_HUMAN Beta-crystallin B2 OS=Homo sapiens GN=CRYBB2 PE=2 SV=1;>tr|A0A0H3W5U0|A0A0H3W5U0_HUMAN Beta-crystallin B2 OS=Homo sapiens GN=CRYBB2 PE=2 SV=1;>tr|A0A0H3W5	S	EYPRWDSWTSSRRTDSLSSLRPIKVDSQEHK	202.29	_TDS(ph)LSSLRPIK_	TDS(1)LSSLRPIK	3	2	648.832	0.42957	199	86	93	93	483;484;544;545;546	646;647;648;718;719;720;721	5153700000	4846700000	5295700000	12626000000	11250000000	11266000000	5215400000	4339500000	5138700000	7859900000	7509500000	6027100000
A0A024R5Z9	PKM	>tr|A0A024R5Z9|A0A024R5Z9_HUMAN Pyruvate kinase OS=Homo sapiens GN=PKM2 PE=3 SV=1;>tr|B4DRT3|B4DRT3_HUMAN Pyruvate kinase OS=Homo sapiens PE=2 SV=1;>tr|H3BTN5|H3BTN5_HUMAN Pyruvate kinase (Fragment) OS=Homo sapiens GN=PKM PE=1 SV=1;>sp|P14618|KPYM_HUMAN Pyruvate kinase PKM OS=Homo sapiens GN=PKM PE=1 SV=4;>tr|V9HWB8|V9HWB8_HUMAN Pyruvate kinase OS=Homo sapiens GN=HEL-S-30 PE=1 SV=1;>tr|B4DNK4|B4D…	437;417;437;437;437;363;272;272;249	>tr|A0A024R5Z9|A0A024R5Z9_HUMAN Pyruvate kinase OS=Homo sapiens GN=PKM2 PE=3 SV=1	>tr|A0A024R5Z9|A0A024R5Z9_HUMAN Pyruvate kinase OS=Homo sapiens GN=PKM2 PE=3 SV=1	>tr|A0A024R5Z9|A0A024R5Z9_HUMAN Pyruvate kinase OS=Homo sapiens GN=PKM2 PE=3 SV=1;>tr|B4DRT3|B4DRT3_HUMAN Pyruvate kinase OS=Homo sapiens PE=2 SV=1;>tr|H3BTN5|H3BTN5_HUMAN Pyruvate kinase (Fragment) OS=Homo sapiens GN=PKM PE=1 SV=1;>sp|P14618|KPYM_HUMAN Py	S	KCLAAALIVLTESGRSAHQVARYRPRAPIIA	118.33	_S(ph)AHQVAR_	S(1)AHQVAR	1	2	424.692	0.29726	352	170	437	437	499	664	64155000	56687000	60932000	228510000	193760000	193100000	121330000	95739000	122370000	218890000	246860000	202550000
Q3KRF4	ZNF747	>tr|Q3KRF4|Q3KRF4_HUMAN Uncharacterized protein OS=Homo sapiens GN=LOC285033 PE=2 SV=1	5	>tr|Q3KRF4|Q3KRF4_HUMAN Uncharacterized protein OS=Homo sapiens GN=LOC285033 PE=2 SV=1	>tr|Q3KRF4|Q3KRF4_HUMAN Uncharacterized protein OS=Homo sapiens GN=LOC285033 PE=2 SV=1	>tr|Q3KRF4|Q3KRF4_HUMAN Uncharacterized protein OS=Homo sapiens GN=LOC285033 PE=2 SV=1	Y	___________MKSVYNIRPLTPQYVRLFLV	31.917	_(ac)M(ox)KS(ph)VY(ph)NIRPLT(ph)PQY(ph)VR_	MKS(1)VY(1)NIRPLT(1)PQY(1)VR	5	2	1171.98	0.25065	523	186	5	5	373	498		77551000	11983000000	13517000000	12478000000	13656000000	14545000000	14643000000	6476600000	14581000000		22288000000
Q3KRF4	ZNF747	>tr|Q3KRF4|Q3KRF4_HUMAN Uncharacterized protein OS=Homo sapiens GN=LOC285033 PE=2 SV=1	14	>tr|Q3KRF4|Q3KRF4_HUMAN Uncharacterized protein OS=Homo sapiens GN=LOC285033 PE=2 SV=1	>tr|Q3KRF4|Q3KRF4_HUMAN Uncharacterized protein OS=Homo sapiens GN=LOC285033 PE=2 SV=1	>tr|Q3KRF4|Q3KRF4_HUMAN Uncharacterized protein OS=Homo sapiens GN=LOC285033 PE=2 SV=1	Y	__MKSVYNIRPLTPQYVRLFLVAGNFFRIQK	31.917	_(ac)M(ox)KS(ph)VY(ph)NIRPLT(ph)PQY(ph)VR_	MKS(1)VY(1)NIRPLT(1)PQY(1)VR	14	2	1171.98	0.25065	524	186	14	14	373	498		77551000	11983000000	13517000000	12478000000	13656000000	14545000000	14643000000	6476600000	14581000000		22288000000
Q12934	BFSP1	>sp|Q12934|BFSP1_HUMAN Filensin OS=Homo sapiens GN=BFSP1 PE=1 SV=3	22	>sp|Q12934|BFSP1_HUMAN Filensin OS=Homo sapiens GN=BFSP1 PE=1 SV=3	>sp|Q12934|BFSP1_HUMAN Filensin OS=Homo sapiens GN=BFSP1 PE=1 SV=3	>sp|Q12934|BFSP1_HUMAN Filensin OS=Homo sapiens GN=BFSP1 PE=1 SV=3	S	VFQTRKEQYEHADEASRAAEPERPADEGWAG	58.885	_KEQYEHADEAS(ph)R_	KEQYEHADEAS(1)R	11	3	514.879	-1.3185	269	120	22	22	100;267	127;355		832310	729410	2163300	14793000	9954800	9611400	5488000	6866300	10416000	11240000	16024000
P02489	CRYAA	>sp|P02489|CRYAA_HUMAN Alpha-crystallin A chain OS=Homo sapiens GN=CRYAA PE=1 SV=2;>tr|A0A140G945|A0A140G945_HUMAN Alpha crystallin A chain OS=Homo sapiens GN=CRYAA PE=2 SV=1	59;59	>sp|P02489|CRYAA_HUMAN Alpha-crystallin A chain OS=Homo sapiens GN=CRYAA PE=1 SV=2	>sp|P02489|CRYAA_HUMAN Alpha-crystallin A chain OS=Homo sapiens GN=CRYAA PE=1 SV=2	>sp|P02489|CRYAA_HUMAN Alpha-crystallin A chain OS=Homo sapiens GN=CRYAA PE=1 SV=2;>tr|A0A140G945|A0A140G945_HUMAN Alpha crystallin A chain OS=Homo sapiens GN=CRYAA PE=2 SV=1	S	ISPYYRQSLFRTVLDSGISEVRSDRDKFVIF	180.09	_TVLDS(ph)GISEVR_	TVLDS(1)GISEVR	5	2	628.3	0.20874	41	18	59	59	425;561;562;563	563;739;740;741	1545400000	1991900000	1631500000	2712400000	2503900000	3334200000	2320000000	1902400000	1943800000	2456300000	2305100000	3016400000
Q15149	PLEC	>sp|Q15149|PLEC_HUMAN Plectin OS=Homo sapiens GN=PLEC PE=1 SV=3;>tr|E9PMV1|E9PMV1_HUMAN Plectin (Fragment) OS=Homo sapiens GN=PLEC PE=1 SV=1	720;627	>sp|Q15149|PLEC_HUMAN Plectin OS=Homo sapiens GN=PLEC PE=1 SV=3	>sp|Q15149|PLEC_HUMAN Plectin OS=Homo sapiens GN=PLEC PE=1 SV=3	>sp|Q15149|PLEC_HUMAN Plectin OS=Homo sapiens GN=PLEC PE=1 SV=3;>tr|E9PMV1|E9PMV1_HUMAN Plectin (Fragment) OS=Homo sapiens GN=PLEC PE=1 SV=1	S	FRAKIERARSDEGQLSPATRGAYRDCLGRLD	186.51	_SDEGQLS(ph)PATR_	SDEGQLS(1)PATR	7	2	620.764	-0.21632	304	127	720	720	44;504	60;670	2544300	14144000	12971000	64434000	69492000	52687000	23235000	25651000	29805000	35736000	30874000	28637000
P53673	CRYBA4	>sp|P53673|CRBA4_HUMAN Beta-crystallin A4 OS=Homo sapiens GN=CRYBA4 PE=1 SV=3;>tr|A0A097PIJ6|A0A097PIJ6_HUMAN Beta crystallin A4 chain OS=Homo sapiens GN=CRYBA4 PE=2 SV=1;>tr|A0A1B1PFW3|A0A1B1PFW3_HUMAN Beta crystallin A4 chain (Fragment) OS=Homo sapiens GN=CRYBA4 PE=2 SV=1	181;181;175	>sp|P53673|CRBA4_HUMAN Beta-crystallin A4 OS=Homo sapiens GN=CRYBA4 PE=1 SV=3	>sp|P53673|CRBA4_HUMAN Beta-crystallin A4 OS=Homo sapiens GN=CRYBA4 PE=1 SV=3	>sp|P53673|CRBA4_HUMAN Beta-crystallin A4 OS=Homo sapiens GN=CRYBA4 PE=1 SV=3;>tr|A0A097PIJ6|A0A097PIJ6_HUMAN Beta crystallin A4 chain OS=Homo sapiens GN=CRYBA4 PE=2 SV=1;>tr|A0A1B1PFW3|A0A1B1PFW3_HUMAN Beta crystallin A4 chain (Fragment) OS=Homo sapiens G	S	CDHHSGDYKHFREWGSHAPTFQVQSIRRIQQ	135.55	_EWGS(ph)HAPTFQVQSIR_	EWGS(1)HAPTFQVQSIR	4	3	608.281	0.36225	221	95	181	181	109;110	136;138	190710000	217560000	209990000	380850000	390190000	335150000	204960000	197350000	181290000	141060000	252540000	250170000
P11171	EPB41	>sp|P11171|41_HUMAN Protein 4.1 OS=Homo sapiens GN=EPB41 PE=1 SV=4;>tr|Q59F12|Q59F12_HUMAN Protein 4.1 variant (Fragment) OS=Homo sapiens PE=2 SV=1;>tr|Q1WWM3|Q1WWM3_HUMAN EPB41 protein (Fragment) OS=Homo sapiens GN=EPB41 PE=2 SV=1;>tr|Q29RX4|Q29RX4_HUMAN EPB41 protein (Fragment) OS=Homo sapiens GN=EPB41 PE=2 SV=1;>tr|Q4VB86|Q4VB86_HUMAN EPB41 protein OS=Homo sapiens GN=EPB41 PE=1 SV=2;>tr|Q4VB87…	446;463;357;357;237;251;170	>sp|P11171|41_HUMAN Protein 4.1 OS=Homo sapiens GN=EPB41 PE=1 SV=4	>sp|P11171|41_HUMAN Protein 4.1 OS=Homo sapiens GN=EPB41 PE=1 SV=4	>sp|P11171|41_HUMAN Protein 4.1 OS=Homo sapiens GN=EPB41 PE=1 SV=4;>tr|Q59F12|Q59F12_HUMAN Protein 4.1 variant (Fragment) OS=Homo sapiens PE=2 SV=1;>tr|Q1WWM3|Q1WWM3_HUMAN EPB41 protein (Fragment) OS=Homo sapiens GN=EPB41 PE=2 SV=1;>tr|Q29RX4|Q29RX4_HUMAN	S	RFPWPKVLKISYKRSSFFIKIRPGEQEQYES	96.143	_RSS(ph)FFIK_	RS(0.032)S(0.968)FFIK	3	2	482.736	0.48157	124	45	446	446	480	643		21119000	26126000	43408000	38533000	41512000	28143000	31177000	26771000	49563000	37511000	48353000
Q13515	BFSP2	>sp|Q13515|BFSP2_HUMAN Phakinin OS=Homo sapiens GN=BFSP2 PE=1 SV=1	35	>sp|Q13515|BFSP2_HUMAN Phakinin OS=Homo sapiens GN=BFSP2 PE=1 SV=1	>sp|Q13515|BFSP2_HUMAN Phakinin OS=Homo sapiens GN=BFSP2 PE=1 SV=1	>sp|Q13515|BFSP2_HUMAN Phakinin OS=Homo sapiens GN=BFSP2 PE=1 SV=1	S	LQRRRASFRGPRSSSSLESPPASRTNAMSGL	116.43	_S(ph)SSS(ph)LESPPASR_	S(0.475)S(0.478)S(0.048)S(0.969)LES(0.03)PPASR	4	2	682.76	0.26357	292	122	35	35	175;536	234;235;707;708;709								14820000	17779000		19727000	18840000
A0A087WVQ6	CLTC	>tr|A0A087WVQ6|A0A087WVQ6_HUMAN Clathrin heavy chain OS=Homo sapiens GN=CLTC PE=1 SV=1;>sp|Q00610|CLH1_HUMAN Clathrin heavy chain 1 OS=Homo sapiens GN=CLTC PE=1 SV=5;>tr|J3KS13|J3KS13_HUMAN Clathrin heavy chain 1 OS=Homo sapiens GN=CLTC PE=1 SV=1	1171;1167;104	>tr|A0A087WVQ6|A0A087WVQ6_HUMAN Clathrin heavy chain OS=Homo sapiens GN=CLTC PE=1 SV=1	>tr|A0A087WVQ6|A0A087WVQ6_HUMAN Clathrin heavy chain OS=Homo sapiens GN=CLTC PE=1 SV=1	>tr|A0A087WVQ6|A0A087WVQ6_HUMAN Clathrin heavy chain OS=Homo sapiens GN=CLTC PE=1 SV=1;>sp|Q00610|CLH1_HUMAN Clathrin heavy chain 1 OS=Homo sapiens GN=CLTC PE=1 SV=5;>tr|J3KS13|J3KS13_HUMAN Clathrin heavy chain 1 OS=Homo sapiens GN=CLTC PE=1 SV=1	S	ELVKYLQMARKKARESYVETELIFALAKTNR	78.794	_ARES(ph)YVETELIFALAK_	ARES(1)YVETELIFALAK	4	3	640.655	0.6618	261	115	1171	1171	43	59		5150900	6704900	11518000			10913000	8426800	7938400	9498400	10169000
A0A024R5Z9	PKM	>tr|A0A024R5Z9|A0A024R5Z9_HUMAN Pyruvate kinase OS=Homo sapiens GN=PKM2 PE=3 SV=1;>tr|B4DRT3|B4DRT3_HUMAN Pyruvate kinase OS=Homo sapiens PE=2 SV=1;>tr|H3BTN5|H3BTN5_HUMAN Pyruvate kinase (Fragment) OS=Homo sapiens GN=PKM PE=1 SV=1;>sp|P14618|KPYM_HUMAN Pyruvate kinase PKM OS=Homo sapiens GN=PKM PE=1 SV=4;>tr|V9HWB8|V9HWB8_HUMAN Pyruvate kinase OS=Homo sapiens GN=HEL-S-30 PE=1 SV=1;>tr|B4DNK4|B4D…	249;229;249;249;249;175;84;84;249;249;61	>tr|A0A024R5Z9|A0A024R5Z9_HUMAN Pyruvate kinase OS=Homo sapiens GN=PKM2 PE=3 SV=1	>tr|A0A024R5Z9|A0A024R5Z9_HUMAN Pyruvate kinase OS=Homo sapiens GN=PKM2 PE=3 SV=1	>tr|A0A024R5Z9|A0A024R5Z9_HUMAN Pyruvate kinase OS=Homo sapiens GN=PKM2 PE=3 SV=1;>tr|B4DRT3|B4DRT3_HUMAN Pyruvate kinase OS=Homo sapiens PE=2 SV=1;>tr|H3BTN5|H3BTN5_HUMAN Pyruvate kinase (Fragment) OS=Homo sapiens GN=PKM PE=1 SV=1;>sp|P14618|KPYM_HUMAN Py	S	EQDVDMVFASFIRKASDVHEVRKVLGEKGKN	171.67	_KAS(ph)DVHEVRK_	KAS(1)DVHEVRK	3	3	416.875	0.4126	350	170	249	249	262;263	350;351	194150000	168050000	121690000	389480000	409970000	341800000	299720000	117680000	126350000	219860000	261850000	251120000
P02489	CRYAA	>sp|P02489|CRYAA_HUMAN Alpha-crystallin A chain OS=Homo sapiens GN=CRYAA PE=1 SV=2;>tr|A0A140G945|A0A140G945_HUMAN Alpha crystallin A chain OS=Homo sapiens GN=CRYAA PE=2 SV=1;>tr|E7EWH7|E7EWH7_HUMAN Alpha-crystallin A chain OS=Homo sapiens GN=CRYAA PE=1 SV=1;>tr|E9PHE4|E9PHE4_HUMAN Alpha-crystallin A chain OS=Homo sapiens GN=CRYAA PE=1 SV=1;>tr|A0A096LPJ9|A0A096LPJ9_HUMAN Protein LOC102724652 OS=…	148;148;128;111;102;44	>sp|P02489|CRYAA_HUMAN Alpha-crystallin A chain OS=Homo sapiens GN=CRYAA PE=1 SV=2;>tr|Q71V83|Q71V83_HUMAN Alpha-A-crystallin (Fragment) OS=Homo sapiens GN=CRYAA PE=3 SV=1	>sp|P02489|CRYAA_HUMAN Alpha-crystallin A chain OS=Homo sapiens GN=CRYAA PE=1 SV=2	>sp|P02489|CRYAA_HUMAN Alpha-crystallin A chain OS=Homo sapiens GN=CRYAA PE=1 SV=2;>tr|A0A140G945|A0A140G945_HUMAN Alpha crystallin A chain OS=Homo sapiens GN=CRYAA PE=2 SV=1;>tr|E7EWH7|E7EWH7_HUMAN Alpha-crystallin A chain OS=Homo sapiens GN=CRYAA PE=1 SV	T	LSADGMLTFCGPKIQTGLDATHAERAIPVSR	183	_IQT(ph)GLDATHAER_	IQT(1)GLDATHAER	3	2	696.319	-0.1126	376	18;189	148;44	148	244	324	1390000000	1430600000	1920400000	5544600000	6106800000	5334600000	1619500000	1490300000	1439000000	2245400000	1924400000	2016600000
P22914	CRYGS	>sp|P22914|CRBS_HUMAN Beta-crystallin S OS=Homo sapiens GN=CRYGS PE=1 SV=4;>tr|A0A140CTX8|A0A140CTX8_HUMAN Gamma-crystallin S OS=Homo sapiens GN=CRYGS PE=2 SV=1;>tr|A0A1B1PFW0|A0A1B1PFW0_HUMAN Gamma-crystallin S OS=Homo sapiens GN=CRYGS PE=2 SV=1	11;11;11	>sp|P22914|CRBS_HUMAN Beta-crystallin S OS=Homo sapiens GN=CRYGS PE=1 SV=4	>sp|P22914|CRBS_HUMAN Beta-crystallin S OS=Homo sapiens GN=CRYGS PE=1 SV=4	>sp|P22914|CRBS_HUMAN Beta-crystallin S OS=Homo sapiens GN=CRYGS PE=1 SV=4;>tr|A0A140CTX8|A0A140CTX8_HUMAN Gamma-crystallin S OS=Homo sapiens GN=CRYGS PE=2 SV=1;>tr|A0A1B1PFW0|A0A1B1PFW0_HUMAN Gamma-crystallin S OS=Homo sapiens GN=CRYGS PE=2 SV=1	Y	_____MSKTGTKITFYEDKNFQGRRYDCDCD	194.48	_ITFY(ph)EDK_	ITFY(1)EDK	4	1	995.412	1.2483	498	63	11	11	250;251;518;548	333;335;688;723	3291300000	3421700000	3636700000	3343000000	3407600000	2886600000	4685100000	4456300000	4700100000	5599700000	2316100000	4859700000
Q6GMV2	SMYD5	>sp|Q6GMV2|SMYD5_HUMAN SET and MYND domain-containing protein 5 OS=Homo sapiens GN=SMYD5 PE=1 SV=2;>tr|B4DX46|B4DX46_HUMAN cDNA FLJ52663, highly similar to SET and MYND domain-containing protein 5 OS=Homo sapiens PE=2 SV=1;>tr|F8WEJ9|F8WEJ9_HUMAN SET and MYND domain-containing protein 5 OS=Homo sapiens GN=SMYD5 PE=1 SV=1;>tr|E2QRN5|E2QRN5_HUMAN SET and MYND domain-containing protein 5 OS=Homo sap…	22;22;22;22	>sp|Q6GMV2|SMYD5_HUMAN SET and MYND domain-containing protein 5 OS=Homo sapiens GN=SMYD5 PE=1 SV=2	>sp|Q6GMV2|SMYD5_HUMAN SET and MYND domain-containing protein 5 OS=Homo sapiens GN=SMYD5 PE=1 SV=2	>sp|Q6GMV2|SMYD5_HUMAN SET and MYND domain-containing protein 5 OS=Homo sapiens GN=SMYD5 PE=1 SV=2;>tr|B4DX46|B4DX46_HUMAN cDNA FLJ52663, highly similar to SET and MYND domain-containing protein 5 OS=Homo sapiens PE=2 SV=1;>tr|F8WEJ9|F8WEJ9_HUMAN SET and M	S	DVFSFCVGVAGRARVSVEVRFVSSAKGKGLF	111.63	_ARVS(ph)VEVR_	ARVS(1)VEVR	4	2	498.255	-0.23842	318	134	22	22	46	62	12709000	10280000	12175000	24661000	29568000	20547000	20235000	20202000	21493000	34220000	24869000	22970000
A0A087WUZ3	SPTBN1	>tr|A0A087WUZ3|A0A087WUZ3_HUMAN Spectrin beta chain, non-erythrocytic 1 OS=Homo sapiens GN=SPTBN1 PE=1 SV=1;>sp|Q01082|SPTB2_HUMAN Spectrin beta chain, non-erythrocytic 1 OS=Homo sapiens GN=SPTBN1 PE=1 SV=2;>tr|B2ZZ89|B2ZZ89_HUMAN Epididymis luminal protein 102 OS=Homo sapiens GN=SPTBN1 PE=2 SV=1;>tr|K9MS24|K9MS24_HUMAN Beta-spectrin non-erythrocytic 1 OS=Homo sapiens GN=SPTBN1 PE=2 SV=1;>tr|D6W5…	1076;1076;1076;1076;990	>tr|A0A087WUZ3|A0A087WUZ3_HUMAN Spectrin beta chain, non-erythrocytic 1 OS=Homo sapiens GN=SPTBN1 PE=1 SV=1	>tr|A0A087WUZ3|A0A087WUZ3_HUMAN Spectrin beta chain, non-erythrocytic 1 OS=Homo sapiens GN=SPTBN1 PE=1 SV=1	>tr|A0A087WUZ3|A0A087WUZ3_HUMAN Spectrin beta chain, non-erythrocytic 1 OS=Homo sapiens GN=SPTBN1 PE=1 SV=1;>sp|Q01082|SPTB2_HUMAN Spectrin beta chain, non-erythrocytic 1 OS=Homo sapiens GN=SPTBN1 PE=1 SV=2;>tr|B2ZZ89|B2ZZ89_HUMAN Epididymis luminal protei	S	ASKLQQFLRDLDDFQSWLSRTQTAIASEDMP	124.07	_DLDDFQS(ph)WLSR_	DLDDFQS(0.999)WLS(0.001)R	7	2	731.306	0.55095	262	116	1076	1076	73	93			7392000	11160000	9682500	11434000	10602000	12795000	15095000	12381000	18205000	16271000
B7Z661	NEGR1	>tr|B7Z661|B7Z661_HUMAN cDNA FLJ54658, highly similar to Limbic system-associated membrane protein OS=Homo sapiens PE=2 SV=1;>tr|H3BLU2|H3BLU2_HUMAN Limbic system-associated membrane protein (Fragment) OS=Homo sapiens GN=LSAMP PE=1 SV=1;>sp|Q13449|LSAMP_HUMAN Limbic system-associated membrane protein OS=Homo sapiens GN=LSAMP PE=1 SV=2;>tr|B2RCU8|B2RCU8_HUMAN cDNA, FLJ96301, highly similar to Homo…	88;75;91;91;41;125	>tr|B7Z661|B7Z661_HUMAN cDNA FLJ54658, highly similar to Limbic system-associated membrane protein OS=Homo sapiens PE=2 SV=1	>tr|B7Z661|B7Z661_HUMAN cDNA FLJ54658, highly similar to Limbic system-associated membrane protein OS=Homo sapiens PE=2 SV=1	>tr|B7Z661|B7Z661_HUMAN cDNA FLJ54658, highly similar to Limbic system-associated membrane protein OS=Homo sapiens PE=2 SV=1;>tr|H3BLU2|H3BLU2_HUMAN Limbic system-associated membrane protein (Fragment) OS=Homo sapiens GN=LSAMP PE=1 SV=1;>sp|Q13449|LSAMP_HU	S	DKWSLDPRVELEKRHSLEYSLRIQKVDVYDE	158.3	_RHS(ph)LEYSLR_	RHS(1)LEYSLR	3	2	620.795	-0.14501	280	121	88	88	208;453	279;606	16458000	70254000	55756000	130300000	135810000	158950000	122320000	123980000	104710000	128580000	137570000	171150000
A0A0H4AM23	MT-CYB	>tr|A0A0H4AM23|A0A0H4AM23_HUMAN Cytochrome b (Fragment) OS=Homo sapiens GN=CYTB PE=4 SV=1;>tr|A0A0H4AMD0|A0A0H4AMD0_HUMAN Cytochrome b (Fragment) OS=Homo sapiens GN=CYTB PE=4 SV=1;>tr|A0A0H4AU17|A0A0H4AU17_HUMAN Cytochrome b (Fragment) OS=Homo sapiens GN=CYTB PE=4 SV=1	5;5;5	>tr|A0A0H4AM23|A0A0H4AM23_HUMAN Cytochrome b (Fragment) OS=Homo sapiens GN=CYTB PE=4 SV=1	>tr|A0A0H4AM23|A0A0H4AM23_HUMAN Cytochrome b (Fragment) OS=Homo sapiens GN=CYTB PE=4 SV=1	>tr|A0A0H4AM23|A0A0H4AM23_HUMAN Cytochrome b (Fragment) OS=Homo sapiens GN=CYTB PE=4 SV=1;>tr|A0A0H4AMD0|A0A0H4AMD0_HUMAN Cytochrome b (Fragment) OS=Homo sapiens GN=CYTB PE=4 SV=1;>tr|A0A0H4AU17|A0A0H4AU17_HUMAN Cytochrome b (Fragment) OS=Homo sapiens GN=C	S	___________MPTISLIENKMLKWT_____	83.883	_PTIS(ph)LIENK_	PTIS(1)LIENK	4	2	547.778	0.78861	353	172	5	5	403	540	7131400	12335000	20464000	15802000	40731000	35620000	13046000	9935300		26496000	33445000	35977000
Q15149	PLEC	>sp|Q15149|PLEC_HUMAN Plectin OS=Homo sapiens GN=PLEC PE=1 SV=3	1181	>sp|Q15149|PLEC_HUMAN Plectin OS=Homo sapiens GN=PLEC PE=1 SV=3	>sp|Q15149|PLEC_HUMAN Plectin OS=Homo sapiens GN=PLEC PE=1 SV=3	>sp|Q15149|PLEC_HUMAN Plectin OS=Homo sapiens GN=PLEC PE=1 SV=3	S	AQAEVEGLGKGVARLSAEAEKVLALPEPSPA	114.7	_GVARLS(ph)AEAEK_	GVARLS(1)AEAEK	6	2	605.795	-0.10489	305	127	1181	1181	185	250	10581000	10246000	10783000	14587000	13186000	13394000	7255500	5597700	6579900	10492000	9457900	9577300
Q13515	BFSP2	>sp|Q13515|BFSP2_HUMAN Phakinin OS=Homo sapiens GN=BFSP2 PE=1 SV=1	81	>sp|Q13515|BFSP2_HUMAN Phakinin OS=Homo sapiens GN=BFSP2 PE=1 SV=1	>sp|Q13515|BFSP2_HUMAN Phakinin OS=Homo sapiens GN=BFSP2 PE=1 SV=1	>sp|Q13515|BFSP2_HUMAN Phakinin OS=Homo sapiens GN=BFSP2 PE=1 SV=1	S	IGGLGARVTRRALGISSVFLQGLRSSGLATV	185.87	_ALGIS(ph)SVFLQGLR_	ALGIS(0.997)S(0.003)VFLQGLR	5	2	720.884	-0.012071	282	122	81	81	33;34;440	39;41;586	137180000	135750000	150320000	451030000	332960000	266630000	506350000	468360000	452700000	510570000	680810000	676880000
P48637	GSS	>sp|P48637|GSHB_HUMAN Glutathione synthetase OS=Homo sapiens GN=GSS PE=1 SV=1;>tr|V9HWJ1|V9HWJ1_HUMAN Glutathione synthetase OS=Homo sapiens GN=HEL-S-64p PE=2 SV=1;>tr|B7Z1C5|B7Z1C5_HUMAN Glutathione synthetase OS=Homo sapiens PE=2 SV=1;>tr|B7Z514|B7Z514_HUMAN Glutathione synthetase OS=Homo sapiens PE=2 SV=1	137;137;68;9	>sp|P48637|GSHB_HUMAN Glutathione synthetase OS=Homo sapiens GN=GSS PE=1 SV=1	>sp|P48637|GSHB_HUMAN Glutathione synthetase OS=Homo sapiens GN=GSS PE=1 SV=1	>sp|P48637|GSHB_HUMAN Glutathione synthetase OS=Homo sapiens GN=GSS PE=1 SV=1;>tr|V9HWJ1|V9HWJ1_HUMAN Glutathione synthetase OS=Homo sapiens GN=HEL-S-64p PE=2 SV=1;>tr|B7Z1C5|B7Z1C5_HUMAN Glutathione synthetase OS=Homo sapiens PE=2 SV=1;>tr|B7Z514|B7Z514_H	S	GLNRSDYMFQRSADGSPALKQIEINTISASF	83.397	_SADGS(ph)PALK_	SADGS(1)PALK	5	2	463.205	-0.13916	215	90	137	137	496	661		7387700	6584800	14901000	17344000	12959000		5800200	1040900	10940000	8893600	9011600
P04406	GAPDH	>sp|P04406|G3P_HUMAN Glyceraldehyde-3-phosphate dehydrogenase OS=Homo sapiens GN=GAPDH PE=1 SV=3;>tr|Q2TSD0|Q2TSD0_HUMAN Glyceraldehyde-3-phosphate dehydrogenase OS=Homo sapiens PE=2 SV=1;>tr|V9HVZ4|V9HVZ4_HUMAN Glyceraldehyde-3-phosphate dehydrogenase OS=Homo sapiens GN=HEL-S-162eP PE=2 SV=1;>tr|E7EUT5|E7EUT5_HUMAN Glyceraldehyde-3-phosphate dehydrogenase OS=Homo sapiens GN=GAPDH PE=1 SV=1;>tr|Q…	184;184;184;109;159;96	>sp|P04406|G3P_HUMAN Glyceraldehyde-3-phosphate dehydrogenase OS=Homo sapiens GN=GAPDH PE=1 SV=3	>sp|P04406|G3P_HUMAN Glyceraldehyde-3-phosphate dehydrogenase OS=Homo sapiens GN=GAPDH PE=1 SV=3	>sp|P04406|G3P_HUMAN Glyceraldehyde-3-phosphate dehydrogenase OS=Homo sapiens GN=GAPDH PE=1 SV=3;>tr|Q2TSD0|Q2TSD0_HUMAN Glyceraldehyde-3-phosphate dehydrogenase OS=Homo sapiens PE=2 SV=1;>tr|V9HVZ4|V9HVZ4_HUMAN Glyceraldehyde-3-phosphate dehydrogenase OS=	T	GIVEGLMTTVHAITATQKTVDGPSGKLWRDG	188.47	_VIHDNFGIVEGLM(ox)TTVHAITAT(ph)QK_	VIHDNFGIVEGLMTTVHAIT(0.02)AT(0.979)QK	22	3	897.779	1.1206	392	24	184	184	590	774;775	144500000	281200000	69601000	953230000	1338300000	1724600000	599660000	844450000	1199100000	1988000000	2779100000	1630600000
P53602	MVD	>sp|P53602|MVD1_HUMAN Diphosphomevalonate decarboxylase OS=Homo sapiens GN=MVD PE=1 SV=1;>tr|H3BP35|H3BP35_HUMAN Diphosphomevalonate decarboxylase (Fragment) OS=Homo sapiens GN=MVD PE=1 SV=1	231;265	>sp|P53602|MVD1_HUMAN Diphosphomevalonate decarboxylase OS=Homo sapiens GN=MVD PE=1 SV=1	>sp|P53602|MVD1_HUMAN Diphosphomevalonate decarboxylase OS=Homo sapiens GN=MVD PE=1 SV=1	>sp|P53602|MVD1_HUMAN Diphosphomevalonate decarboxylase OS=Homo sapiens GN=MVD PE=1 SV=1;>tr|H3BP35|H3BP35_HUMAN Diphosphomevalonate decarboxylase (Fragment) OS=Homo sapiens GN=MVD PE=1 SV=1	S	RASVETSPLLRFRAESVVPARMAEMARCIRE	100.19	_FRAES(ph)VVPAR_	FRAES(1)VVPAR	5	2	606.3	0.10302	218	93	231	231	19;129	23;161		13727000	17205000	35213000	33940000	25303000	18190000	17248000	10532000	34126000	33835000	30073000
P05813	CRYBA1	>sp|P05813|CRBA1_HUMAN Beta-crystallin A3 OS=Homo sapiens GN=CRYBA1 PE=1 SV=4;>tr|A0A097PIJ9|A0A097PIJ9_HUMAN Beta crystallin A3 chain transcript CN (Fragment) OS=Homo sapiens GN=CRYBA1 PE=2 SV=1;>tr|A0A097PIG2|A0A097PIG2_HUMAN Beta crystallin A3 chain transcript TC (Fragment) OS=Homo sapiens GN=CRYBA1 PE=2 SV=1;>tr|A0A097PIJ4|A0A097PIJ4_HUMAN Beta crystallin A3 chain transcript PS (Fragment) OS=…	70;66;65;65	>sp|P05813|CRBA1_HUMAN Beta-crystallin A3 OS=Homo sapiens GN=CRYBA1 PE=1 SV=4	>sp|P05813|CRBA1_HUMAN Beta-crystallin A3 OS=Homo sapiens GN=CRYBA1 PE=1 SV=4	>sp|P05813|CRBA1_HUMAN Beta-crystallin A3 OS=Homo sapiens GN=CRYBA1 PE=1 SV=4;>tr|A0A097PIJ9|A0A097PIJ9_HUMAN Beta crystallin A3 chain transcript CN (Fragment) OS=Homo sapiens GN=CRYBA1 PE=2 SV=1;>tr|A0A097PIG2|A0A097PIG2_HUMAN Beta crystallin A3 chain tra	S	VSERSFDNVRSLKVESGAWIGYEHTSFCGQQ	184.26	_VES(ph)GAWIGYEHTSFCGQQFILER_	VES(1)GAWIGYEHTSFCGQQFILER	3	3	932.083	-0.020778	79	29	70	70	578	759	403220000	968580000	500560000	552780000	616200000	698120000	939730000	916280000	630580000	447630000	355420000	720760000
P53673	CRYBA4	>sp|P53673|CRBA4_HUMAN Beta-crystallin A4 OS=Homo sapiens GN=CRYBA4 PE=1 SV=3;>tr|A0A097PIJ6|A0A097PIJ6_HUMAN Beta crystallin A4 chain OS=Homo sapiens GN=CRYBA4 PE=2 SV=1;>tr|A0A1B1PFW3|A0A1B1PFW3_HUMAN Beta crystallin A4 chain (Fragment) OS=Homo sapiens GN=CRYBA4 PE=2 SV=1	190;190;184	>sp|P53673|CRBA4_HUMAN Beta-crystallin A4 OS=Homo sapiens GN=CRYBA4 PE=1 SV=3	>sp|P53673|CRBA4_HUMAN Beta-crystallin A4 OS=Homo sapiens GN=CRYBA4 PE=1 SV=3	>sp|P53673|CRBA4_HUMAN Beta-crystallin A4 OS=Homo sapiens GN=CRYBA4 PE=1 SV=3;>tr|A0A097PIJ6|A0A097PIJ6_HUMAN Beta crystallin A4 chain OS=Homo sapiens GN=CRYBA4 PE=2 SV=1;>tr|A0A1B1PFW3|A0A1B1PFW3_HUMAN Beta crystallin A4 chain (Fragment) OS=Homo sapiens G	S	HFREWGSHAPTFQVQSIRRIQQ_________	142.3	_EWGSHAPTFQVQS(ph)IR_	EWGSHAPTFQVQS(1)IR	13	3	608.281	-0.13845	222	95	190	190	109;110	136;138	173950000	384510000	362770000	572580000	550970000	530640000	225710000	254150000	224450000	295910000	258180000	173780000
P30086	PEBP1	>sp|P30086|PEBP1_HUMAN Phosphatidylethanolamine-binding protein 1 OS=Homo sapiens GN=PEBP1 PE=1 SV=3;>tr|D9IAI1|D9IAI1_HUMAN Epididymis secretory protein Li 34 OS=Homo sapiens GN=PEBP1 PE=2 SV=1;>tr|B4DRT4|B4DRT4_HUMAN cDNA FLJ51535, highly similar to Phosphatidylethanolamine-binding protein 1 OS=Homo sapiens PE=2 SV=1;>tr|A0A0K0K1J6|A0A0K0K1J6_HUMAN Epididymis secretory protein Li 96 (Fragment) …	54;54;54;7	>sp|P30086|PEBP1_HUMAN Phosphatidylethanolamine-binding protein 1 OS=Homo sapiens GN=PEBP1 PE=1 SV=3	>sp|P30086|PEBP1_HUMAN Phosphatidylethanolamine-binding protein 1 OS=Homo sapiens GN=PEBP1 PE=1 SV=3	>sp|P30086|PEBP1_HUMAN Phosphatidylethanolamine-binding protein 1 OS=Homo sapiens GN=PEBP1 PE=1 SV=3;>tr|D9IAI1|D9IAI1_HUMAN Epididymis secretory protein Li 34 OS=Homo sapiens GN=PEBP1 PE=2 SV=1;>tr|B4DRT4|B4DRT4_HUMAN cDNA FLJ51535, highly similar to Phos	S	KVLTPTQVKNRPTSISWDGLDSGKLYTLVLT	151.41	_NRPTSIS(ph)WDGLDSGK_	NRPT(0.001)S(0.002)IS(0.997)WDGLDSGK	7	3	571.593	-0.77225	170	70	54	54	397	531		26625000	64115000	34743000	66772000		21993000	30180000	26520000	58031000	34370000	61029000
P53674	CRYBB1	>sp|P53674|CRBB1_HUMAN Beta-crystallin B1 OS=Homo sapiens GN=CRYBB1 PE=1 SV=2	77	>sp|P53674|CRBB1_HUMAN Beta-crystallin B1 OS=Homo sapiens GN=CRYBB1 PE=1 SV=2	>sp|P53674|CRBB1_HUMAN Beta-crystallin B1 OS=Homo sapiens GN=CRYBB1 PE=1 SV=2	>sp|P53674|CRBB1_HUMAN Beta-crystallin B1 OS=Homo sapiens GN=CRYBB1 PE=1 SV=2	S	VVFELENFQGRRAEFSGECSNLADRGFDRVR	218.37	_RAEFS(ph)GECS(ph)NLADRGFDR_	RAEFS(1)GECS(1)NLADRGFDR	5	3	749.628	-0.063912	227	96	77	77	13;14;15;438;439	14;15;17;18;581;582;584;585	31276000000	60344000000	72532000000	73030000000	78111000000	60283000000	47685000000	57672000000	78891000000	96393000000	93646000000	51690000000
P22914	CRYGS	>sp|P22914|CRBS_HUMAN Beta-crystallin S OS=Homo sapiens GN=CRYGS PE=1 SV=4;>tr|A0A140CTX8|A0A140CTX8_HUMAN Gamma-crystallin S OS=Homo sapiens GN=CRYGS PE=2 SV=1;>tr|Q9UFA7|Q9UFA7_HUMAN Crystallin, gamma S, isoform CRA_a OS=Homo sapiens GN=DKFZp434A0627 PE=2 SV=1	94;94;36	>sp|P22914|CRBS_HUMAN Beta-crystallin S OS=Homo sapiens GN=CRYGS PE=1 SV=4;>tr|Q9UFA7|Q9UFA7_HUMAN Crystallin, gamma S, isoform CRA_a OS=Homo sapiens GN=DKFZp434A0627 PE=2 SV=1	>sp|P22914|CRBS_HUMAN Beta-crystallin S OS=Homo sapiens GN=CRYGS PE=1 SV=4	>sp|P22914|CRBS_HUMAN Beta-crystallin S OS=Homo sapiens GN=CRYGS PE=1 SV=4;>tr|A0A140CTX8|A0A140CTX8_HUMAN Gamma-crystallin S OS=Homo sapiens GN=CRYGS PE=2 SV=1;>tr|Q9UFA7|Q9UFA7_HUMAN Crystallin, gamma S, isoform CRA_a OS=Homo sapiens GN=DKFZp434A0627 PE=	Y	RLSSCRAVHLPSGGQYKIQIFEKGDFSGQMY	53.08	_AVHLPSGGQY(ph)K_	AVHLPS(0.002)GGQY(0.998)K	10	2	618.792	0.3159	496	63;191	94;36	94	53	72		9539400	12361000	6788200	9745500	10075000	6637000	7613400	9019000	8052000	9387400	8028100
P29401	TKT	>sp|P29401|TKT_HUMAN Transketolase OS=Homo sapiens GN=TKT PE=1 SV=3;>tr|Q53EM5|Q53EM5_HUMAN Transketolase (Fragment) OS=Homo sapiens PE=2 SV=1;>tr|V9HWD9|V9HWD9_HUMAN Transketolase OS=Homo sapiens GN=HEL107 PE=2 SV=1;>tr|B4E022|B4E022_HUMAN cDNA FLJ56274, highly similar to Transketolase (EC 2.2.1.1) OS=Homo sapiens PE=2 SV=1;>tr|E9PFF2|E9PFF2_HUMAN Transketolase OS=Homo sapiens GN=TKT PE=1 SV=1;>…	105;105;105;58;105;105;105	>sp|P29401|TKT_HUMAN Transketolase OS=Homo sapiens GN=TKT PE=1 SV=3	>sp|P29401|TKT_HUMAN Transketolase OS=Homo sapiens GN=TKT PE=1 SV=3	>sp|P29401|TKT_HUMAN Transketolase OS=Homo sapiens GN=TKT PE=1 SV=3;>tr|Q53EM5|Q53EM5_HUMAN Transketolase (Fragment) OS=Homo sapiens PE=2 SV=1;>tr|V9HWD9|V9HWD9_HUMAN Transketolase OS=Homo sapiens GN=HEL107 PE=2 SV=1;>tr|B4E022|B4E022_HUMAN cDNA FLJ56274,	S	GFLAEAELLNLRKISSDLDGHPVPKQAFTDV	61.641	_KISS(ph)DLDGHPVPK_	KIS(0.421)S(0.579)DLDGHPVPK	4	3	491.576	0.34229	167	68	105	105	273	364	7217200	14435000	14854000	53443000	43329000	11329000	22516000	5430400	5490300	32958000	41897000	54141000
P18669	PGAM1	>sp|P18669|PGAM1_HUMAN Phosphoglycerate mutase 1 OS=Homo sapiens GN=PGAM1 PE=1 SV=2;>tr|Q0D2Q6|Q0D2Q6_HUMAN Phosphoglycerate mutase OS=Homo sapiens GN=PGAM1 PE=2 SV=1;>tr|Q53G35|Q53G35_HUMAN Phosphoglycerate mutase (Fragment) OS=Homo sapiens PE=2 SV=1;>tr|Q6FHU2|Q6FHU2_HUMAN Phosphoglycerate mutase (Fragment) OS=Homo sapiens GN=PGAM1 PE=2 SV=1;>tr|Q6P6D7|Q6P6D7_HUMAN Phosphoglycerate mutase OS=Ho…	23;23;23;23;23	>sp|P18669|PGAM1_HUMAN Phosphoglycerate mutase 1 OS=Homo sapiens GN=PGAM1 PE=1 SV=2	>sp|P18669|PGAM1_HUMAN Phosphoglycerate mutase 1 OS=Homo sapiens GN=PGAM1 PE=1 SV=2	>sp|P18669|PGAM1_HUMAN Phosphoglycerate mutase 1 OS=Homo sapiens GN=PGAM1 PE=1 SV=2;>tr|Q0D2Q6|Q0D2Q6_HUMAN Phosphoglycerate mutase OS=Homo sapiens GN=PGAM1 PE=2 SV=1;>tr|Q53G35|Q53G35_HUMAN Phosphoglycerate mutase (Fragment) OS=Homo sapiens PE=2 SV=1;>tr|	S	LIRHGESAWNLENRFSGWYDADLSPAGHEEA	168.61	_HGESAWNLENRFS(ph)GWYDADLSPAGHEEAK_	HGESAWNLENRFS(1)GWYDADLSPAGHEEAK	13	4	839.113	-0.73088	135	54	23	23	131;132;201;202	163;164;271;272	124920000	212160000	148040000	479780000	485010000	503230000	377380000	333280000	339760000	456470000	677790000	923310000
P17612	PRKACA	>sp|P17612|KAPCA_HUMAN cAMP-dependent protein kinase catalytic subunit alpha OS=Homo sapiens GN=PRKACA PE=1 SV=2;>tr|A0A024R7J0|A0A024R7J0_HUMAN Protein kinase, cAMP-dependent, catalytic, alpha, isoform CRA_c OS=Homo sapiens GN=PRKACA PE=3 SV=1;>tr|B4E2L0|B4E2L0_HUMAN cDNA FLJ54730, highly similar to cAMP-dependent protein kinase, beta-2-catalytic subunit (EC 2.7.11.11) OS=Homo sapiens PE=2 SV=1;…	140;140;187;146;140;140;132;127;103;146;95;128;82;136;135;123;143;127;144	>sp|P17612|KAPCA_HUMAN cAMP-dependent protein kinase catalytic subunit alpha OS=Homo sapiens GN=PRKACA PE=1 SV=2	>sp|P17612|KAPCA_HUMAN cAMP-dependent protein kinase catalytic subunit alpha OS=Homo sapiens GN=PRKACA PE=1 SV=2	>sp|P17612|KAPCA_HUMAN cAMP-dependent protein kinase catalytic subunit alpha OS=Homo sapiens GN=PRKACA PE=1 SV=2;>tr|A0A024R7J0|A0A024R7J0_HUMAN Protein kinase, cAMP-dependent, catalytic, alpha, isoform CRA_c OS=Homo sapiens GN=PRKACA PE=3 SV=1;>tr|B4E2L0|	S	PGGEMFSHLRRIGRFSEPHARFYAAQIVLTF	73.848	_IGRFS(ph)EPHAR_	IGRFS(1)EPHAR	5	3	417.199	0.41533	132	51	140	140	226	302	7943000	8868800	6498400	21221000	20673000	24215000	9391500	6023400	7597800	10077000	9303800	11505000
P53674	CRYBB1	>sp|P53674|CRBB1_HUMAN Beta-crystallin B1 OS=Homo sapiens GN=CRYBB1 PE=1 SV=2	242	>sp|P53674|CRBB1_HUMAN Beta-crystallin B1 OS=Homo sapiens GN=CRYBB1 PE=1 SV=2	>sp|P53674|CRBB1_HUMAN Beta-crystallin B1 OS=Homo sapiens GN=CRYBB1 PE=1 SV=2	>sp|P53674|CRBB1_HUMAN Beta-crystallin B1 OS=Homo sapiens GN=CRYBB1 PE=1 SV=2	S	QSLRRLRDKQWHLEGSFPVLATEPPK_____	160.45	_QWHLEGS(ph)FPVLATEPPK_	QWHLEGS(1)FPVLATEPPK	7	3	672.659	-0.0034761	229	96	242	242	71;336;432	91;440;573	283120000	549610000	259920000	611790000	504630000	637710000	322510000	289780000	325500000	540240000	347570000	223860000
P07320	CRYGD	>sp|P07320|CRGD_HUMAN Gamma-crystallin D OS=Homo sapiens GN=CRYGD PE=1 SV=3;>tr|A0A140CTX7|A0A140CTX7_HUMAN Crystallin, gamma D OS=Homo sapiens GN=CRYGD PE=2 SV=1	87;87	>sp|P07320|CRGD_HUMAN Gamma-crystallin D OS=Homo sapiens GN=CRYGD PE=1 SV=3	>sp|P07320|CRGD_HUMAN Gamma-crystallin D OS=Homo sapiens GN=CRYGD PE=1 SV=3	>sp|P07320|CRGD_HUMAN Gamma-crystallin D OS=Homo sapiens GN=CRYGD PE=1 SV=3;>tr|A0A140CTX7|A0A140CTX7_HUMAN Crystallin, gamma D OS=Homo sapiens GN=CRYGD PE=2 SV=1	S	LSDSVRSCRLIPHSGSHRIRLYEREDYRGQM	120.06	_LIPHSGS(ph)HR_	LIPHS(0.009)GS(0.991)HR	7	3	361.841	-0.53348	103	34	87	87	313	409	264190000	426090000	377470000	648790000	886120000	335450000	543260000	133420000	423070000	433700000	614610000	223650000
P80723	BASP1	>sp|P80723|BASP1_HUMAN Brain acid soluble protein 1 OS=Homo sapiens GN=BASP1 PE=1 SV=2;>tr|U3KQP0|U3KQP0_HUMAN Brain acid soluble protein 1 (Fragment) OS=Homo sapiens GN=BASP1 PE=1 SV=8	31;31	>sp|P80723|BASP1_HUMAN Brain acid soluble protein 1 OS=Homo sapiens GN=BASP1 PE=1 SV=2	>sp|P80723|BASP1_HUMAN Brain acid soluble protein 1 OS=Homo sapiens GN=BASP1 PE=1 SV=2	>sp|P80723|BASP1_HUMAN Brain acid soluble protein 1 OS=Homo sapiens GN=BASP1 PE=1 SV=2;>tr|U3KQP0|U3KQP0_HUMAN Brain acid soluble protein 1 (Fragment) OS=Homo sapiens GN=BASP1 PE=1 SV=8	T	DEKAKEKDKKAEGAATEEEGTPKESEPQAAA	169.98	_KAEGAAT(ph)EEEGTPK_	KAEGAAT(1)EEEGTPK	7	2	749.327	0.52522	449	114	31	31	16;17;18;259;260	19;20;21;22;347;348	12077000	30286000	33528000	79707000	94363000	89130000	146290000	70014000	59870000	90086000	165600000	141540000
V9HW89	ADH1A	>tr|V9HW89|V9HW89_HUMAN Epididymis secretory sperm binding protein Li 95n OS=Homo sapiens GN=HEL-S-95n PE=2 SV=1;>tr|B4DKI2|B4DKI2_HUMAN cDNA FLJ60282, highly similar to Sorbitol dehydrogenase (EC 1.1.1.14) OS=Homo sapiens PE=2 SV=1;>sp|Q00796|DHSO_HUMAN Sorbitol dehydrogenase OS=Homo sapiens GN=SORD PE=1 SV=4;>tr|H0YLA4|H0YLA4_HUMAN Sorbitol dehydrogenase OS=Homo sapiens GN=SORD PE=1 SV=1	206;127;206;185	>tr|V9HW89|V9HW89_HUMAN Epididymis secretory sperm binding protein Li 95n OS=Homo sapiens GN=HEL-S-95n PE=2 SV=1	>tr|V9HW89|V9HW89_HUMAN Epididymis secretory sperm binding protein Li 95n OS=Homo sapiens GN=HEL-S-95n PE=2 SV=1	>tr|V9HW89|V9HW89_HUMAN Epididymis secretory sperm binding protein Li 95n OS=Homo sapiens GN=HEL-S-95n PE=2 SV=1;>tr|B4DKI2|B4DKI2_HUMAN cDNA FLJ60282, highly similar to Sorbitol dehydrogenase (EC 1.1.1.14) OS=Homo sapiens PE=2 SV=1;>sp|Q00796|DHSO_HUMAN S	S	VAKAMGAAQVVVTDLSATRLSKAKEIGADLV	167.99	_AMGAAQVVVTDLS(ph)ATR_	AMGAAQVVVT(0.004)DLS(0.915)AT(0.082)R	13	2	835.403	0.43585	356	176	206	206	37;38	44;45;46;47		44246000	13733000	182330000	181360000	158390000	124770000		8490500	154850000	102010000	207200000
B7Z3K9	ALDOC	>tr|B7Z3K9|B7Z3K9_HUMAN Fructose-bisphosphate aldolase OS=Homo sapiens PE=2 SV=1;>sp|P09972|ALDOC_HUMAN Fructose-bisphosphate aldolase C OS=Homo sapiens GN=ALDOC PE=1 SV=2;>tr|A0A024QZ64|A0A024QZ64_HUMAN Fructose-bisphosphate aldolase OS=Homo sapiens GN=ALDOC PE=3 SV=1;>tr|A8MVZ9|A8MVZ9_HUMAN Fructose-bisphosphate aldolase OS=Homo sapiens GN=ALDOC PE=1 SV=1;>tr|B7Z3K7|B7Z3K7_HUMAN Fructose-bispho…	247;160;160;160;83;141;121;160;160;121;57	>tr|B7Z3K9|B7Z3K9_HUMAN Fructose-bisphosphate aldolase OS=Homo sapiens PE=2 SV=1	>tr|B7Z3K9|B7Z3K9_HUMAN Fructose-bisphosphate aldolase OS=Homo sapiens PE=2 SV=1	>tr|B7Z3K9|B7Z3K9_HUMAN Fructose-bisphosphate aldolase OS=Homo sapiens PE=2 SV=1;>sp|P09972|ALDOC_HUMAN Fructose-bisphosphate aldolase C OS=Homo sapiens GN=ALDOC PE=1 SV=2;>tr|A0A024QZ64|A0A024QZ64_HUMAN Fructose-bisphosphate aldolase OS=Homo sapiens GN=AL	S	FAKWRCVLKISERTPSALAILENANVLARYA	136.26	_TPS(ph)ALAILENANVLAR_	T(0.004)PS(0.996)ALAILENANVLAR	3	2	866.953	0.16694	117	42	247	247	555	732	7316600		7359900	18932000	20112000	21086000		12964000	10096000	11274000	12794000	11761000
P02511	CRYAA	>sp|P02511|CRYAB_HUMAN Alpha-crystallin B chain OS=Homo sapiens GN=CRYAB PE=1 SV=2;>tr|V9HW27|V9HW27_HUMAN Alpha-crystallin B chain OS=Homo sapiens GN=HEL-S-101 PE=2 SV=1;>tr|E9PR44|E9PR44_HUMAN Alpha-crystallin B chain (Fragment) OS=Homo sapiens GN=CRYAB PE=1 SV=1;>tr|C3VMY8|C3VMY8_HUMAN Alpha B crystallin OS=Homo sapiens GN=CRYAB PE=2 SV=1;>tr|A0A140G961|A0A140G961_HUMAN Alpha-crystallin B chai…	170;170;170;170;163;103;101	>sp|P02511|CRYAB_HUMAN Alpha-crystallin B chain OS=Homo sapiens GN=CRYAB PE=1 SV=2	>sp|P02511|CRYAB_HUMAN Alpha-crystallin B chain OS=Homo sapiens GN=CRYAB PE=1 SV=2	>sp|P02511|CRYAB_HUMAN Alpha-crystallin B chain OS=Homo sapiens GN=CRYAB PE=1 SV=2;>tr|V9HW27|V9HW27_HUMAN Alpha-crystallin B chain OS=Homo sapiens GN=HEL-S-101 PE=2 SV=1;>tr|E9PR44|E9PR44_HUMAN Alpha-crystallin B chain (Fragment) OS=Homo sapiens GN=CRYAB	T	PERTIPITREEKPAVTAAPKK__________	84.297	_EEKPAVT(ph)AAPK_	EEKPAVT(1)AAPK	7	2	610.8	-1.3046	382	19	170	170	88;549	113;724		2324600	2420400	86591000	111390000	2201200	60535000	58361000	59288000	69616000	63128000	57406000
P04792	CRYAA	>sp|P04792|HSPB1_HUMAN Heat shock protein beta-1 OS=Homo sapiens GN=HSPB1 PE=1 SV=2;>tr|V9HW43|V9HW43_HUMAN Epididymis secretory protein Li 102 OS=Homo sapiens GN=HEL-S-102 PE=2 SV=1;>tr|B4DL87|B4DL87_HUMAN cDNA FLJ52243, highly similar to Heat-shock protein beta-1 OS=Homo sapiens PE=2 SV=1;>tr|F8WE04|F8WE04_HUMAN Heat shock protein beta-1 OS=Homo sapiens GN=HSPB1 PE=1 SV=1	82;82;47;82	>sp|P04792|HSPB1_HUMAN Heat shock protein beta-1 OS=Homo sapiens GN=HSPB1 PE=1 SV=2	>sp|P04792|HSPB1_HUMAN Heat shock protein beta-1 OS=Homo sapiens GN=HSPB1 PE=1 SV=2	>sp|P04792|HSPB1_HUMAN Heat shock protein beta-1 OS=Homo sapiens GN=HSPB1 PE=1 SV=2;>tr|V9HW43|V9HW43_HUMAN Epididymis secretory protein Li 102 OS=Homo sapiens GN=HEL-S-102 PE=2 SV=1;>tr|B4DL87|B4DL87_HUMAN cDNA FLJ52243, highly similar to Heat-shock prote	S	AVAAPAYSRALSRQLSSGVSEIRHTADRWRV	158.06	_QLS(ph)SGVSEIR_	QLS(1)SGVSEIR	3	2	578.274	-0.36983	67	25	82	82	422	560	24959000	20469000	23974000	44402000	52292000	45541000	32616000	43766000	33383000	45564000	53554000	33400000
Q5H9Q6	IMPDH1	>tr|Q5H9Q6|Q5H9Q6_HUMAN Inosine-5'-monophosphate dehydrogenase OS=Homo sapiens GN=DKFZp781N0678 PE=2 SV=1;>tr|Q6ZNB1|Q6ZNB1_HUMAN Inosine-5'-monophosphate dehydrogenase OS=Homo sapiens GN=IMPDH PE=2 SV=1;>tr|B3KRZ3|B3KRZ3_HUMAN Inosine-5'-monophosphate dehydrogenase OS=Homo sapiens GN=IMPDH PE=2 SV=1;>sp|P20839|IMDH1_HUMAN Inosine-5'-monophosphate dehydrogenase 1 OS=Homo sapiens GN=IMPDH1 PE=1 SV…	235;176;168;160;160;159;26;176;151;196;160	>tr|Q5H9Q6|Q5H9Q6_HUMAN Inosine-5'-monophosphate dehydrogenase OS=Homo sapiens GN=DKFZp781N0678 PE=2 SV=1	>tr|Q5H9Q6|Q5H9Q6_HUMAN Inosine-5'-monophosphate dehydrogenase OS=Homo sapiens GN=DKFZp781N0678 PE=2 SV=1	>tr|Q5H9Q6|Q5H9Q6_HUMAN Inosine-5'-monophosphate dehydrogenase OS=Homo sapiens GN=DKFZp781N0678 PE=2 SV=1;>tr|Q6ZNB1|Q6ZNB1_HUMAN Inosine-5'-monophosphate dehydrogenase OS=Homo sapiens GN=IMPDH PE=2 SV=1;>tr|B3KRZ3|B3KRZ3_HUMAN Inosine-5'-monophosphate deh	S	TETGTMGSKLVGIVTSRDIDFLAEKDHTTLL	121.62	_LVGIVTS(ph)R_	LVGIVT(0.193)S(0.807)R	7	2	462.749	0.38279	140	57	235	235	345;346;347	452;453;454		10666000	14458000	76443000	136710000	72361000	12263000		22719000	126800000	108120000	40100000
P00558	PGK1	>sp|P00558|PGK1_HUMAN Phosphoglycerate kinase 1 OS=Homo sapiens GN=PGK1 PE=1 SV=3;>tr|V9HWF4|V9HWF4_HUMAN Phosphoglycerate kinase OS=Homo sapiens GN=HEL-S-68p PE=2 SV=1;>tr|B4E1H9|B4E1H9_HUMAN Phosphoglycerate kinase OS=Homo sapiens PE=2 SV=1;>sp|P07205|PGK2_HUMAN Phosphoglycerate kinase 2 OS=Homo sapiens GN=PGK2 PE=1 SV=3;>tr|A0A140VJR3|A0A140VJR3_HUMAN Phosphoglycerate kinase OS=Homo sapiens PE…	153;153;63;153;153;153	>sp|P00558|PGK1_HUMAN Phosphoglycerate kinase 1 OS=Homo sapiens GN=PGK1 PE=1 SV=3	>sp|P00558|PGK1_HUMAN Phosphoglycerate kinase 1 OS=Homo sapiens GN=PGK1 PE=1 SV=3	>sp|P00558|PGK1_HUMAN Phosphoglycerate kinase 1 OS=Homo sapiens GN=PGK1 PE=1 SV=3;>tr|V9HWF4|V9HWF4_HUMAN Phosphoglycerate kinase OS=Homo sapiens GN=HEL-S-68p PE=2 SV=1;>tr|B4E1H9|B4E1H9_HUMAN Phosphoglycerate kinase OS=Homo sapiens PE=2 SV=1;>sp|P07205|PG	S	NKVKAEPAKIEAFRASLSKLGDVYVNDAFGT	112.44	_IEAFRAS(ph)LSK_	IEAFRAS(0.998)LS(0.002)K	7	2	601.302	0.94514	26	13	153	153	218	293	147070000	126920000	127090000	154930000	148720000	150600000	67282000	71474000	63419000	99322000	60204000	110060000
P02489	CRYAA	>sp|P02489|CRYAA_HUMAN Alpha-crystallin A chain OS=Homo sapiens GN=CRYAA PE=1 SV=2;>tr|A0A140G945|A0A140G945_HUMAN Alpha crystallin A chain OS=Homo sapiens GN=CRYAA PE=2 SV=1;>tr|E7EWH7|E7EWH7_HUMAN Alpha-crystallin A chain OS=Homo sapiens GN=CRYAA PE=1 SV=1;>tr|E9PHE4|E9PHE4_HUMAN Alpha-crystallin A chain OS=Homo sapiens GN=CRYAA PE=1 SV=1;>tr|A0A096LPJ9|A0A096LPJ9_HUMAN Protein LOC102724652 OS=…	111;111;91;74;65	>sp|P02489|CRYAA_HUMAN Alpha-crystallin A chain OS=Homo sapiens GN=CRYAA PE=1 SV=2	>sp|P02489|CRYAA_HUMAN Alpha-crystallin A chain OS=Homo sapiens GN=CRYAA PE=1 SV=2	>sp|P02489|CRYAA_HUMAN Alpha-crystallin A chain OS=Homo sapiens GN=CRYAA PE=1 SV=2;>tr|A0A140G945|A0A140G945_HUMAN Alpha crystallin A chain OS=Homo sapiens GN=CRYAA PE=2 SV=1;>tr|E7EWH7|E7EWH7_HUMAN Alpha-crystallin A chain OS=Homo sapiens GN=CRYAA PE=1 SV	S	IHGKHNERQDDHGYISREFHRRYRLPSNVDQ	93.623	_QDDHGYIS(ph)R_	QDDHGYIS(1)R	8	2	585.732	-0.14679	39	18	111	111	408	545		17056000	23043000		44303000	11994000	41409000	30770000	32839000	21783000	45435000	67749000
J3KPS3	ALDOA	>tr|J3KPS3|J3KPS3_HUMAN Fructose-bisphosphate aldolase OS=Homo sapiens GN=ALDOA PE=1 SV=1;>sp|P04075|ALDOA_HUMAN Fructose-bisphosphate aldolase A OS=Homo sapiens GN=ALDOA PE=1 SV=2;>tr|V9HWN7|V9HWN7_HUMAN Fructose-bisphosphate aldolase OS=Homo sapiens GN=HEL-S-87p PE=2 SV=1;>tr|H3BQN4|H3BQN4_HUMAN Fructose-bisphosphate aldolase OS=Homo sapiens GN=ALDOA PE=1 SV=1;>tr|H3BPS8|H3BPS8_HUMAN Fructose-b…	46;46;46;46;100;46;35;35	>tr|J3KPS3|J3KPS3_HUMAN Fructose-bisphosphate aldolase OS=Homo sapiens GN=ALDOA PE=1 SV=1	>tr|J3KPS3|J3KPS3_HUMAN Fructose-bisphosphate aldolase OS=Homo sapiens GN=ALDOA PE=1 SV=1	>tr|J3KPS3|J3KPS3_HUMAN Fructose-bisphosphate aldolase OS=Homo sapiens GN=ALDOA PE=1 SV=1;>sp|P04075|ALDOA_HUMAN Fructose-bisphosphate aldolase A OS=Homo sapiens GN=ALDOA PE=1 SV=2;>tr|V9HWN7|V9HWN7_HUMAN Fructose-bisphosphate aldolase OS=Homo sapiens GN=H	S	LAADESTGSIAKRLQSIGTENTEENRRFYRQ	206.1	_LQS(ph)IGTENTEENR_	LQS(1)IGTENTEENR	3	2	785.841	0.43536	60	23	46	46	333;334;459;460	437;438;612;613	103810000	286080000	173480000	522950000	806220000	711180000	317050000	270910000	323470000	612060000	539800000	473780000
P07320	CRYGD	>sp|P07320|CRGD_HUMAN Gamma-crystallin D OS=Homo sapiens GN=CRYGD PE=1 SV=3;>tr|A0A140CTX7|A0A140CTX7_HUMAN Crystallin, gamma D OS=Homo sapiens GN=CRYGD PE=2 SV=1	40;40	>sp|P07320|CRGD_HUMAN Gamma-crystallin D OS=Homo sapiens GN=CRYGD PE=1 SV=3	>sp|P07320|CRGD_HUMAN Gamma-crystallin D OS=Homo sapiens GN=CRYGD PE=1 SV=3	>sp|P07320|CRGD_HUMAN Gamma-crystallin D OS=Homo sapiens GN=CRYGD PE=1 SV=3;>tr|A0A140CTX7|A0A140CTX7_HUMAN Crystallin, gamma D OS=Homo sapiens GN=CRYGD PE=2 SV=1	S	NLQPYLSRCNSARVDSGCWMLYEQPNYSGLQ	132.26	_VDS(ph)GCWMLYEQPNYSGLQYFLR_	VDS(1)GCWMLYEQPNYSGLQYFLR	3	2	1403.61	1.4351	104	34	40	40	575	753;754	160270000	365260000	363860000	508690000	341150000	211850000	773510000	617750000	1235900000	257910000	353220000	639960000
P22914	CRYGS	>sp|P22914|CRBS_HUMAN Beta-crystallin S OS=Homo sapiens GN=CRYGS PE=1 SV=4;>tr|A0A140CTX8|A0A140CTX8_HUMAN Gamma-crystallin S OS=Homo sapiens GN=CRYGS PE=2 SV=1;>tr|A0A1B1PFW0|A0A1B1PFW0_HUMAN Gamma-crystallin S OS=Homo sapiens GN=CRYGS PE=2 SV=1;>tr|Q9UFA7|Q9UFA7_HUMAN Crystallin, gamma S, isoform CRA_a OS=Homo sapiens GN=DKFZp434A0627 PE=2 SV=1	172;172;172;114	>sp|P22914|CRBS_HUMAN Beta-crystallin S OS=Homo sapiens GN=CRYGS PE=1 SV=4;>tr|Q9UFA7|Q9UFA7_HUMAN Crystallin, gamma S, isoform CRA_a OS=Homo sapiens GN=DKFZp434A0627 PE=2 SV=1	>sp|P22914|CRBS_HUMAN Beta-crystallin S OS=Homo sapiens GN=CRYGS PE=1 SV=4	>sp|P22914|CRBS_HUMAN Beta-crystallin S OS=Homo sapiens GN=CRYGS PE=1 SV=4;>tr|A0A140CTX8|A0A140CTX8_HUMAN Gamma-crystallin S OS=Homo sapiens GN=CRYGS PE=2 SV=1;>tr|A0A1B1PFW0|A0A1B1PFW0_HUMAN Gamma-crystallin S OS=Homo sapiens GN=CRYGS PE=2 SV=1;>tr|Q9UFA	S	YRKPIDWGAASPAVQSFRRIVE_________	190.83	_KPIDWGAASPAVQS(ph)FRR_	KPIDWGAASPAVQS(1)FRR	14	3	655.995	-0.2843	154	63;191	172;114	172	282;283;399	377;378;533		120410000	153360000	98934000	106710000	95958000	84326000	73692000	65007000	91966000	71914000	70047000
A0A024R5Z9	PKM	>tr|A0A024R5Z9|A0A024R5Z9_HUMAN Pyruvate kinase OS=Homo sapiens GN=PKM2 PE=3 SV=1;>tr|B4DRT3|B4DRT3_HUMAN Pyruvate kinase OS=Homo sapiens PE=2 SV=1;>tr|H3BTN5|H3BTN5_HUMAN Pyruvate kinase (Fragment) OS=Homo sapiens GN=PKM PE=1 SV=1;>sp|P14618|KPYM_HUMAN Pyruvate kinase PKM OS=Homo sapiens GN=PKM PE=1 SV=4;>tr|V9HWB8|V9HWB8_HUMAN Pyruvate kinase OS=Homo sapiens GN=HEL-S-30 PE=1 SV=1;>tr|B4DNK4|B4D…	37;37;37;37;37;37;37;37;37;37;37;37;37;37	>tr|A0A024R5Z9|A0A024R5Z9_HUMAN Pyruvate kinase OS=Homo sapiens GN=PKM2 PE=3 SV=1	>tr|A0A024R5Z9|A0A024R5Z9_HUMAN Pyruvate kinase OS=Homo sapiens GN=PKM2 PE=3 SV=1	>tr|A0A024R5Z9|A0A024R5Z9_HUMAN Pyruvate kinase OS=Homo sapiens GN=PKM2 PE=3 SV=1;>tr|B4DRT3|B4DRT3_HUMAN Pyruvate kinase OS=Homo sapiens PE=2 SV=1;>tr|H3BTN5|H3BTN5_HUMAN Pyruvate kinase (Fragment) OS=Homo sapiens GN=PKM PE=1 SV=1;>sp|P14618|KPYM_HUMAN Py	S	MADTFLEHMCRLDIDSPPITARNTGIICTIG	95.651	_LDIDS(ph)PPITAR_	LDIDS(1)PPITAR	5	2	639.31	0.14756	351	170	37	37	299	395	26500000	25149000	47033000	123950000	116510000	110160000	35411000	40688000	32520000	52982000	73408000	46429000
P05813	CRYBA1	>sp|P05813|CRBA1_HUMAN Beta-crystallin A3 OS=Homo sapiens GN=CRYBA1 PE=1 SV=4;>tr|A0A097PIJ9|A0A097PIJ9_HUMAN Beta crystallin A3 chain transcript CN (Fragment) OS=Homo sapiens GN=CRYBA1 PE=2 SV=1;>tr|A0A097PIG2|A0A097PIG2_HUMAN Beta crystallin A3 chain transcript TC (Fragment) OS=Homo sapiens GN=CRYBA1 PE=2 SV=1;>tr|A0A097PIJ4|A0A097PIJ4_HUMAN Beta crystallin A3 chain transcript PS (Fragment) OS=…	49;45;44;44;46	>sp|P05813|CRBA1_HUMAN Beta-crystallin A3 OS=Homo sapiens GN=CRYBA1 PE=1 SV=4	>sp|P05813|CRBA1_HUMAN Beta-crystallin A3 OS=Homo sapiens GN=CRYBA1 PE=1 SV=4	>sp|P05813|CRBA1_HUMAN Beta-crystallin A3 OS=Homo sapiens GN=CRYBA1 PE=1 SV=4;>tr|A0A097PIJ9|A0A097PIJ9_HUMAN Beta crystallin A3 chain transcript CN (Fragment) OS=Homo sapiens GN=CRYBA1 PE=2 SV=1;>tr|A0A097PIG2|A0A097PIG2_HUMAN Beta crystallin A3 chain tra	T	TIYDQENFQGKRMEFTSSCPNVSERSFDNVR	217.36	_MEFT(ph)S(ph)SCPNVSERSFDNVR_	MEFT(1)S(0.985)S(0.016)CPNVSERSFDNVR	4	3	807.98	-0.65597	395	29	49	49	366;367;470;471	481;483;484;486;488;489;490;623;624;626;628;629;630	16344000000	3494800000	16283000000	39325000000	25429000000	43454000000	29069000000	21262000000	25515000000	16999000000	49495000000	22132000000
P07320	CRYGD	>sp|P07320|CRGD_HUMAN Gamma-crystallin D OS=Homo sapiens GN=CRYGD PE=1 SV=3;>tr|A0A140CTX7|A0A140CTX7_HUMAN Crystallin, gamma D OS=Homo sapiens GN=CRYGD PE=2 SV=1	110;110	>sp|P07320|CRGD_HUMAN Gamma-crystallin D OS=Homo sapiens GN=CRYGD PE=1 SV=3	>sp|P07320|CRGD_HUMAN Gamma-crystallin D OS=Homo sapiens GN=CRYGD PE=1 SV=3	>sp|P07320|CRGD_HUMAN Gamma-crystallin D OS=Homo sapiens GN=CRYGD PE=1 SV=3;>tr|A0A140CTX7|A0A140CTX7_HUMAN Crystallin, gamma D OS=Homo sapiens GN=CRYGD PE=2 SV=1	S	REDYRGQMIEFTEDCSCLQDRFRFNEIHSLN	180.05	_GQM(ox)IEFTEDCS(ph)CLQDR_	GQMIEFTEDCS(1)CLQDR	11	2	1042.89	0.38794	95	34	110	110	86;178;179	110;111;239;241;242	551150000	2538400000	2186000000	406380000	478970000	414280000	567440000	4225600000	4307200000	781760000	4825500000	4218500000
P07320	CRYGD	>sp|P07320|CRGD_HUMAN Gamma-crystallin D OS=Homo sapiens GN=CRYGD PE=1 SV=3;>tr|A0A140CTX7|A0A140CTX7_HUMAN Crystallin, gamma D OS=Homo sapiens GN=CRYGD PE=2 SV=1	75;75	>sp|P07320|CRGD_HUMAN Gamma-crystallin D OS=Homo sapiens GN=CRYGD PE=1 SV=3	>sp|P07320|CRGD_HUMAN Gamma-crystallin D OS=Homo sapiens GN=CRYGD PE=1 SV=3	>sp|P07320|CRGD_HUMAN Gamma-crystallin D OS=Homo sapiens GN=CRYGD PE=1 SV=3;>tr|A0A140CTX7|A0A140CTX7_HUMAN Crystallin, gamma D OS=Homo sapiens GN=CRYGD PE=2 SV=1	S	RGDYADHQQWMGLSDSVRSCRLIPHSGSHRI	289.86	_RGDYADHQQWMGLSDS(ph)VR_	RGDYADHQQWMGLSDS(1)VR	16	2	1100.97	0.50357	98	34	75	75	144;447	184;185;593;595	4773600000	5994600000	2356200000	5609300000	2144000000	5505000000	3936200000	2153900000	10216000000	2667800000	8252700000	2605400000
P17987	TCP1	>sp|P17987|TCPA_HUMAN T-complex protein 1 subunit alpha OS=Homo sapiens GN=TCP1 PE=1 SV=1;>tr|E7ERF2|E7ERF2_HUMAN T-complex protein 1 subunit alpha OS=Homo sapiens GN=TCP1 PE=1 SV=1;>tr|E7EQR6|E7EQR6_HUMAN T-complex protein 1 subunit alpha OS=Homo sapiens GN=TCP1 PE=1 SV=1;>tr|F5H282|F5H282_HUMAN T-complex protein 1 subunit alpha OS=Homo sapiens GN=TCP1 PE=1 SV=1;>tr|F5GZ03|F5GZ03_HUMAN T-complex…	372;372;217;148;170	>sp|P17987|TCPA_HUMAN T-complex protein 1 subunit alpha OS=Homo sapiens GN=TCP1 PE=1 SV=1	>sp|P17987|TCPA_HUMAN T-complex protein 1 subunit alpha OS=Homo sapiens GN=TCP1 PE=1 SV=1	>sp|P17987|TCPA_HUMAN T-complex protein 1 subunit alpha OS=Homo sapiens GN=TCP1 PE=1 SV=1;>tr|E7ERF2|E7ERF2_HUMAN T-complex protein 1 subunit alpha OS=Homo sapiens GN=TCP1 PE=1 SV=1;>tr|E7EQR6|E7EQR6_HUMAN T-complex protein 1 subunit alpha OS=Homo sapiens	S	CDDELILIKNTKARTSASIILRGANDFMCDE	103.92	_TS(ph)ASIILR_	T(0.258)S(0.724)AS(0.018)IILR	2	2	470.747	-0.18757	134	53	372	372	556	733		12542000	11717000	25316000		25489000	19488000	19844000	17291000	30075000		20642000
Q15149	PLEC	>sp|Q15149|PLEC_HUMAN Plectin OS=Homo sapiens GN=PLEC PE=1 SV=3;>tr|D3DWL0|D3DWL0_HUMAN Plectin 1, intermediate filament binding protein 500kDa, isoform CRA_b OS=Homo sapiens GN=PLEC1 PE=4 SV=1	3441;862	>sp|Q15149|PLEC_HUMAN Plectin OS=Homo sapiens GN=PLEC PE=1 SV=3	>sp|Q15149|PLEC_HUMAN Plectin OS=Homo sapiens GN=PLEC PE=1 SV=3	>sp|Q15149|PLEC_HUMAN Plectin OS=Homo sapiens GN=PLEC PE=1 SV=3;>tr|D3DWL0|D3DWL0_HUMAN Plectin 1, intermediate filament binding protein 500kDa, isoform CRA_b OS=Homo sapiens GN=PLEC1 PE=4 SV=1	S	ITIVEEVETLRQERLSFSGLRAPVPASELLA	93.162	_LS(ph)FSGLR_	LS(1)FSGLR	2	2	430.207	0.071279	308	127	3441	3441	338	444				6892300	5464600	6967900	4679600		7488500	17608000	13889000	17470000
V9HW89	ADH1A	>tr|V9HW89|V9HW89_HUMAN Epididymis secretory sperm binding protein Li 95n OS=Homo sapiens GN=HEL-S-95n PE=2 SV=1;>tr|B4DKI2|B4DKI2_HUMAN cDNA FLJ60282, highly similar to Sorbitol dehydrogenase (EC 1.1.1.14) OS=Homo sapiens PE=2 SV=1;>sp|Q00796|DHSO_HUMAN Sorbitol dehydrogenase OS=Homo sapiens GN=SORD PE=1 SV=4;>tr|H0YLA4|H0YLA4_HUMAN Sorbitol dehydrogenase OS=Homo sapiens GN=SORD PE=1 SV=1	208;129;208;187	>tr|V9HW89|V9HW89_HUMAN Epididymis secretory sperm binding protein Li 95n OS=Homo sapiens GN=HEL-S-95n PE=2 SV=1	>tr|V9HW89|V9HW89_HUMAN Epididymis secretory sperm binding protein Li 95n OS=Homo sapiens GN=HEL-S-95n PE=2 SV=1	>tr|V9HW89|V9HW89_HUMAN Epididymis secretory sperm binding protein Li 95n OS=Homo sapiens GN=HEL-S-95n PE=2 SV=1;>tr|B4DKI2|B4DKI2_HUMAN cDNA FLJ60282, highly similar to Sorbitol dehydrogenase (EC 1.1.1.14) OS=Homo sapiens PE=2 SV=1;>sp|Q00796|DHSO_HUMAN S	T	KAMGAAQVVVTDLSATRLSKAKEIGADLVLQ	179.07	_AMGAAQVVVTDLSAT(ph)R_	AMGAAQVVVTDLS(0.025)AT(0.975)R	15	3	557.271	0.15138	471	176	208	208	37;38	44;45;46;47	27305000	67663000	9064700	272500000	203240000	183200000	101770000	214810000	151290000	191560000	360880000	278200000
P02511	CRYAA	>sp|P02511|CRYAB_HUMAN Alpha-crystallin B chain OS=Homo sapiens GN=CRYAB PE=1 SV=2;>tr|V9HW27|V9HW27_HUMAN Alpha-crystallin B chain OS=Homo sapiens GN=HEL-S-101 PE=2 SV=1;>tr|E9PR44|E9PR44_HUMAN Alpha-crystallin B chain (Fragment) OS=Homo sapiens GN=CRYAB PE=1 SV=1;>tr|C3VMY8|C3VMY8_HUMAN Alpha B crystallin OS=Homo sapiens GN=CRYAB PE=2 SV=1;>tr|A0A140G961|A0A140G961_HUMAN Alpha-crystallin B chai…	85;85;85;85;78;18;85;85;18;85	>sp|P02511|CRYAB_HUMAN Alpha-crystallin B chain OS=Homo sapiens GN=CRYAB PE=1 SV=2;>tr|E9PJL7|E9PJL7_HUMAN Alpha-crystallin B chain (Fragment) OS=Homo sapiens GN=CRYAB PE=1 SV=8	>sp|P02511|CRYAB_HUMAN Alpha-crystallin B chain OS=Homo sapiens GN=CRYAB PE=1 SV=2	>sp|P02511|CRYAB_HUMAN Alpha-crystallin B chain OS=Homo sapiens GN=CRYAB PE=1 SV=2;>tr|V9HW27|V9HW27_HUMAN Alpha-crystallin B chain OS=Homo sapiens GN=HEL-S-101 PE=2 SV=1;>tr|E9PR44|E9PR44_HUMAN Alpha-crystallin B chain (Fragment) OS=Homo sapiens GN=CRYAB	S	LEKDRFSVNLDVKHFSPEELKVKVLGDVIEV	134.68	_HFS(ph)PEELKVK_	HFS(1)PEELKVK	3	2	647.316	-0.89338	46	19;180	85;85	85	77;136;198;199	97;168;267;269	274550000	290100000	291260000	607160000	606040000	537950000	73245000	395150000	380860000	622310000	104940000	481420000
Q12934	BFSP1	>sp|Q12934|BFSP1_HUMAN Filensin OS=Homo sapiens GN=BFSP1 PE=1 SV=3;>tr|B7Z999|B7Z999_HUMAN cDNA FLJ51468, highly similar to Filensin OS=Homo sapiens PE=2 SV=1;>tr|B7ZAD2|B7ZAD2_HUMAN cDNA, FLJ79146, highly similar to Filensin OS=Homo sapiens PE=2 SV=1	605;466;466	>sp|Q12934|BFSP1_HUMAN Filensin OS=Homo sapiens GN=BFSP1 PE=1 SV=3	>sp|Q12934|BFSP1_HUMAN Filensin OS=Homo sapiens GN=BFSP1 PE=1 SV=3	>sp|Q12934|BFSP1_HUMAN Filensin OS=Homo sapiens GN=BFSP1 PE=1 SV=3;>tr|B7Z999|B7Z999_HUMAN cDNA FLJ51468, highly similar to Filensin OS=Homo sapiens PE=2 SV=1;>tr|B7ZAD2|B7ZAD2_HUMAN cDNA, FLJ79146, highly similar to Filensin OS=Homo sapiens PE=2 SV=1	S	KPAADQDGAEVLGTRSRSLPEKGPPKALAYK	73.156	_S(ph)RS(ph)LPEKGPPK_	S(1)RS(1)LPEKGPPK	1	2	678.31	0.28232	277	120	605	605	531;532	701;702;703			13792000	2667000	2633500	1540100				1985900		2699800
Q15149	PLEC	>sp|Q15149|PLEC_HUMAN Plectin OS=Homo sapiens GN=PLEC PE=1 SV=3	2039	>sp|Q15149|PLEC_HUMAN Plectin OS=Homo sapiens GN=PLEC PE=1 SV=3	>sp|Q15149|PLEC_HUMAN Plectin OS=Homo sapiens GN=PLEC PE=1 SV=3	>sp|Q15149|PLEC_HUMAN Plectin OS=Homo sapiens GN=PLEC PE=1 SV=3	S	HKADIEERLAQLRKASDSELERQKGLVEDTL	69.721	_KAS(ph)DSELER_	KAS(0.988)DS(0.012)ELER	3	2	557.742	1.3457	306	127	2039	2039	261	349				4659900	6327100	3484800	1771700	1742500	1917200		2531400	2151400
P00352	ALDH1A1	>sp|P00352|AL1A1_HUMAN Retinal dehydrogenase 1 OS=Homo sapiens GN=ALDH1A1 PE=1 SV=2;>tr|V9HVX6|V9HVX6_HUMAN Epididymis luminal protein 9 OS=Homo sapiens GN=HEL-9 PE=2 SV=1;>tr|V9HW83|V9HW83_HUMAN Aldehyde dehydrogenase 1 family, member A1, isoform CRA_a OS=Homo sapiens GN=HEL-S-53e PE=2 SV=1;>tr|B4DXX3|B4DXX3_HUMAN cDNA FLJ50286, highly similar to Retinal dehydrogenase 1 (EC 1.2.1.36) OS=Homo sap…	267;267;267;192;188;281;284;283;283;283;255;255;136;278;278;278;211;182;171	>sp|P00352|AL1A1_HUMAN Retinal dehydrogenase 1 OS=Homo sapiens GN=ALDH1A1 PE=1 SV=2;>sp|P47895|AL1A3_HUMAN Aldehyde dehydrogenase family 1 member A3 OS=Homo sapiens GN=ALDH1A3 PE=1 SV=2	>sp|P00352|AL1A1_HUMAN Retinal dehydrogenase 1 OS=Homo sapiens GN=ALDH1A1 PE=1 SV=2	>sp|P00352|AL1A1_HUMAN Retinal dehydrogenase 1 OS=Homo sapiens GN=ALDH1A1 PE=1 SV=2;>tr|V9HVX6|V9HVX6_HUMAN Epididymis luminal protein 9 OS=Homo sapiens GN=HEL-9 PE=2 SV=1;>tr|V9HW83|V9HW83_HUMAN Aldehyde dehydrogenase 1 family, member A1, isoform CRA_a OS	T	KLIKEAAGKSNLKRVTLELGGKSPCIVLADA;KLVKEAASRSNLKRVTLELGGKNPCIVCADA	126.12	_RVT(ph)LELGGK_	RVT(1)LELGGK	3	2	526.779	0.078204	370	10;88	267;278	267	492	656		54976000	92679000	113020000	90553000	93720000	70813000	86387000	71971000	123360000	109690000	267290000
P61457	PCBD1	>sp|P61457|PHS_HUMAN Pterin-4-alpha-carbinolamine dehydratase OS=Homo sapiens GN=PCBD1 PE=1 SV=2;>tr|Q6FGB3|Q6FGB3_HUMAN PCBD protein (Fragment) OS=Homo sapiens GN=PCBD PE=2 SV=1;>tr|Q6LEE2|Q6LEE2_HUMAN 4a-carbinolamine dehydratase (Fragment) OS=Homo sapiens PE=4 SV=1	9;9;7	>sp|P61457|PHS_HUMAN Pterin-4-alpha-carbinolamine dehydratase OS=Homo sapiens GN=PCBD1 PE=1 SV=2	>sp|P61457|PHS_HUMAN Pterin-4-alpha-carbinolamine dehydratase OS=Homo sapiens GN=PCBD1 PE=1 SV=2	>sp|P61457|PHS_HUMAN Pterin-4-alpha-carbinolamine dehydratase OS=Homo sapiens GN=PCBD1 PE=1 SV=2;>tr|Q6FGB3|Q6FGB3_HUMAN PCBD protein (Fragment) OS=Homo sapiens GN=PCBD PE=2 SV=1;>tr|Q6LEE2|Q6LEE2_HUMAN 4a-carbinolamine dehydratase (Fragment) OS=Homo sapie	S	_______MAGKAHRLSAEERDQLLPNLRAVG	97.911	_AHRLS(ph)AEERDQLLPNLR_	AHRLS(1)AEERDQLLPNLR	5	4	525.269	-1.549	254	106	9	9	25;26	29;30	4648300	7384600	11239000	19394000	67358000	80501000	11681000	9339900	9044900	27315000	11514000	9443100
P07320	CRYGD	>sp|P07320|CRGD_HUMAN Gamma-crystallin D OS=Homo sapiens GN=CRYGD PE=1 SV=3;>tr|A0A140CTX7|A0A140CTX7_HUMAN Crystallin, gamma D OS=Homo sapiens GN=CRYGD PE=2 SV=1	160;160	>sp|P07320|CRGD_HUMAN Gamma-crystallin D OS=Homo sapiens GN=CRYGD PE=1 SV=3	>sp|P07320|CRGD_HUMAN Gamma-crystallin D OS=Homo sapiens GN=CRYGD PE=1 SV=3	>sp|P07320|CRGD_HUMAN Gamma-crystallin D OS=Homo sapiens GN=CRYGD PE=1 SV=3;>tr|A0A140CTX7|A0A140CTX7_HUMAN Crystallin, gamma D OS=Homo sapiens GN=CRYGD PE=2 SV=1	T	LLMPGDYRRYQDWGATNARVGSLRRVIDFS_	240.11	_YQDWGAT(ph)NAR_	YQDWGAT(1)NAR	7	2	631.254	-0.89565	404	34	160	160	495;632	660;830	12604000000	2159000000	12806000000	11700000000	10427000000	10293000000	17362000000	17158000000	17737000000	14811000000	2443000000	12951000000
P02511	CRYAA	>sp|P02511|CRYAB_HUMAN Alpha-crystallin B chain OS=Homo sapiens GN=CRYAB PE=1 SV=2;>tr|V9HW27|V9HW27_HUMAN Alpha-crystallin B chain OS=Homo sapiens GN=HEL-S-101 PE=2 SV=1;>tr|E9PR44|E9PR44_HUMAN Alpha-crystallin B chain (Fragment) OS=Homo sapiens GN=CRYAB PE=1 SV=1;>tr|C3VMY8|C3VMY8_HUMAN Alpha B crystallin OS=Homo sapiens GN=CRYAB PE=2 SV=1;>tr|A0A140G961|A0A140G961_HUMAN Alpha-crystallin B chai…	76;76;76;76;69;9;76;76;9;76	>sp|P02511|CRYAB_HUMAN Alpha-crystallin B chain OS=Homo sapiens GN=CRYAB PE=1 SV=2;>tr|E9PJL7|E9PJL7_HUMAN Alpha-crystallin B chain (Fragment) OS=Homo sapiens GN=CRYAB PE=1 SV=8	>sp|P02511|CRYAB_HUMAN Alpha-crystallin B chain OS=Homo sapiens GN=CRYAB PE=1 SV=2	>sp|P02511|CRYAB_HUMAN Alpha-crystallin B chain OS=Homo sapiens GN=CRYAB PE=1 SV=2;>tr|V9HW27|V9HW27_HUMAN Alpha-crystallin B chain OS=Homo sapiens GN=HEL-S-101 PE=2 SV=1;>tr|E9PR44|E9PR44_HUMAN Alpha-crystallin B chain (Fragment) OS=Homo sapiens GN=CRYAB	S	FDTGLSEMRLEKDRFSVNLDVKHFSPEELKV	151.16	_LEKDRFS(ph)VNLDVK_	LEKDRFS(1)VNLDVK	7	2	821.914	2.4337	45	19;180	76;76	76	76;77;135;136;303	96;97;167;168;399	5043000	4720300	4695400	59531000	65267000		46247000	89388000		108170000	13080000
Q14019	COTL1	>sp|Q14019|COTL1_HUMAN Coactosin-like protein OS=Homo sapiens GN=COTL1 PE=1 SV=3	71	>sp|Q14019|COTL1_HUMAN Coactosin-like protein OS=Homo sapiens GN=COTL1 PE=1 SV=3	>sp|Q14019|COTL1_HUMAN Coactosin-like protein OS=Homo sapiens GN=COTL1 PE=1 SV=3	>sp|Q14019|COTL1_HUMAN Coactosin-like protein OS=Homo sapiens GN=COTL1 PE=1 SV=3	S	VRLFAFVRFTTGDAMSKRSKFALITWIGENV	70.089	_FTTGDAMS(ph)KR_	FT(0.001)T(0.005)GDAMS(0.994)KR	8	2	597.255	-0.30811	301	124	71	71	137	169;170		8538800	7636500	4868700	5150900	4663600		2938000	4542900		4749600	9314000
P07320	CRYGD	>sp|P07320|CRGD_HUMAN Gamma-crystallin D OS=Homo sapiens GN=CRYGD PE=1 SV=3;>tr|A0A140CTX7|A0A140CTX7_HUMAN Crystallin, gamma D OS=Homo sapiens GN=CRYGD PE=2 SV=1	106;106	>sp|P07320|CRGD_HUMAN Gamma-crystallin D OS=Homo sapiens GN=CRYGD PE=1 SV=3	>sp|P07320|CRGD_HUMAN Gamma-crystallin D OS=Homo sapiens GN=CRYGD PE=1 SV=3	>sp|P07320|CRGD_HUMAN Gamma-crystallin D OS=Homo sapiens GN=CRYGD PE=1 SV=3;>tr|A0A140CTX7|A0A140CTX7_HUMAN Crystallin, gamma D OS=Homo sapiens GN=CRYGD PE=2 SV=1	T	RLYEREDYRGQMIEFTEDCSCLQDRFRFNEI	184.01	_GQMIEFT(ph)EDCSCLQDR_	GQMIEFT(1)EDCSCLQDR	7	2	1034.89	0.33021	402	34	106	106	86;178;179	110;111;239;241;242	2109700000	432190000	792690000	2690300000	3291400000	2589100000	4232800000	768780000	610090000	4099400000	658510000	1114100000
P07320	CRYGD	>sp|P07320|CRGD_HUMAN Gamma-crystallin D OS=Homo sapiens GN=CRYGD PE=1 SV=3;>tr|A0A140CTX7|A0A140CTX7_HUMAN Crystallin, gamma D OS=Homo sapiens GN=CRYGD PE=2 SV=1	20;20	>sp|P07320|CRGD_HUMAN Gamma-crystallin D OS=Homo sapiens GN=CRYGD PE=1 SV=3	>sp|P07320|CRGD_HUMAN Gamma-crystallin D OS=Homo sapiens GN=CRYGD PE=1 SV=3	>sp|P07320|CRGD_HUMAN Gamma-crystallin D OS=Homo sapiens GN=CRYGD PE=1 SV=3;>tr|A0A140CTX7|A0A140CTX7_HUMAN Crystallin, gamma D OS=Homo sapiens GN=CRYGD PE=2 SV=1	S	TLYEDRGFQGRHYECSSDHPNLQPYLSRCNS	247.4	_HYECS(ph)SDHPNLQPYLSR_	HYECS(0.869)S(0.131)DHPNLQPYLSR	5	2	1091.95	0.6064	99	34	20	20	211	284;286	132680000	361410000	697290000	5096100000	127210000	727410000	59014000	330020000	288700000	198250000	866390000	1231600000
P02489	CRYAA	>sp|P02489|CRYAA_HUMAN Alpha-crystallin A chain OS=Homo sapiens GN=CRYAA PE=1 SV=2;>tr|A0A140G945|A0A140G945_HUMAN Alpha crystallin A chain OS=Homo sapiens GN=CRYAA PE=2 SV=1;>tr|E7EWH7|E7EWH7_HUMAN Alpha-crystallin A chain OS=Homo sapiens GN=CRYAA PE=1 SV=1;>tr|E9PHE4|E9PHE4_HUMAN Alpha-crystallin A chain OS=Homo sapiens GN=CRYAA PE=1 SV=1;>tr|A0A096LPJ9|A0A096LPJ9_HUMAN Protein LOC102724652 OS=…	122;122;102;85;76;18;18	>sp|P02489|CRYAA_HUMAN Alpha-crystallin A chain OS=Homo sapiens GN=CRYAA PE=1 SV=2;>tr|Q71V83|Q71V83_HUMAN Alpha-A-crystallin (Fragment) OS=Homo sapiens GN=CRYAA PE=3 SV=1	>sp|P02489|CRYAA_HUMAN Alpha-crystallin A chain OS=Homo sapiens GN=CRYAA PE=1 SV=2	>sp|P02489|CRYAA_HUMAN Alpha-crystallin A chain OS=Homo sapiens GN=CRYAA PE=1 SV=2;>tr|A0A140G945|A0A140G945_HUMAN Alpha crystallin A chain OS=Homo sapiens GN=CRYAA PE=2 SV=1;>tr|E7EWH7|E7EWH7_HUMAN Alpha-crystallin A chain OS=Homo sapiens GN=CRYAA PE=1 SV	S	HGYISREFHRRYRLPSNVDQSALSCSLSADG	224.1	_YRLPS(ph)NVDQSALSCSLSADGMLTFCGPK_	YRLPS(1)NVDQSALSCSLSADGMLTFCGPK	5	3	1052.14	-2.2673	34	18;189	122;18	122	330;635	431;432;835;836	24147000000	19465000000	26564000000	74366000000	67624000000	52560000000	30028000000	27406000000	29386000000	67292000000	72104000000	66138000000
P07320	CRYGD	>sp|P07320|CRGD_HUMAN Gamma-crystallin D OS=Homo sapiens GN=CRYGD PE=1 SV=3;>tr|A0A140CTX7|A0A140CTX7_HUMAN Crystallin, gamma D OS=Homo sapiens GN=CRYGD PE=2 SV=1	21;21	>sp|P07320|CRGD_HUMAN Gamma-crystallin D OS=Homo sapiens GN=CRYGD PE=1 SV=3	>sp|P07320|CRGD_HUMAN Gamma-crystallin D OS=Homo sapiens GN=CRYGD PE=1 SV=3	>sp|P07320|CRGD_HUMAN Gamma-crystallin D OS=Homo sapiens GN=CRYGD PE=1 SV=3;>tr|A0A140CTX7|A0A140CTX7_HUMAN Crystallin, gamma D OS=Homo sapiens GN=CRYGD PE=2 SV=1	S	LYEDRGFQGRHYECSSDHPNLQPYLSRCNSA	232.84	_HYECSS(ph)DHPNLQPYLSR_	HYECS(0.014)S(0.986)DHPNLQPYLSR	6	2	1091.95	0.28423	100	34	21	21	211	284;286	4620900000	474300000	4886500000	5545700000	127210000	8798700	1914800000	11094000000	1539500000	6005100000	5225300000	200240000
P43320	CRYBB2	>sp|P43320|CRBB2_HUMAN Beta-crystallin B2 OS=Homo sapiens GN=CRYBB2 PE=1 SV=2;>tr|R4UMM2|R4UMM2_HUMAN Beta-crystallin B2 OS=Homo sapiens GN=CRYBB2 PE=2 SV=1;>tr|A0A0H3W5U0|A0A0H3W5U0_HUMAN Beta-crystallin B2 OS=Homo sapiens GN=CRYBB2 PE=2 SV=1;>tr|A0A0H3W5J2|A0A0H3W5J2_HUMAN Beta-crystallin B2 (Fragment) OS=Homo sapiens GN=CRYBB2 PE=2 SV=1;>tr|A0A0H3W5H9|A0A0H3W5H9_HUMAN Beta-crystallin B2 (Fragm…	91;91;91;88;73;91	>sp|P43320|CRBB2_HUMAN Beta-crystallin B2 OS=Homo sapiens GN=CRYBB2 PE=1 SV=2	>sp|P43320|CRBB2_HUMAN Beta-crystallin B2 OS=Homo sapiens GN=CRYBB2 PE=1 SV=2	>sp|P43320|CRBB2_HUMAN Beta-crystallin B2 OS=Homo sapiens GN=CRYBB2 PE=1 SV=2;>tr|R4UMM2|R4UMM2_HUMAN Beta-crystallin B2 OS=Homo sapiens GN=CRYBB2 PE=2 SV=1;>tr|A0A0H3W5U0|A0A0H3W5U0_HUMAN Beta-crystallin B2 OS=Homo sapiens GN=CRYBB2 PE=2 SV=1;>tr|A0A0H3W5	T	KGEYPRWDSWTSSRRTDSLSSLRPIKVDSQE	182.1	_RT(ph)DSLSSLRPIK_	RT(0.999)DS(0.001)LSSLRPIK	2	2	726.882	0.33242	430	86	91	91	483;484;544;545;546	646;647;648;718;719;720;721	45684000		23113000	66158000	98259000	2230800000	39741000	1125300000	28719000	1762900000	45506000	1550500000
P08670	VIM	>sp|P08670|VIME_HUMAN Vimentin OS=Homo sapiens GN=VIM PE=1 SV=4;>tr|Q53HU8|Q53HU8_HUMAN Vimentin variant (Fragment) OS=Homo sapiens PE=2 SV=1;>tr|V9HWE1|V9HWE1_HUMAN Epididymis luminal protein 113 OS=Homo sapiens GN=HEL113 PE=2 SV=1;>tr|B0YJC4|B0YJC4_HUMAN Vimentin OS=Homo sapiens GN=VIM PE=1 SV=1;>tr|B3KRK8|B3KRK8_HUMAN cDNA FLJ34494 fis, clone HLUNG2005030, highly similar to VIMENTIN OS=Homo sa…	73;73;73;73;60;73;73;73	>sp|P08670|VIME_HUMAN Vimentin OS=Homo sapiens GN=VIM PE=1 SV=4	>sp|P08670|VIME_HUMAN Vimentin OS=Homo sapiens GN=VIM PE=1 SV=4	>sp|P08670|VIME_HUMAN Vimentin OS=Homo sapiens GN=VIM PE=1 SV=4;>tr|Q53HU8|Q53HU8_HUMAN Vimentin variant (Fragment) OS=Homo sapiens PE=2 SV=1;>tr|V9HWE1|V9HWE1_HUMAN Epididymis luminal protein 113 OS=Homo sapiens GN=HEL113 PE=2 SV=1;>tr|B0YJC4|B0YJC4_HUMAN	S	GGVYATRSSAVRLRSSVPGVRLLQDSVDFSL	138.63	_LRS(ph)S(ph)VPGVR_	LRS(1)S(1)VPGVR	4	2	565.76	1.3678	109	38	73	73	337	442;443	28499000	31116000	26094000	66215000	67320000	65172000	45369000	42665000	42628000	45205000	47918000	45199000
Q13515	BFSP2	>sp|Q13515|BFSP2_HUMAN Phakinin OS=Homo sapiens GN=BFSP2 PE=1 SV=1	156	>sp|Q13515|BFSP2_HUMAN Phakinin OS=Homo sapiens GN=BFSP2 PE=1 SV=1	>sp|Q13515|BFSP2_HUMAN Phakinin OS=Homo sapiens GN=BFSP2 PE=1 SV=1	>sp|Q13515|BFSP2_HUMAN Phakinin OS=Homo sapiens GN=BFSP2 PE=1 SV=1	S	ESKATRSGNWGALRASWASSCQQVGEAVLEN	142.27	_AS(ph)WASSCQQVGEAVLENAR_	AS(0.975)WAS(0.024)S(0.001)CQQVGEAVLENAR	2	3	714.981	-0.2547	286	122	156	156	49	66	319730000	436610000	585270000	577840000	1051400000	480820000	300740000	315140000	319230000	616940000	1328900000	587910000
Q9UBC5	MYO1A	>sp|Q9UBC5|MYO1A_HUMAN Unconventional myosin-Ia OS=Homo sapiens GN=MYO1A PE=2 SV=1;>tr|B2R643|B2R643_HUMAN cDNA, FLJ92777, highly similar to Homo sapiens myosin IA (MYO1A), mRNA OS=Homo sapiens PE=2 SV=1;>tr|B4DTV4|B4DTV4_HUMAN cDNA FLJ50215, highly similar to Myosin Ia OS=Homo sapiens PE=2 SV=1;>tr|G3V342|G3V342_HUMAN Unconventional myosin-Ia OS=Homo sapiens GN=MYO1A PE=1 SV=1	579;579;417;417	>sp|Q9UBC5|MYO1A_HUMAN Unconventional myosin-Ia OS=Homo sapiens GN=MYO1A PE=2 SV=1	>sp|Q9UBC5|MYO1A_HUMAN Unconventional myosin-Ia OS=Homo sapiens GN=MYO1A PE=2 SV=1	>sp|Q9UBC5|MYO1A_HUMAN Unconventional myosin-Ia OS=Homo sapiens GN=MYO1A PE=2 SV=1;>tr|B2R643|B2R643_HUMAN cDNA, FLJ92777, highly similar to Homo sapiens myosin IA (MYO1A), mRNA OS=Homo sapiens PE=2 SV=1;>tr|B4DTV4|B4DTV4_HUMAN cDNA FLJ50215, highly simila	Y	GAQFKSSVAILMKNLYSKSPNYIRCIKPNEH	36.483	_S(ph)S(ph)VAILM(ox)KNLY(ph)SKS(ph)PNYIR_	S(0.909)S(0.915)VAILMKNLY(0.646)S(0.527)KS(0.902)PNY(0.101)IR	11	3	840.686	-1.5351	518	158	579	579	537	710		117040000	691040000	274860000	217500000	180540000	394060000	325330000	317580000	314840000	278900000	283040000
V9HW89	ADH1A	>tr|V9HW89|V9HW89_HUMAN Epididymis secretory sperm binding protein Li 95n OS=Homo sapiens GN=HEL-S-95n PE=2 SV=1;>tr|B4DKI2|B4DKI2_HUMAN cDNA FLJ60282, highly similar to Sorbitol dehydrogenase (EC 1.1.1.14) OS=Homo sapiens PE=2 SV=1	277;198	>tr|V9HW89|V9HW89_HUMAN Epididymis secretory sperm binding protein Li 95n OS=Homo sapiens GN=HEL-S-95n PE=2 SV=1	>tr|V9HW89|V9HW89_HUMAN Epididymis secretory sperm binding protein Li 95n OS=Homo sapiens GN=HEL-S-95n PE=2 SV=1	>tr|V9HW89|V9HW89_HUMAN Epididymis secretory sperm binding protein Li 95n OS=Homo sapiens GN=HEL-S-95n PE=2 SV=1;>tr|B4DKI2|B4DKI2_HUMAN cDNA FLJ60282, highly similar to Sorbitol dehydrogenase (EC 1.1.1.14) OS=Homo sapiens PE=2 SV=1	S	YATRSGGTLVLVGLGSEMTTVPLLHAAIREV	93.73	_SGGTLVLVGLGS(ph)EMTTVPLLHAAIR_	S(0.001)GGT(0.001)LVLVGLGS(0.991)EMT(0.006)T(0.001)VPLLHAAIR	12	3	858.124	0.30354	361	176	277	277	511	677;678				31845000	56023000	24307000	22573000	9332400		59093000	28691000	44465000
P07320	CRYGD	>sp|P07320|CRGD_HUMAN Gamma-crystallin D OS=Homo sapiens GN=CRYGD PE=1 SV=3;>tr|A0A140CTX7|A0A140CTX7_HUMAN Crystallin, gamma D OS=Homo sapiens GN=CRYGD PE=2 SV=1	31;31	>sp|P07320|CRGD_HUMAN Gamma-crystallin D OS=Homo sapiens GN=CRYGD PE=1 SV=3	>sp|P07320|CRGD_HUMAN Gamma-crystallin D OS=Homo sapiens GN=CRYGD PE=1 SV=3	>sp|P07320|CRGD_HUMAN Gamma-crystallin D OS=Homo sapiens GN=CRYGD PE=1 SV=3;>tr|A0A140CTX7|A0A140CTX7_HUMAN Crystallin, gamma D OS=Homo sapiens GN=CRYGD PE=2 SV=1	S	HYECSSDHPNLQPYLSRCNSARVDSGCWMLY	249.5	_HYECSSDHPNLQPYLS(ph)R_	HYECSSDHPNLQPYLS(1)R	16	2	1091.95	0.58596	101	34	31	31	211	284;286	454030000	3704800000	1248200000	4775600000	4901700000	9671100000	1758800000	9961000000	7310800000	619030000	5690600000	9096000000
P22914	CRYGS	>sp|P22914|CRBS_HUMAN Beta-crystallin S OS=Homo sapiens GN=CRYGS PE=1 SV=4;>tr|A0A140CTX8|A0A140CTX8_HUMAN Gamma-crystallin S OS=Homo sapiens GN=CRYGS PE=2 SV=1;>tr|A0A1B1PFW0|A0A1B1PFW0_HUMAN Gamma-crystallin S OS=Homo sapiens GN=CRYGS PE=2 SV=1	35;35;35	>sp|P22914|CRBS_HUMAN Beta-crystallin S OS=Homo sapiens GN=CRYGS PE=1 SV=4	>sp|P22914|CRBS_HUMAN Beta-crystallin S OS=Homo sapiens GN=CRYGS PE=1 SV=4	>sp|P22914|CRBS_HUMAN Beta-crystallin S OS=Homo sapiens GN=CRYGS PE=1 SV=4;>tr|A0A140CTX8|A0A140CTX8_HUMAN Gamma-crystallin S OS=Homo sapiens GN=CRYGS PE=2 SV=1;>tr|A0A1B1PFW0|A0A1B1PFW0_HUMAN Gamma-crystallin S OS=Homo sapiens GN=CRYGS PE=2 SV=1	S	RYDCDCDCADFHTYLSRCNSIKVEGGTWAVY	203.77	_RYDCDCDCADFHTYLS(ph)R_	RYDCDCDCADFHTYLS(1)R	16	3	778.619	-0.77164	155	63	35	35	494;626	658;824	109280000	1320800000	1374300000	1658600000	1682000000	1662800000	3073600000	2605400000	646810000	471500000	440020000	2489800000
P07320	CRYGD	>sp|P07320|CRGD_HUMAN Gamma-crystallin D OS=Homo sapiens GN=CRYGD PE=1 SV=3;>tr|A0A140CTX7|A0A140CTX7_HUMAN Crystallin, gamma D OS=Homo sapiens GN=CRYGD PE=2 SV=1	85;85	>sp|P07320|CRGD_HUMAN Gamma-crystallin D OS=Homo sapiens GN=CRYGD PE=1 SV=3	>sp|P07320|CRGD_HUMAN Gamma-crystallin D OS=Homo sapiens GN=CRYGD PE=1 SV=3	>sp|P07320|CRGD_HUMAN Gamma-crystallin D OS=Homo sapiens GN=CRYGD PE=1 SV=3;>tr|A0A140CTX7|A0A140CTX7_HUMAN Crystallin, gamma D OS=Homo sapiens GN=CRYGD PE=2 SV=1	S	MGLSDSVRSCRLIPHSGSHRIRLYEREDYRG	115.18	_LIPHS(ph)GSHR_	LIPHS(0.997)GS(0.003)HR	5	3	361.841	0.36739	102	34	85	85	313	409	460980000	72028000	289660000	446880000	505130000	259750000	440150000	217260000	34359000	70601000	63135000	441020000
P07320	CRYGD	>sp|P07320|CRGD_HUMAN Gamma-crystallin D OS=Homo sapiens GN=CRYGD PE=1 SV=3;>tr|A0A140CTX7|A0A140CTX7_HUMAN Crystallin, gamma D OS=Homo sapiens GN=CRYGD PE=2 SV=1	73;73	>sp|P07320|CRGD_HUMAN Gamma-crystallin D OS=Homo sapiens GN=CRYGD PE=1 SV=3	>sp|P07320|CRGD_HUMAN Gamma-crystallin D OS=Homo sapiens GN=CRYGD PE=1 SV=3	>sp|P07320|CRGD_HUMAN Gamma-crystallin D OS=Homo sapiens GN=CRYGD PE=1 SV=3;>tr|A0A140CTX7|A0A140CTX7_HUMAN Crystallin, gamma D OS=Homo sapiens GN=CRYGD PE=2 SV=1	S	LRRGDYADHQQWMGLSDSVRSCRLIPHSGSH	151.21	_RGDYADHQQWMGLS(ph)DSVR_	RGDYADHQQWMGLS(0.989)DS(0.011)VR	14	3	734.313	1.0408	97	34	73	73	144;447	184;185;593;595	5516600000	2222500000	2045600000	1004800000	572420000	1241800000	1060300000	3221500000	2801400000	1226700000	1627400000	8511700000
P06737	PYGB	>sp|P06737|PYGL_HUMAN Glycogen phosphorylase, liver form OS=Homo sapiens GN=PYGL PE=1 SV=4;>tr|B2R825|B2R825_HUMAN Alpha-1,4 glucan phosphorylase OS=Homo sapiens PE=2 SV=1;>tr|E9PK47|E9PK47_HUMAN Alpha-1,4 glucan phosphorylase OS=Homo sapiens GN=PYGL PE=1 SV=1	430;430;430	>sp|P06737|PYGL_HUMAN Glycogen phosphorylase, liver form OS=Homo sapiens GN=PYGL PE=1 SV=4	>sp|P06737|PYGL_HUMAN Glycogen phosphorylase, liver form OS=Homo sapiens GN=PYGL PE=1 SV=4	>sp|P06737|PYGL_HUMAN Glycogen phosphorylase, liver form OS=Homo sapiens GN=PYGL PE=1 SV=4;>tr|B2R825|B2R825_HUMAN Alpha-1,4 glucan phosphorylase OS=Homo sapiens PE=2 SV=1;>tr|E9PK47|E9PK47_HUMAN Alpha-1,4 glucan phosphorylase OS=Homo sapiens GN=PYGL PE=1	S	IVALFPKDVDRLRRMSLIEEEGSKRINMAHL	61.641	_RMS(ph)LIEEEGSKR_	RMS(1)LIEEEGSKR	3	3	505.573	0.46518	86	31	430	430	472	632;633					6830100	8482300	5993000		1412200	8087400	8382600	4230000
B7Z3K9	ALDOC	>tr|B7Z3K9|B7Z3K9_HUMAN Fructose-bisphosphate aldolase OS=Homo sapiens PE=2 SV=1;>sp|P09972|ALDOC_HUMAN Fructose-bisphosphate aldolase C OS=Homo sapiens GN=ALDOC PE=1 SV=2;>tr|A0A024QZ64|A0A024QZ64_HUMAN Fructose-bisphosphate aldolase OS=Homo sapiens GN=ALDOC PE=3 SV=1;>tr|A8MVZ9|A8MVZ9_HUMAN Fructose-bisphosphate aldolase OS=Homo sapiens GN=ALDOC PE=1 SV=1;>tr|B7Z3K7|B7Z3K7_HUMAN Fructose-bispho…	126;39;39;39;39;39;39;39;39;39	>tr|B7Z3K9|B7Z3K9_HUMAN Fructose-bisphosphate aldolase OS=Homo sapiens PE=2 SV=1	>tr|B7Z3K9|B7Z3K9_HUMAN Fructose-bisphosphate aldolase OS=Homo sapiens PE=2 SV=1	>tr|B7Z3K9|B7Z3K9_HUMAN Fructose-bisphosphate aldolase OS=Homo sapiens PE=2 SV=1;>sp|P09972|ALDOC_HUMAN Fructose-bisphosphate aldolase C OS=Homo sapiens GN=ALDOC PE=1 SV=2;>tr|A0A024QZ64|A0A024QZ64_HUMAN Fructose-bisphosphate aldolase OS=Homo sapiens GN=AL	S	VAPGKGILAADESVGSMAKRLSQIGVENTEE	112.67	_GILAADES(ph)VGS(ph)MAK_	GILAADES(1)VGS(1)MAK	11	2	754.809	1.0224	115	42	126	126	157;158	208;209;210		8820700		42559000	42829000	42231000		16622000	9299600	27052000	27977000	62890000
P05813	CRYBA1	>sp|P05813|CRBA1_HUMAN Beta-crystallin A3 OS=Homo sapiens GN=CRYBA1 PE=1 SV=4;>tr|A0A097PIJ9|A0A097PIJ9_HUMAN Beta crystallin A3 chain transcript CN (Fragment) OS=Homo sapiens GN=CRYBA1 PE=2 SV=1;>tr|A0A097PIG2|A0A097PIG2_HUMAN Beta crystallin A3 chain transcript TC (Fragment) OS=Homo sapiens GN=CRYBA1 PE=2 SV=1;>tr|A0A097PIJ4|A0A097PIJ4_HUMAN Beta crystallin A3 chain transcript PS (Fragment) OS=…	50;46;45;45;47	>sp|P05813|CRBA1_HUMAN Beta-crystallin A3 OS=Homo sapiens GN=CRYBA1 PE=1 SV=4	>sp|P05813|CRBA1_HUMAN Beta-crystallin A3 OS=Homo sapiens GN=CRYBA1 PE=1 SV=4	>sp|P05813|CRBA1_HUMAN Beta-crystallin A3 OS=Homo sapiens GN=CRYBA1 PE=1 SV=4;>tr|A0A097PIJ9|A0A097PIJ9_HUMAN Beta crystallin A3 chain transcript CN (Fragment) OS=Homo sapiens GN=CRYBA1 PE=2 SV=1;>tr|A0A097PIG2|A0A097PIG2_HUMAN Beta crystallin A3 chain tra	S	IYDQENFQGKRMEFTSSCPNVSERSFDNVRS	252.24	_RMEFTS(ph)SCPNVSER_	RMEFTS(1)SCPNVSER	6	2	890.363	-0.78033	73	29	50	50	366;367;470;471	481;483;484;486;488;489;490;623;624;626;628;629;630	47189000000	49726000000	43607000000	11861000000	20233000000	11896000000	39241000000	29770000000	23969000000	52924000000	13088000000	34584000000
Q8N1C8	HSPA5	>tr|Q8N1C8|Q8N1C8_HUMAN HSPA9 protein (Fragment) OS=Homo sapiens GN=HSPA9 PE=2 SV=1;>sp|P38646|GRP75_HUMAN Stress-70 protein, mitochondrial OS=Homo sapiens GN=HSPA9 PE=1 SV=2;>tr|V9HW84|V9HW84_HUMAN Epididymis secretory sperm binding protein Li 124m OS=Homo sapiens GN=HEL-S-124m PE=2 SV=1;>tr|B7Z4V2|B7Z4V2_HUMAN cDNA FLJ51907, highly similar to Stress-70 protein, mitochondrial OS=Homo sapiens PE=…	629;627;627;613;580	>tr|Q8N1C8|Q8N1C8_HUMAN HSPA9 protein (Fragment) OS=Homo sapiens GN=HSPA9 PE=2 SV=1	>tr|Q8N1C8|Q8N1C8_HUMAN HSPA9 protein (Fragment) OS=Homo sapiens GN=HSPA9 PE=2 SV=1	>tr|Q8N1C8|Q8N1C8_HUMAN HSPA9 protein (Fragment) OS=Homo sapiens GN=HSPA9 PE=2 SV=1;>sp|P38646|GRP75_HUMAN Stress-70 protein, mitochondrial OS=Homo sapiens GN=HSPA9 PE=1 SV=2;>tr|V9HW84|V9HW84_HUMAN Epididymis secretory sperm binding protein Li 124m OS=Hom	S	KEEISKMRELLARKDSETGENIRQAASSLQQ	84.718	_KDS(ph)ETGENIR_	KDS(0.993)ET(0.007)GENIR	3	2	614.764	0.43863	190	83	629	629	264	352	9461700	12013000	9412000	16587000	22305000	14641000	5779100	14853000	4754200	16444000	6823400	7319100
P02489	CRYAA	>sp|P02489|CRYAA_HUMAN Alpha-crystallin A chain OS=Homo sapiens GN=CRYAA PE=1 SV=2;>tr|A0A140G945|A0A140G945_HUMAN Alpha crystallin A chain OS=Homo sapiens GN=CRYAA PE=2 SV=1;>tr|E7EWH7|E7EWH7_HUMAN Alpha-crystallin A chain OS=Homo sapiens GN=CRYAA PE=1 SV=1;>tr|E9PHE4|E9PHE4_HUMAN Alpha-crystallin A chain OS=Homo sapiens GN=CRYAA PE=1 SV=1;>tr|A0A096LPJ9|A0A096LPJ9_HUMAN Protein LOC102724652 OS=…	66;66;46;29;20;3	>sp|P02489|CRYAA_HUMAN Alpha-crystallin A chain OS=Homo sapiens GN=CRYAA PE=1 SV=2	>sp|P02489|CRYAA_HUMAN Alpha-crystallin A chain OS=Homo sapiens GN=CRYAA PE=1 SV=2	>sp|P02489|CRYAA_HUMAN Alpha-crystallin A chain OS=Homo sapiens GN=CRYAA PE=1 SV=2;>tr|A0A140G945|A0A140G945_HUMAN Alpha crystallin A chain OS=Homo sapiens GN=CRYAA PE=2 SV=1;>tr|E7EWH7|E7EWH7_HUMAN Alpha-crystallin A chain OS=Homo sapiens GN=CRYAA PE=1 SV	S	SLFRTVLDSGISEVRSDRDKFVIFLDVKHFS	114.9	_S(ph)DRDKFVIFLDVK_	S(1)DRDKFVIFLDVK	1	3	554.615	-0.16767	43	18	66	66	505;562;563	671;740;741	81829000	403330000	410330000	1207900000	694790000	877660000	434360000	517660000	303560000	469580000	565550000	187700000
P02489	CRYAA	>sp|P02489|CRYAA_HUMAN Alpha-crystallin A chain OS=Homo sapiens GN=CRYAA PE=1 SV=2;>tr|A0A140G945|A0A140G945_HUMAN Alpha crystallin A chain OS=Homo sapiens GN=CRYAA PE=2 SV=1;>tr|E7EWH7|E7EWH7_HUMAN Alpha-crystallin A chain OS=Homo sapiens GN=CRYAA PE=1 SV=1;>tr|E9PHE4|E9PHE4_HUMAN Alpha-crystallin A chain OS=Homo sapiens GN=CRYAA PE=1 SV=1;>tr|A0A096LPJ9|A0A096LPJ9_HUMAN Protein LOC102724652 OS=…	173;173;153;136;127;69	>sp|P02489|CRYAA_HUMAN Alpha-crystallin A chain OS=Homo sapiens GN=CRYAA PE=1 SV=2;>tr|Q71V83|Q71V83_HUMAN Alpha-A-crystallin (Fragment) OS=Homo sapiens GN=CRYAA PE=3 SV=1	>sp|P02489|CRYAA_HUMAN Alpha-crystallin A chain OS=Homo sapiens GN=CRYAA PE=1 SV=2	>sp|P02489|CRYAA_HUMAN Alpha-crystallin A chain OS=Homo sapiens GN=CRYAA PE=1 SV=2;>tr|A0A140G945|A0A140G945_HUMAN Alpha crystallin A chain OS=Homo sapiens GN=CRYAA PE=2 SV=1;>tr|E7EWH7|E7EWH7_HUMAN Alpha-crystallin A chain OS=Homo sapiens GN=CRYAA PE=1 SV	S	AIPVSREEKPTSAPSS_______________	117.26	_EEKPTSAPSS(ph)_	EEKPTSAPS(0.068)S(0.932)	10	1	1112.45	1.257	32	18;189	173;69	173	29;89	35;115	83809000	151560000	107920000	847520000	752290000	959320000	222640000	219890000	295580000	567420000	517960000	526840000
P05813	CRYBA1	>sp|P05813|CRBA1_HUMAN Beta-crystallin A3 OS=Homo sapiens GN=CRYBA1 PE=1 SV=4;>tr|A0A097PIJ9|A0A097PIJ9_HUMAN Beta crystallin A3 chain transcript CN (Fragment) OS=Homo sapiens GN=CRYBA1 PE=2 SV=1;>tr|A0A097PIG2|A0A097PIG2_HUMAN Beta crystallin A3 chain transcript TC (Fragment) OS=Homo sapiens GN=CRYBA1 PE=2 SV=1;>tr|A0A097PIJ4|A0A097PIJ4_HUMAN Beta crystallin A3 chain transcript PS (Fragment) OS=…	51;47;46;46;48	>sp|P05813|CRBA1_HUMAN Beta-crystallin A3 OS=Homo sapiens GN=CRYBA1 PE=1 SV=4	>sp|P05813|CRBA1_HUMAN Beta-crystallin A3 OS=Homo sapiens GN=CRYBA1 PE=1 SV=4	>sp|P05813|CRBA1_HUMAN Beta-crystallin A3 OS=Homo sapiens GN=CRYBA1 PE=1 SV=4;>tr|A0A097PIJ9|A0A097PIJ9_HUMAN Beta crystallin A3 chain transcript CN (Fragment) OS=Homo sapiens GN=CRYBA1 PE=2 SV=1;>tr|A0A097PIG2|A0A097PIG2_HUMAN Beta crystallin A3 chain tra	S	YDQENFQGKRMEFTSSCPNVSERSFDNVRSL	218.76	_M(ox)EFTSS(ph)CPNVSERSFDNVR_	MEFT(0.001)S(0.008)S(0.991)CPNVSERSFDNVR	6	3	786.656	-0.54845	74	29	51	51	366;367;470;471	481;483;484;486;488;489;490;623;624;626;628;629;630	9668000000	979930000	9671800000	33717000000	5903000000	6806800000	8208600000	6450300000	2101400000	1704000000	12325000000	32351000000
P43320	CRYBB2	>sp|P43320|CRBB2_HUMAN Beta-crystallin B2 OS=Homo sapiens GN=CRYBB2 PE=1 SV=2;>tr|R4UMM2|R4UMM2_HUMAN Beta-crystallin B2 OS=Homo sapiens GN=CRYBB2 PE=2 SV=1;>tr|A0A0H3W5U0|A0A0H3W5U0_HUMAN Beta-crystallin B2 OS=Homo sapiens GN=CRYBB2 PE=2 SV=1;>tr|A0A0H3W5J2|A0A0H3W5J2_HUMAN Beta-crystallin B2 (Fragment) OS=Homo sapiens GN=CRYBB2 PE=2 SV=1;>tr|A0A0H3W5H9|A0A0H3W5H9_HUMAN Beta-crystallin B2 (Fragm…	95;95;95;92;77;95	>sp|P43320|CRBB2_HUMAN Beta-crystallin B2 OS=Homo sapiens GN=CRYBB2 PE=1 SV=2	>sp|P43320|CRBB2_HUMAN Beta-crystallin B2 OS=Homo sapiens GN=CRYBB2 PE=1 SV=2	>sp|P43320|CRBB2_HUMAN Beta-crystallin B2 OS=Homo sapiens GN=CRYBB2 PE=1 SV=2;>tr|R4UMM2|R4UMM2_HUMAN Beta-crystallin B2 OS=Homo sapiens GN=CRYBB2 PE=2 SV=1;>tr|A0A0H3W5U0|A0A0H3W5U0_HUMAN Beta-crystallin B2 OS=Homo sapiens GN=CRYBB2 PE=2 SV=1;>tr|A0A0H3W5	S	PRWDSWTSSRRTDSLSSLRPIKVDSQEHKII	147.56	_RTDSLS(ph)SLRPIK_	RTDS(0.026)LS(0.97)S(0.003)LRPIK	6	3	484.924	0.075823	200	86	95	95	483;484;544;545;546	646;647;648;718;719;720;721	44528000	183450000	117890000	129270000	445580000		108960000	32973000		86238000	305830000
P02489	CRYAA	>sp|P02489|CRYAA_HUMAN Alpha-crystallin A chain OS=Homo sapiens GN=CRYAA PE=1 SV=2;>tr|A0A140G945|A0A140G945_HUMAN Alpha crystallin A chain OS=Homo sapiens GN=CRYAA PE=2 SV=1	55;55	>sp|P02489|CRYAA_HUMAN Alpha-crystallin A chain OS=Homo sapiens GN=CRYAA PE=1 SV=2	>sp|P02489|CRYAA_HUMAN Alpha-crystallin A chain OS=Homo sapiens GN=CRYAA PE=1 SV=2	>sp|P02489|CRYAA_HUMAN Alpha-crystallin A chain OS=Homo sapiens GN=CRYAA PE=1 SV=2;>tr|A0A140G945|A0A140G945_HUMAN Alpha crystallin A chain OS=Homo sapiens GN=CRYAA PE=2 SV=1	T	LSSTISPYYRQSLFRTVLDSGISEVRSDRDK	149.36	_QSLFRT(ph)VLDSGISEVR_	QSLFRT(1)VLDSGISEVR	6	3	629.651	0.43588	379	18	55	55	425;561;562;563	563;739;740;741	72531000	171550000	747720000	1273700000	1126100000	103610000	123820000	139390000	145160000	114390000	908010000	92747000
O95336	PGLS	>sp|O95336|6PGL_HUMAN 6-phosphogluconolactonase OS=Homo sapiens GN=PGLS PE=1 SV=2;>tr|A0A0K0K1K7|A0A0K0K1K7_HUMAN 6-phosphogluconolactonase, isoform CRA_b OS=Homo sapiens GN=HEL-S-304 PE=2 SV=1;>tr|M0R261|M0R261_HUMAN 6-phosphogluconolactonase (Fragment) OS=Homo sapiens GN=PGLS PE=1 SV=1;>tr|M0R0U3|M0R0U3_HUMAN 6-phosphogluconolactonase OS=Homo sapiens GN=PGLS PE=1 SV=1	49;49;49;49	>sp|O95336|6PGL_HUMAN 6-phosphogluconolactonase OS=Homo sapiens GN=PGLS PE=1 SV=2	>sp|O95336|6PGL_HUMAN 6-phosphogluconolactonase OS=Homo sapiens GN=PGLS PE=1 SV=2	>sp|O95336|6PGL_HUMAN 6-phosphogluconolactonase OS=Homo sapiens GN=PGLS PE=1 SV=2;>tr|A0A0K0K1K7|A0A0K0K1K7_HUMAN 6-phosphogluconolactonase, isoform CRA_b OS=Homo sapiens GN=HEL-S-304 PE=2 SV=1;>tr|M0R261|M0R261_HUMAN 6-phosphogluconolactonase (Fragment) O	S	LAGARARFALGLSGGSLVSMLARELPAAVAP	105.77	_FALGLSGGS(ph)LVSMLAR_	FALGLS(0.004)GGS(0.993)LVS(0.003)MLAR	9	2	829.92	2.4692	11	7	49	49	114	143;144	4779400			11444000	18592000	10897000	12857000	11212000	11348000	29850000	41227000	27074000
P53672	CRYBA2	>sp|P53672|CRBA2_HUMAN Beta-crystallin A2 OS=Homo sapiens GN=CRYBA2 PE=1 SV=3;>tr|A0A024R429|A0A024R429_HUMAN Crystallin, beta A2, isoform CRA_a OS=Homo sapiens GN=CRYBA2 PE=3 SV=1	171;171	>sp|P53672|CRBA2_HUMAN Beta-crystallin A2 OS=Homo sapiens GN=CRYBA2 PE=1 SV=3	>sp|P53672|CRBA2_HUMAN Beta-crystallin A2 OS=Homo sapiens GN=CRYBA2 PE=1 SV=3	>sp|P53672|CRBA2_HUMAN Beta-crystallin A2 OS=Homo sapiens GN=CRYBA2 PE=1 SV=3;>tr|A0A024R429|A0A024R429_HUMAN Crystallin, beta A2, isoform CRA_a OS=Homo sapiens GN=CRYBA2 PE=3 SV=1	S	PGYRGYQYVLERDRHSGEFCTYGELGTQAHT	142.38	_DRHS(ph)GEFCTYGELGTQAHTGQLQSIR_	DRHS(0.998)GEFCT(0.002)Y(0.001)GELGTQAHTGQLQSIR	4	4	757.84	0.56212	219	94	171	171	78	98	21940000			83642000	97977000	87032000	76020000	70855000	61474000	116100000	97670000	93600000
P53674	CRYBB1	>sp|P53674|CRBB1_HUMAN Beta-crystallin B1 OS=Homo sapiens GN=CRYBB1 PE=1 SV=2	248	>sp|P53674|CRBB1_HUMAN Beta-crystallin B1 OS=Homo sapiens GN=CRYBB1 PE=1 SV=2	>sp|P53674|CRBB1_HUMAN Beta-crystallin B1 OS=Homo sapiens GN=CRYBB1 PE=1 SV=2	>sp|P53674|CRBB1_HUMAN Beta-crystallin B1 OS=Homo sapiens GN=CRYBB1 PE=1 SV=2	T	RDKQWHLEGSFPVLATEPPK___________	154.72	_QWHLEGSFPVLAT(ph)EPPK_	QWHLEGSFPVLAT(1)EPPK	13	2	1008.49	1.9578	440	96	248	248	71;336;432	91;440;573	35475000	41661000	38109000	198290000	149800000	72463000	410270000	408760000	385230000	57055000	356210000	531670000
P07320	CRYGD	>sp|P07320|CRGD_HUMAN Gamma-crystallin D OS=Homo sapiens GN=CRYGD PE=1 SV=3;>tr|A0A140CTX7|A0A140CTX7_HUMAN Crystallin, gamma D OS=Homo sapiens GN=CRYGD PE=2 SV=1	154;154	>sp|P07320|CRGD_HUMAN Gamma-crystallin D OS=Homo sapiens GN=CRYGD PE=1 SV=3	>sp|P07320|CRGD_HUMAN Gamma-crystallin D OS=Homo sapiens GN=CRYGD PE=1 SV=3	>sp|P07320|CRGD_HUMAN Gamma-crystallin D OS=Homo sapiens GN=CRYGD PE=1 SV=3;>tr|A0A140CTX7|A0A140CTX7_HUMAN Crystallin, gamma D OS=Homo sapiens GN=CRYGD PE=2 SV=1	Y	YRGRQYLLMPGDYRRYQDWGATNARVGSLRR	192.12	_Y(ph)QDWGATNAR_	Y(1)QDWGATNAR	1	2	631.254	0.72708	492	34	154	154	495;632	660;830	354070000	384630000	398330000	487320000	433280000	484970000	452010000	593330000	467950000	570150000	11793000000	574440000
A0A024R0A4	PEX10	>tr|A0A024R0A4|A0A024R0A4_HUMAN Peroxisome biogenesis factor 10, isoform CRA_b OS=Homo sapiens GN=PEX10 PE=4 SV=1;>sp|O60683|PEX10_HUMAN Peroxisome biogenesis factor 10 OS=Homo sapiens GN=PEX10 PE=1 SV=1;>tr|A0A024R068|A0A024R068_HUMAN Peroxisome biogenesis factor 10, isoform CRA_a OS=Homo sapiens GN=PEX10 PE=4 SV=1;>tr|Q6FGN0|Q6FGN0_HUMAN PEX10 protein OS=Homo sapiens GN=PEX10 PE=2 SV=1;>tr|D6RB…	281;261;261;261;261	>tr|A0A024R0A4|A0A024R0A4_HUMAN Peroxisome biogenesis factor 10, isoform CRA_b OS=Homo sapiens GN=PEX10 PE=4 SV=1	>tr|A0A024R0A4|A0A024R0A4_HUMAN Peroxisome biogenesis factor 10, isoform CRA_b OS=Homo sapiens GN=PEX10 PE=4 SV=1	>tr|A0A024R0A4|A0A024R0A4_HUMAN Peroxisome biogenesis factor 10, isoform CRA_b OS=Homo sapiens GN=PEX10 PE=4 SV=1;>sp|O60683|PEX10_HUMAN Peroxisome biogenesis factor 10 OS=Homo sapiens GN=PEX10 PE=1 SV=1;>tr|A0A024R068|A0A024R068_HUMAN Peroxisome biogenesi	S	RKEWRLHRGLSHRRASLEERAVSRNPLCTLC	87.258	_RAS(ph)LEER_	RAS(1)LEER	3	2	470.716	-0.13727	3	3	281	281	442	588				11024000	13392000	3187700	6642200	6290100	6416100	6618600	6548600	6381400
P30301	AQP2	>sp|P30301|MIP_HUMAN Lens fiber major intrinsic protein OS=Homo sapiens GN=MIP PE=1 SV=1;>tr|A0A140CTY0|A0A140CTY0_HUMAN Major intrinsic protein of lens fiber (Fragment) OS=Homo sapiens GN=MIP PE=2 SV=1;>tr|A0A1B3B2I6|A0A1B3B2I6_HUMAN Major intrinsic protein of lens fiber (Fragment) OS=Homo sapiens GN=MIP PE=2 SV=1;>tr|A0A1B3B2I4|A0A1B3B2I4_HUMAN Major intrinsic protein of lens fiber (Fragment) O…	231;226;209;184	>sp|P30301|MIP_HUMAN Lens fiber major intrinsic protein OS=Homo sapiens GN=MIP PE=1 SV=1	>sp|P30301|MIP_HUMAN Lens fiber major intrinsic protein OS=Homo sapiens GN=MIP PE=1 SV=1	>sp|P30301|MIP_HUMAN Lens fiber major intrinsic protein OS=Homo sapiens GN=MIP PE=1 SV=1;>tr|A0A140CTY0|A0A140CTY0_HUMAN Major intrinsic protein of lens fiber (Fragment) OS=Homo sapiens GN=MIP PE=2 SV=1;>tr|A0A1B3B2I6|A0A1B3B2I6_HUMAN Major intrinsic prote	S	SLLYDFLLFPRLKSISERLSVLKGAKPDVSN	123.86	_LKS(ph)IS(ph)ER_	LKS(1)IS(1)ER	5	2	496.714	0.092537	172	71	231	231	315;316;517	412;413;414;686;687	52911000	85763000	84593000	128430000	175920000	118590000	83967000	99580000	928370000	2266300000	163410000	154900000
P02511	CRYAA	>sp|P02511|CRYAB_HUMAN Alpha-crystallin B chain OS=Homo sapiens GN=CRYAB PE=1 SV=2;>tr|V9HW27|V9HW27_HUMAN Alpha-crystallin B chain OS=Homo sapiens GN=HEL-S-101 PE=2 SV=1;>tr|E9PR44|E9PR44_HUMAN Alpha-crystallin B chain (Fragment) OS=Homo sapiens GN=CRYAB PE=1 SV=1;>tr|C3VMY8|C3VMY8_HUMAN Alpha B crystallin OS=Homo sapiens GN=CRYAB PE=2 SV=1;>tr|A0A140G961|A0A140G961_HUMAN Alpha-crystallin B chai…	19;19;19;19;12;19;19;19;19;19	>sp|P02511|CRYAB_HUMAN Alpha-crystallin B chain OS=Homo sapiens GN=CRYAB PE=1 SV=2;>tr|E9PJL7|E9PJL7_HUMAN Alpha-crystallin B chain (Fragment) OS=Homo sapiens GN=CRYAB PE=1 SV=8;>tr|E9PS12|E9PS12_HUMAN Alpha-crystallin B chain (Fragment) OS=Homo sapiens GN=CRYAB PE=1 SV=1	>sp|P02511|CRYAB_HUMAN Alpha-crystallin B chain OS=Homo sapiens GN=CRYAB PE=1 SV=2	>sp|P02511|CRYAB_HUMAN Alpha-crystallin B chain OS=Homo sapiens GN=CRYAB PE=1 SV=2;>tr|V9HW27|V9HW27_HUMAN Alpha-crystallin B chain OS=Homo sapiens GN=HEL-S-101 PE=2 SV=1;>tr|E9PR44|E9PR44_HUMAN Alpha-crystallin B chain (Fragment) OS=Homo sapiens GN=CRYAB	S	AIHHPWIRRPFFPFHSPSRLFDQFFGEHLLE	184.11	_RPFFPFHS(ph)PSR_	RPFFPFHS(1)PSR	8	3	485.562	0.23113	54	19;180;181	19;19;19	19	398;475	532;638	471910000	585620000	898660000	450630000	401780000	1121200000	3483500000	3370100000	2756900000	6750400000	6179100000	10934000000
Q13515	BFSP2	>sp|Q13515|BFSP2_HUMAN Phakinin OS=Homo sapiens GN=BFSP2 PE=1 SV=1	229	>sp|Q13515|BFSP2_HUMAN Phakinin OS=Homo sapiens GN=BFSP2 PE=1 SV=1	>sp|Q13515|BFSP2_HUMAN Phakinin OS=Homo sapiens GN=BFSP2 PE=1 SV=1	>sp|Q13515|BFSP2_HUMAN Phakinin OS=Homo sapiens GN=BFSP2 PE=1 SV=1	S	DEANLTKMDLESQIESLKEELGSLSRNYEED	136.64	_MDLESQIES(ph)LKEELGSLSR_	MDLESQIES(1)LKEELGSLSR	9	3	748.687	1.0175	295	122	229	229	362	470;471		5759100		37394000	23176000	27453000	25918000		16887000	24137000	28633000	11409000
P22914	CRYGS	>sp|P22914|CRBS_HUMAN Beta-crystallin S OS=Homo sapiens GN=CRYGS PE=1 SV=4;>tr|A0A140CTX8|A0A140CTX8_HUMAN Gamma-crystallin S OS=Homo sapiens GN=CRYGS PE=2 SV=1;>tr|A0A1B1PFW0|A0A1B1PFW0_HUMAN Gamma-crystallin S OS=Homo sapiens GN=CRYGS PE=2 SV=1;>tr|Q9UFA7|Q9UFA7_HUMAN Crystallin, gamma S, isoform CRA_a OS=Homo sapiens GN=DKFZp434A0627 PE=2 SV=1	105;105;105;47	>sp|P22914|CRBS_HUMAN Beta-crystallin S OS=Homo sapiens GN=CRYGS PE=1 SV=4;>tr|Q9UFA7|Q9UFA7_HUMAN Crystallin, gamma S, isoform CRA_a OS=Homo sapiens GN=DKFZp434A0627 PE=2 SV=1	>sp|P22914|CRBS_HUMAN Beta-crystallin S OS=Homo sapiens GN=CRYGS PE=1 SV=4	>sp|P22914|CRBS_HUMAN Beta-crystallin S OS=Homo sapiens GN=CRYGS PE=1 SV=4;>tr|A0A140CTX8|A0A140CTX8_HUMAN Gamma-crystallin S OS=Homo sapiens GN=CRYGS PE=2 SV=1;>tr|A0A1B1PFW0|A0A1B1PFW0_HUMAN Gamma-crystallin S OS=Homo sapiens GN=CRYGS PE=2 SV=1;>tr|Q9UFA	S	SGGQYKIQIFEKGDFSGQMYETTEDCPSIME	142.4	_GDFS(ph)GQMYETTEDCPSIMEQFHMR_	GDFS(1)GQMYETTEDCPSIMEQFHMR	4	3	992.716	-2.0362	152	63;191	105;47	105	143	176;178;180;182	1404300000	93709000	230510000	2220000000	723720000	432770000		251850000	827810000	2484500000	196940000	786320000
P43320	CRYBB2	>sp|P43320|CRBB2_HUMAN Beta-crystallin B2 OS=Homo sapiens GN=CRYBB2 PE=1 SV=2;>tr|R4UMM2|R4UMM2_HUMAN Beta-crystallin B2 OS=Homo sapiens GN=CRYBB2 PE=2 SV=1;>tr|A0A0H3W5U0|A0A0H3W5U0_HUMAN Beta-crystallin B2 OS=Homo sapiens GN=CRYBB2 PE=2 SV=1;>tr|A0A0H3W5J2|A0A0H3W5J2_HUMAN Beta-crystallin B2 (Fragment) OS=Homo sapiens GN=CRYBB2 PE=2 SV=1;>tr|A0A0H3W5H9|A0A0H3W5H9_HUMAN Beta-crystallin B2 (Fragm…	175;175;175;172;157	>sp|P43320|CRBB2_HUMAN Beta-crystallin B2 OS=Homo sapiens GN=CRYBB2 PE=1 SV=2	>sp|P43320|CRBB2_HUMAN Beta-crystallin B2 OS=Homo sapiens GN=CRYBB2 PE=1 SV=2	>sp|P43320|CRBB2_HUMAN Beta-crystallin B2 OS=Homo sapiens GN=CRYBB2 PE=1 SV=2;>tr|R4UMM2|R4UMM2_HUMAN Beta-crystallin B2 OS=Homo sapiens GN=CRYBB2 PE=2 SV=1;>tr|A0A0H3W5U0|A0A0H3W5U0_HUMAN Beta-crystallin B2 OS=Homo sapiens GN=CRYBB2 PE=2 SV=1;>tr|A0A0H3W5	S	RGLQYLLEKGDYKDSSDFGAPHPQVQSVRRI	174.28	_GDYKDSS(ph)DFGAPHPQVQSVR_	GDYKDS(0.079)S(0.921)DFGAPHPQVQSVR	7	3	757.334	0.18134	195	86	175	175	80;81;145	101;102;188	120030000	304350000		578910000	222270000	1278800000		246490000	43606000		116570000	479710000
Q9Y6H8	GJA3	>sp|Q9Y6H8|CXA3_HUMAN Gap junction alpha-3 protein OS=Homo sapiens GN=GJA3 PE=1 SV=4;>tr|A0A1B1PFX6|A0A1B1PFX6_HUMAN Gap junction protein alpha 3 (Fragment) OS=Homo sapiens GN=GJA3 PE=4 SV=1;>tr|A0A1B1PFX4|A0A1B1PFX4_HUMAN Gap junction protein alpha 3 (Fragment) OS=Homo sapiens GN=GJA3 PE=4 SV=1;>tr|A0A1B3B2J9|A0A1B3B2J9_HUMAN Gap junction alpha 3 (Fragment) OS=Homo sapiens GN=GJA3 PE=4 SV=1;>tr|…	119;119;119;119;119;119;119;119;119	>sp|Q9Y6H8|CXA3_HUMAN Gap junction alpha-3 protein OS=Homo sapiens GN=GJA3 PE=1 SV=4	>sp|Q9Y6H8|CXA3_HUMAN Gap junction alpha-3 protein OS=Homo sapiens GN=GJA3 PE=1 SV=4	>sp|Q9Y6H8|CXA3_HUMAN Gap junction alpha-3 protein OS=Homo sapiens GN=GJA3 PE=1 SV=4;>tr|A0A1B1PFX6|A0A1B1PFX6_HUMAN Gap junction protein alpha 3 (Fragment) OS=Homo sapiens GN=GJA3 PE=4 SV=1;>tr|A0A1B1PFX4|A0A1B1PFX4_HUMAN Gap junction protein alpha 3 (Fra	S	EKKKEREEEEQLKRESPSPKEPPQDNPSSRD	200.69	_EEEEQLKRES(ph)PSPK_	EEEEQLKRES(1)PSPK	10	2	883.404	0.56676	348	167	119	119	87;445	112;591	115190000	122700000	157610000	555370000	492100000	418650000	541930000	162830000	128730000	701940000	310450000	378260000
P05813	CRYBA1	>sp|P05813|CRBA1_HUMAN Beta-crystallin A3 OS=Homo sapiens GN=CRYBA1 PE=1 SV=4;>tr|A0A097PIJ9|A0A097PIJ9_HUMAN Beta crystallin A3 chain transcript CN (Fragment) OS=Homo sapiens GN=CRYBA1 PE=2 SV=1;>tr|A0A097PIG2|A0A097PIG2_HUMAN Beta crystallin A3 chain transcript TC (Fragment) OS=Homo sapiens GN=CRYBA1 PE=2 SV=1;>tr|A0A097PIJ4|A0A097PIJ4_HUMAN Beta crystallin A3 chain transcript PS (Fragment) OS=…	209;205;204;204;28	>sp|P05813|CRBA1_HUMAN Beta-crystallin A3 OS=Homo sapiens GN=CRYBA1 PE=1 SV=4	>sp|P05813|CRBA1_HUMAN Beta-crystallin A3 OS=Homo sapiens GN=CRYBA1 PE=1 SV=4	>sp|P05813|CRBA1_HUMAN Beta-crystallin A3 OS=Homo sapiens GN=CRYBA1 PE=1 SV=4;>tr|A0A097PIJ9|A0A097PIJ9_HUMAN Beta crystallin A3 chain transcript CN (Fragment) OS=Homo sapiens GN=CRYBA1 PE=2 SV=1;>tr|A0A097PIG2|A0A097PIG2_HUMAN Beta crystallin A3 chain tra	S	HWREWGSHAQTSQIQSIRRIQQ_________	146.58	_EWGSHAQTSQIQS(ph)IRR_	EWGSHAQTSQIQS(1)IRR	13	3	655.309	-0.25698	71	29	209	209	111;112	140;141	204090000	552000000	303330000	292400000	319840000	428060000	157010000	114410000	155960000	121780000	147650000	142880000
B7Z3K9	ALDOC	>tr|B7Z3K9|B7Z3K9_HUMAN Fructose-bisphosphate aldolase OS=Homo sapiens PE=2 SV=1;>sp|P09972|ALDOC_HUMAN Fructose-bisphosphate aldolase C OS=Homo sapiens GN=ALDOC PE=1 SV=2;>tr|A0A024QZ64|A0A024QZ64_HUMAN Fructose-bisphosphate aldolase OS=Homo sapiens GN=ALDOC PE=3 SV=1;>tr|A8MVZ9|A8MVZ9_HUMAN Fructose-bisphosphate aldolase OS=Homo sapiens GN=ALDOC PE=1 SV=1;>tr|B7Z3K7|B7Z3K7_HUMAN Fructose-bispho…	132;45;45;45;45;26;6;45;45;45;6;45;45	>tr|B7Z3K9|B7Z3K9_HUMAN Fructose-bisphosphate aldolase OS=Homo sapiens PE=2 SV=1	>tr|B7Z3K9|B7Z3K9_HUMAN Fructose-bisphosphate aldolase OS=Homo sapiens PE=2 SV=1	>tr|B7Z3K9|B7Z3K9_HUMAN Fructose-bisphosphate aldolase OS=Homo sapiens PE=2 SV=1;>sp|P09972|ALDOC_HUMAN Fructose-bisphosphate aldolase C OS=Homo sapiens GN=ALDOC PE=1 SV=2;>tr|A0A024QZ64|A0A024QZ64_HUMAN Fructose-bisphosphate aldolase OS=Homo sapiens GN=AL	S	ILAADESVGSMAKRLSQIGVENTEENRRLYR	147.56	_RLS(ph)QIGVENTEENRR_	RLS(1)QIGVENTEENRR	3	3	627.637	-1.5759	116	42	132	132	465;466	618;619	57363000	72068000	65992000	222060000	266740000	527570000	92328000	61206000	56069000	91127000	125710000	166580000
P48163	ME1	>sp|P48163|MAOX_HUMAN NADP-dependent malic enzyme OS=Homo sapiens GN=ME1 PE=1 SV=1;>tr|A8K168|A8K168_HUMAN Malic enzyme OS=Homo sapiens PE=2 SV=1;>tr|B4DX99|B4DX99_HUMAN Malic enzyme OS=Homo sapiens PE=2 SV=1	219;219;53	>sp|P48163|MAOX_HUMAN NADP-dependent malic enzyme OS=Homo sapiens GN=ME1 PE=1 SV=1	>sp|P48163|MAOX_HUMAN NADP-dependent malic enzyme OS=Homo sapiens GN=ME1 PE=1 SV=1	>sp|P48163|MAOX_HUMAN NADP-dependent malic enzyme OS=Homo sapiens GN=ME1 PE=1 SV=1;>tr|A8K168|A8K168_HUMAN Malic enzyme OS=Homo sapiens PE=2 SV=1;>tr|B4DX99|B4DX99_HUMAN Malic enzyme OS=Homo sapiens PE=2 SV=1	S	KDPLYIGLRQRRVRGSEYDDFLDEFMEAVSS	102.27	_VRGS(ph)EYDDFLDEFMEAVSSK_	VRGS(0.999)EY(0.001)DDFLDEFMEAVSSK	4	2	1202.51	2.0814	209	89	219	219	607	797		6875000	1405500	49826000	51042000	10496000	26516000	7160800	8026700	33645000	7949700	10786000
P17612	PRKACA	>sp|P17612|KAPCA_HUMAN cAMP-dependent protein kinase catalytic subunit alpha OS=Homo sapiens GN=PRKACA PE=1 SV=2;>tr|A0A024R7J0|A0A024R7J0_HUMAN Protein kinase, cAMP-dependent, catalytic, alpha, isoform CRA_c OS=Homo sapiens GN=PRKACA PE=3 SV=1;>tr|K7ENJ5|K7ENJ5_HUMAN cAMP-dependent protein kinase catalytic subunit alpha OS=Homo sapiens GN=PRKACA PE=1 SV=1	11;11;11	>sp|P17612|KAPCA_HUMAN cAMP-dependent protein kinase catalytic subunit alpha OS=Homo sapiens GN=PRKACA PE=1 SV=2	>sp|P17612|KAPCA_HUMAN cAMP-dependent protein kinase catalytic subunit alpha OS=Homo sapiens GN=PRKACA PE=1 SV=2	>sp|P17612|KAPCA_HUMAN cAMP-dependent protein kinase catalytic subunit alpha OS=Homo sapiens GN=PRKACA PE=1 SV=2;>tr|A0A024R7J0|A0A024R7J0_HUMAN Protein kinase, cAMP-dependent, catalytic, alpha, isoform CRA_c OS=Homo sapiens GN=PRKACA PE=3 SV=1;>tr|K7ENJ5|	S	_____MGNAAAAKKGSEQESVKEFLAKAKED	68.108	_KGS(ph)EQESVK_	KGS(0.999)EQES(0.001)VK	3	2	536.24	-0.72042	133	51	11	11	271	362				12094000	7006200	8463100				8044300	5736100
P11413	G6PD	>sp|P11413|G6PD_HUMAN Glucose-6-phosphate 1-dehydrogenase OS=Homo sapiens GN=G6PD PE=1 SV=4;>tr|A8K8D9|A8K8D9_HUMAN Glucose-6-phosphate 1-dehydrogenase OS=Homo sapiens PE=2 SV=1;>tr|B4DYA7|B4DYA7_HUMAN Glucose-6-phosphate 1-dehydrogenase OS=Homo sapiens PE=2 SV=1;>tr|Q2Q9B7|Q2Q9B7_HUMAN Glucose-6-phosphate 1-dehydrogenase (Fragment) OS=Homo sapiens GN=G6PD PE=3 SV=1;>tr|Q2Q9H2|Q2Q9H2_HUMAN Glucos…	84;84;84;44;44;44;84;84;31;84;44;44;31	>sp|P11413|G6PD_HUMAN Glucose-6-phosphate 1-dehydrogenase OS=Homo sapiens GN=G6PD PE=1 SV=4	>sp|P11413|G6PD_HUMAN Glucose-6-phosphate 1-dehydrogenase OS=Homo sapiens GN=G6PD PE=1 SV=4	>sp|P11413|G6PD_HUMAN Glucose-6-phosphate 1-dehydrogenase OS=Homo sapiens GN=G6PD PE=1 SV=4;>tr|A8K8D9|A8K8D9_HUMAN Glucose-6-phosphate 1-dehydrogenase OS=Homo sapiens PE=2 SV=1;>tr|B4DYA7|B4DYA7_HUMAN Glucose-6-phosphate 1-dehydrogenase OS=Homo sapiens PE	S	GYARSRLTVADIRKQSEPFFKATPEEKLKLE	96.957	_KQS(ph)EPFFK_	KQS(1)EPFFK	3	2	545.752	-0.29825	127	47	84	84	284	379		20229000		79709000	74046000	95201000	30920000	35452000		53050000	48762000	65910000
P53674	CRYBB1	>sp|P53674|CRBB1_HUMAN Beta-crystallin B1 OS=Homo sapiens GN=CRYBB1 PE=1 SV=2	93	>sp|P53674|CRBB1_HUMAN Beta-crystallin B1 OS=Homo sapiens GN=CRYBB1 PE=1 SV=2	>sp|P53674|CRBB1_HUMAN Beta-crystallin B1 OS=Homo sapiens GN=CRYBB1 PE=1 SV=2	>sp|P53674|CRBB1_HUMAN Beta-crystallin B1 OS=Homo sapiens GN=CRYBB1 PE=1 SV=2	S	GECSNLADRGFDRVRSIIVSAGPWVAFEQSN	226.25	_VRS(ph)IIVSAGPWVAFEQSNFR_	VRS(1)IIVSAGPWVAFEQSNFR	3	2	1172.09	0.86113	237	96	93	93	513;514;608	681;682;683;798	158230000	154560000	134010000	329740000	227560000	2607600000	296170000	303010000	2663500000	511760000	450550000	4441900000
P53674	CRYBB1	>sp|P53674|CRBB1_HUMAN Beta-crystallin B1 OS=Homo sapiens GN=CRYBB1 PE=1 SV=2	107	>sp|P53674|CRBB1_HUMAN Beta-crystallin B1 OS=Homo sapiens GN=CRYBB1 PE=1 SV=2	>sp|P53674|CRBB1_HUMAN Beta-crystallin B1 OS=Homo sapiens GN=CRYBB1 PE=1 SV=2	>sp|P53674|CRBB1_HUMAN Beta-crystallin B1 OS=Homo sapiens GN=CRYBB1 PE=1 SV=2	S	RSIIVSAGPWVAFEQSNFRGEMFILEKGEYP	148.88	_SIIVSAGPWVAFEQS(ph)NFR_	SIIVSAGPWVAFEQS(1)NFR	15	2	1044.5	4.6492	239	96	107	107	513;514;608	681;682;683;798	2085100000	2280600000	409340000	1280700000	1046000000	904710000	3321300000	3516600000	653720000	5665300000	5510300000	1401500000
P02511	CRYAA	>sp|P02511|CRYAB_HUMAN Alpha-crystallin B chain OS=Homo sapiens GN=CRYAB PE=1 SV=2;>tr|V9HW27|V9HW27_HUMAN Alpha-crystallin B chain OS=Homo sapiens GN=HEL-S-101 PE=2 SV=1;>tr|E9PR44|E9PR44_HUMAN Alpha-crystallin B chain (Fragment) OS=Homo sapiens GN=CRYAB PE=1 SV=1;>tr|C3VMY8|C3VMY8_HUMAN Alpha B crystallin OS=Homo sapiens GN=CRYAB PE=2 SV=1;>tr|A0A140G961|A0A140G961_HUMAN Alpha-crystallin B chai…	21;21;21;21;14;21;21;21;21;21	>sp|P02511|CRYAB_HUMAN Alpha-crystallin B chain OS=Homo sapiens GN=CRYAB PE=1 SV=2;>tr|E9PJL7|E9PJL7_HUMAN Alpha-crystallin B chain (Fragment) OS=Homo sapiens GN=CRYAB PE=1 SV=8;>tr|E9PS12|E9PS12_HUMAN Alpha-crystallin B chain (Fragment) OS=Homo sapiens GN=CRYAB PE=1 SV=1	>sp|P02511|CRYAB_HUMAN Alpha-crystallin B chain OS=Homo sapiens GN=CRYAB PE=1 SV=2	>sp|P02511|CRYAB_HUMAN Alpha-crystallin B chain OS=Homo sapiens GN=CRYAB PE=1 SV=2;>tr|V9HW27|V9HW27_HUMAN Alpha-crystallin B chain OS=Homo sapiens GN=HEL-S-101 PE=2 SV=1;>tr|E9PR44|E9PR44_HUMAN Alpha-crystallin B chain (Fragment) OS=Homo sapiens GN=CRYAB	S	HHPWIRRPFFPFHSPSRLFDQFFGEHLLESD	177.93	_RPFFPFHSPS(ph)R_	RPFFPFHSPS(1)R	10	2	727.84	1.9674	55	19;180;181	21;21;21	21	398;475	532;638	12462000	8441800	93195000	879750000	937070000	132300000	642090000	412720000	509220000	4177800000	4518800000	194760000
P02489	CRYAA	>sp|P02489|CRYAA_HUMAN Alpha-crystallin A chain OS=Homo sapiens GN=CRYAA PE=1 SV=2;>tr|A0A140G945|A0A140G945_HUMAN Alpha crystallin A chain OS=Homo sapiens GN=CRYAA PE=2 SV=1	62;62	>sp|P02489|CRYAA_HUMAN Alpha-crystallin A chain OS=Homo sapiens GN=CRYAA PE=1 SV=2	>sp|P02489|CRYAA_HUMAN Alpha-crystallin A chain OS=Homo sapiens GN=CRYAA PE=1 SV=2	>sp|P02489|CRYAA_HUMAN Alpha-crystallin A chain OS=Homo sapiens GN=CRYAA PE=1 SV=2;>tr|A0A140G945|A0A140G945_HUMAN Alpha crystallin A chain OS=Homo sapiens GN=CRYAA PE=2 SV=1	S	YYRQSLFRTVLDSGISEVRSDRDKFVIFLDV	167.98	_TVLDSGIS(ph)EVRSDR_	TVLDSGIS(0.999)EVRS(0.001)DR	8	2	807.38	1.0959	42	18	62	62	425;561;562;563	563;739;740;741	98248000	158810000	124460000	290700000	239160000	165950000	232900000	897360000	682370000	255050000	246670000	342850000
P55344	LIM2	>sp|P55344|LMIP_HUMAN Lens fiber membrane intrinsic protein OS=Homo sapiens GN=LIM2 PE=1 SV=2;>tr|A0A140CTX9|A0A140CTX9_HUMAN Lens intrinsic membrane protein 2 (Fragment) OS=Homo sapiens GN=LIM2 PE=2 SV=1;>tr|A0A1B3B2I7|A0A1B3B2I7_HUMAN Lens intrinsic membrane protein 2 (Fragment) OS=Homo sapiens GN=LIM2 PE=2 SV=1;>tr|A0A1B3B2I8|A0A1B3B2I8_HUMAN Lens intrinsic membrane protein 2 (Fragment) OS=Hom…	36;36;36;36	>sp|P55344|LMIP_HUMAN Lens fiber membrane intrinsic protein OS=Homo sapiens GN=LIM2 PE=1 SV=2	>sp|P55344|LMIP_HUMAN Lens fiber membrane intrinsic protein OS=Homo sapiens GN=LIM2 PE=1 SV=2	>sp|P55344|LMIP_HUMAN Lens fiber membrane intrinsic protein OS=Homo sapiens GN=LIM2 PE=1 SV=2;>tr|A0A140CTX9|A0A140CTX9_HUMAN Lens intrinsic membrane protein 2 (Fragment) OS=Homo sapiens GN=LIM2 PE=2 SV=1;>tr|A0A1B3B2I7|A0A1B3B2I7_HUMAN Lens intrinsic memb	S	VAMATDHWMQYRLSGSFAHQGLWRYCLGNKC	114.56	_LSGS(ph)FAHQGLWR_	LS(0.002)GS(0.998)FAHQGLWR	4	3	480.226	-1.0285	247	98	36	36	339	445		22369000		14129000	10137000	12123000			80140000	94944000	15177000	12344000
P30301	AQP2	>sp|P30301|MIP_HUMAN Lens fiber major intrinsic protein OS=Homo sapiens GN=MIP PE=1 SV=1;>tr|A0A140CTY0|A0A140CTY0_HUMAN Major intrinsic protein of lens fiber (Fragment) OS=Homo sapiens GN=MIP PE=2 SV=1;>tr|A0A1B3B2I6|A0A1B3B2I6_HUMAN Major intrinsic protein of lens fiber (Fragment) OS=Homo sapiens GN=MIP PE=2 SV=1;>tr|A0A1B3B2I4|A0A1B3B2I4_HUMAN Major intrinsic protein of lens fiber (Fragment) O…	235;230;213;188	>sp|P30301|MIP_HUMAN Lens fiber major intrinsic protein OS=Homo sapiens GN=MIP PE=1 SV=1	>sp|P30301|MIP_HUMAN Lens fiber major intrinsic protein OS=Homo sapiens GN=MIP PE=1 SV=1	>sp|P30301|MIP_HUMAN Lens fiber major intrinsic protein OS=Homo sapiens GN=MIP PE=1 SV=1;>tr|A0A140CTY0|A0A140CTY0_HUMAN Major intrinsic protein of lens fiber (Fragment) OS=Homo sapiens GN=MIP PE=2 SV=1;>tr|A0A1B3B2I6|A0A1B3B2I6_HUMAN Major intrinsic prote	S	DFLLFPRLKSISERLSVLKGAKPDVSNGQPE	125.89	_SIS(ph)ERLS(ph)VLK_	SIS(1)ERLS(1)VLK	7	2	646.307	-1.2576	173	71	235	235	316;517	414;686;687	1128300000	1071800000	1105900000	3495100000	2725700000	3174800000	1065200000	1137500000	112560000	307880000	2409600000	2605400000
Q12934	BFSP1	>sp|Q12934|BFSP1_HUMAN Filensin OS=Homo sapiens GN=BFSP1 PE=1 SV=3;>tr|B7Z999|B7Z999_HUMAN cDNA FLJ51468, highly similar to Filensin OS=Homo sapiens PE=2 SV=1;>tr|B7ZAD2|B7ZAD2_HUMAN cDNA, FLJ79146, highly similar to Filensin OS=Homo sapiens PE=2 SV=1	288;149;149	>sp|Q12934|BFSP1_HUMAN Filensin OS=Homo sapiens GN=BFSP1 PE=1 SV=3	>sp|Q12934|BFSP1_HUMAN Filensin OS=Homo sapiens GN=BFSP1 PE=1 SV=3	>sp|Q12934|BFSP1_HUMAN Filensin OS=Homo sapiens GN=BFSP1 PE=1 SV=3;>tr|B7Z999|B7Z999_HUMAN cDNA FLJ51468, highly similar to Filensin OS=Homo sapiens PE=2 SV=1;>tr|B7ZAD2|B7ZAD2_HUMAN cDNA, FLJ79146, highly similar to Filensin OS=Homo sapiens PE=2 SV=1	S	TLRKEIEETERVLEKSSYDCRQLAVAQQTLK	97.214	_VLEKS(ph)SYDCR_	VLEKS(0.874)S(0.126)YDCR	5	2	668.784	1.1151	278	120	288	288	595	780				1967500						10138000		3126600
Q13515	BFSP2	>sp|Q13515|BFSP2_HUMAN Phakinin OS=Homo sapiens GN=BFSP2 PE=1 SV=1	414	>sp|Q13515|BFSP2_HUMAN Phakinin OS=Homo sapiens GN=BFSP2 PE=1 SV=1	>sp|Q13515|BFSP2_HUMAN Phakinin OS=Homo sapiens GN=BFSP2 PE=1 SV=1	>sp|Q13515|BFSP2_HUMAN Phakinin OS=Homo sapiens GN=BFSP2 PE=1 SV=1	S	QKDVASYHALLDREESG______________	140.3	_DVASYHALLDREES(ph)G_	DVASYHALLDREES(1)G	14	2	871.375	-1.7941	288	122	414	414	83	104	16315000	33553000	39163000	112500000	99512000	109520000	27746000	25280000	42319000	64762000	128300000	66257000
Q14240	EIF4A2	>sp|Q14240|IF4A2_HUMAN Eukaryotic initiation factor 4A-II OS=Homo sapiens GN=EIF4A2 PE=1 SV=2;>sp|P60842|IF4A1_HUMAN Eukaryotic initiation factor 4A-I OS=Homo sapiens GN=EIF4A1 PE=1 SV=1;>tr|A8K088|A8K088_HUMAN cDNA FLJ78614, highly similar to Homo sapiens eukaryotic translation initiation factor 4A, isoform 1 (EIF4A1), mRNA OS=Homo sapiens PE=2 SV=1;>tr|A8K7F6|A8K7F6_HUMAN cDNA FLJ78244, highly …	79;78;78;78;76;79;78;78;78;62;89;76;78;42;62;42;62;69;79;62;79	>sp|Q14240|IF4A2_HUMAN Eukaryotic initiation factor 4A-II OS=Homo sapiens GN=EIF4A2 PE=1 SV=2	>sp|Q14240|IF4A2_HUMAN Eukaryotic initiation factor 4A-II OS=Homo sapiens GN=EIF4A2 PE=1 SV=2	>sp|Q14240|IF4A2_HUMAN Eukaryotic initiation factor 4A-II OS=Homo sapiens GN=EIF4A2 PE=1 SV=2;>sp|P60842|IF4A1_HUMAN Eukaryotic initiation factor 4A-I OS=Homo sapiens GN=EIF4A1 PE=1 SV=1;>tr|A8K088|A8K088_HUMAN cDNA FLJ78614, highly similar to Homo sapiens	S	IIPCIKGYDVIAQAQSGTGKTATFAISILQQ	137.89	_GYDVIAQAQS(ph)GTGK_	GYDVIAQAQS(0.951)GT(0.049)GK	10	2	737.832	-0.051685	252	103	79	79	187	252				49166000	43902000	44092000	21798000	19378000		26013000	38593000	29658000
P30086	PEBP1	>sp|P30086|PEBP1_HUMAN Phosphatidylethanolamine-binding protein 1 OS=Homo sapiens GN=PEBP1 PE=1 SV=3;>tr|D9IAI1|D9IAI1_HUMAN Epididymis secretory protein Li 34 OS=Homo sapiens GN=PEBP1 PE=2 SV=1;>tr|B4DRT4|B4DRT4_HUMAN cDNA FLJ51535, highly similar to Phosphatidylethanolamine-binding protein 1 OS=Homo sapiens PE=2 SV=1;>tr|A0A0K0K1J6|A0A0K0K1J6_HUMAN Epididymis secretory protein Li 96 (Fragment) …	51;51;51;4	>sp|P30086|PEBP1_HUMAN Phosphatidylethanolamine-binding protein 1 OS=Homo sapiens GN=PEBP1 PE=1 SV=3	>sp|P30086|PEBP1_HUMAN Phosphatidylethanolamine-binding protein 1 OS=Homo sapiens GN=PEBP1 PE=1 SV=3	>sp|P30086|PEBP1_HUMAN Phosphatidylethanolamine-binding protein 1 OS=Homo sapiens GN=PEBP1 PE=1 SV=3;>tr|D9IAI1|D9IAI1_HUMAN Epididymis secretory protein Li 34 OS=Homo sapiens GN=PEBP1 PE=2 SV=1;>tr|B4DRT4|B4DRT4_HUMAN cDNA FLJ51535, highly similar to Phos	T	ELGKVLTPTQVKNRPTSISWDGLDSGKLYTL	183.74	_NRPT(ph)SISWDGLDSGK_	NRPT(0.943)S(0.056)ISWDGLDSGK	4	2	856.886	0.065263	426	70	51	51	397	531	51982000	95810000	89294000	41445000		40606000	108390000		253270000		22625000	118540000
Q59GM9	PYGB	>tr|Q59GM9|Q59GM9_HUMAN Alpha-1,4 glucan phosphorylase (Fragment) OS=Homo sapiens PE=2 SV=1;>sp|P11216|PYGB_HUMAN Glycogen phosphorylase, brain form OS=Homo sapiens GN=PYGB PE=1 SV=5;>tr|B4DSD8|B4DSD8_HUMAN Alpha-1,4 glucan phosphorylase OS=Homo sapiens PE=2 SV=1	452;430;339	>tr|Q59GM9|Q59GM9_HUMAN Alpha-1,4 glucan phosphorylase (Fragment) OS=Homo sapiens PE=2 SV=1	>tr|Q59GM9|Q59GM9_HUMAN Alpha-1,4 glucan phosphorylase (Fragment) OS=Homo sapiens PE=2 SV=1	>tr|Q59GM9|Q59GM9_HUMAN Alpha-1,4 glucan phosphorylase (Fragment) OS=Homo sapiens PE=2 SV=1;>sp|P11216|PYGB_HUMAN Glycogen phosphorylase, brain form OS=Homo sapiens GN=PYGB PE=1 SV=5;>tr|B4DSD8|B4DSD8_HUMAN Alpha-1,4 glucan phosphorylase OS=Homo sapiens PE	S	VAALFPGDVDRLRRMSVIEEGDCKRINMAHL	158.29	_RMS(ph)VIEEGDCKR_	RMS(1)VIEEGDCKR	3	3	520.562	-0.3577	126	46	452	452	380;473;474	507;634;635;636		19999000	21584000	40307000	121290000	118420000	89804000	68495000	74355000	116670000	103130000	111330000
Q6NZI2	PTRF	>sp|Q6NZI2|PTRF_HUMAN Polymerase I and transcript release factor OS=Homo sapiens GN=PTRF PE=1 SV=1;>tr|B4DNU9|B4DNU9_HUMAN cDNA FLJ55731, highly similar to Polymerase I and transcript release factor OS=Homo sapiens PE=2 SV=1;>tr|B3KRY5|B3KRY5_HUMAN cDNA FLJ35087 fis, clone PLACE6005546, highly similar to Polymerase I and transcript release factor OS=Homo sapiens PE=2 SV=1	127;109;82	>sp|Q6NZI2|PTRF_HUMAN Polymerase I and transcript release factor OS=Homo sapiens GN=PTRF PE=1 SV=1	>sp|Q6NZI2|PTRF_HUMAN Polymerase I and transcript release factor OS=Homo sapiens GN=PTRF PE=1 SV=1	>sp|Q6NZI2|PTRF_HUMAN Polymerase I and transcript release factor OS=Homo sapiens GN=PTRF PE=1 SV=1;>tr|B4DNU9|B4DNU9_HUMAN cDNA FLJ55731, highly similar to Polymerase I and transcript release factor OS=Homo sapiens PE=2 SV=1;>tr|B3KRY5|B3KRY5_HUMAN cDNA FL	S	EKVRKVSVNVKTVRGSLERQAGQIKKLEVNE	110.84	_TVRGS(ph)LER_	TVRGS(1)LER	5	2	499.245	0.092568	321	135	127	127	566	744		11427000	12572000	31546000	47930000	27653000	13622000	10905000	9849800	29291000	27042000	22225000
P43034	PAFAH1B1	>sp|P43034|LIS1_HUMAN Platelet-activating factor acetylhydrolase IB subunit alpha OS=Homo sapiens GN=PAFAH1B1 PE=1 SV=2	109	>sp|P43034|LIS1_HUMAN Platelet-activating factor acetylhydrolase IB subunit alpha OS=Homo sapiens GN=PAFAH1B1 PE=1 SV=2	>sp|P43034|LIS1_HUMAN Platelet-activating factor acetylhydrolase IB subunit alpha OS=Homo sapiens GN=PAFAH1B1 PE=1 SV=2	>sp|P43034|LIS1_HUMAN Platelet-activating factor acetylhydrolase IB subunit alpha OS=Homo sapiens GN=PAFAH1B1 PE=1 SV=2	S	WIPRPPEKYALSGHRSPVTRVIFHPVFSVMV	73.022	_YALSGHRS(ph)PVTR_	Y(0.014)ALS(0.142)GHRS(0.819)PVT(0.025)R	8	3	475.233	0.12393	192	85	109	109	625	822		3136500	3795000	12098000	15627000			4243900		9922200	10387000	9814400
P02511	CRYAA	>sp|P02511|CRYAB_HUMAN Alpha-crystallin B chain OS=Homo sapiens GN=CRYAB PE=1 SV=2;>tr|V9HW27|V9HW27_HUMAN Alpha-crystallin B chain OS=Homo sapiens GN=HEL-S-101 PE=2 SV=1;>tr|E9PR44|E9PR44_HUMAN Alpha-crystallin B chain (Fragment) OS=Homo sapiens GN=CRYAB PE=1 SV=1;>tr|C3VMY8|C3VMY8_HUMAN Alpha B crystallin OS=Homo sapiens GN=CRYAB PE=2 SV=1;>tr|A0A140G961|A0A140G961_HUMAN Alpha-crystallin B chai…	153;153;153;153;146;86;86;84	>sp|P02511|CRYAB_HUMAN Alpha-crystallin B chain OS=Homo sapiens GN=CRYAB PE=1 SV=2	>sp|P02511|CRYAB_HUMAN Alpha-crystallin B chain OS=Homo sapiens GN=CRYAB PE=1 SV=2	>sp|P02511|CRYAB_HUMAN Alpha-crystallin B chain OS=Homo sapiens GN=CRYAB PE=1 SV=2;>tr|V9HW27|V9HW27_HUMAN Alpha-crystallin B chain OS=Homo sapiens GN=HEL-S-101 PE=2 SV=1;>tr|E9PR44|E9PR44_HUMAN Alpha-crystallin B chain (Fragment) OS=Homo sapiens GN=CRYAB	S	SSDGVLTVNGPRKQVSGPERTIPITREEKPA	135.86	_QVS(ph)GPER_	QVS(1)GPER	3	2	426.684	0.76007	51	19	153	153	287;288;427;428	382;384;565;566	576960000	647900000	292840000	605400000	582260000	479980000	644440000	468410000	554910000	538750000	643820000	578230000
P02489	CRYAA	>sp|P02489|CRYAA_HUMAN Alpha-crystallin A chain OS=Homo sapiens GN=CRYAA PE=1 SV=2;>tr|A0A140G945|A0A140G945_HUMAN Alpha crystallin A chain OS=Homo sapiens GN=CRYAA PE=2 SV=1;>tr|E7EWH7|E7EWH7_HUMAN Alpha-crystallin A chain OS=Homo sapiens GN=CRYAA PE=1 SV=1;>tr|E9PHE4|E9PHE4_HUMAN Alpha-crystallin A chain OS=Homo sapiens GN=CRYAA PE=1 SV=1;>tr|A0A096LPJ9|A0A096LPJ9_HUMAN Protein LOC102724652 OS=…	172;172;152;135;126;68	>sp|P02489|CRYAA_HUMAN Alpha-crystallin A chain OS=Homo sapiens GN=CRYAA PE=1 SV=2;>tr|Q71V83|Q71V83_HUMAN Alpha-A-crystallin (Fragment) OS=Homo sapiens GN=CRYAA PE=3 SV=1	>sp|P02489|CRYAA_HUMAN Alpha-crystallin A chain OS=Homo sapiens GN=CRYAA PE=1 SV=2	>sp|P02489|CRYAA_HUMAN Alpha-crystallin A chain OS=Homo sapiens GN=CRYAA PE=1 SV=2;>tr|A0A140G945|A0A140G945_HUMAN Alpha crystallin A chain OS=Homo sapiens GN=CRYAA PE=2 SV=1;>tr|E7EWH7|E7EWH7_HUMAN Alpha-crystallin A chain OS=Homo sapiens GN=CRYAA PE=1 SV	S	RAIPVSREEKPTSAPSS______________	117.26	_EEKPTSAPS(ph)S_	EEKPTSAPS(0.885)S(0.114)	9	2	556.729	-0.070531	31	18;189	172;68	172	29;89	35;115	70689000	178560000	136340000	432770000	733350000	340250000	286320000	176140000	131530000	288870000	286800000	372990000
P17612	PRKACA	>sp|P17612|KAPCA_HUMAN cAMP-dependent protein kinase catalytic subunit alpha OS=Homo sapiens GN=PRKACA PE=1 SV=2;>tr|A0A024R7J0|A0A024R7J0_HUMAN Protein kinase, cAMP-dependent, catalytic, alpha, isoform CRA_c OS=Homo sapiens GN=PRKACA PE=3 SV=1;>tr|B4E2L0|B4E2L0_HUMAN cDNA FLJ54730, highly similar to cAMP-dependent protein kinase, beta-2-catalytic subunit (EC 2.7.11.11) OS=Homo sapiens PE=2 SV=1;…	198;198;245;204;198;198;190;185;161;204;153;186;140;194;193;181;198	>sp|P17612|KAPCA_HUMAN cAMP-dependent protein kinase catalytic subunit alpha OS=Homo sapiens GN=PRKACA PE=1 SV=2	>sp|P17612|KAPCA_HUMAN cAMP-dependent protein kinase catalytic subunit alpha OS=Homo sapiens GN=PRKACA PE=1 SV=2	>sp|P17612|KAPCA_HUMAN cAMP-dependent protein kinase catalytic subunit alpha OS=Homo sapiens GN=PRKACA PE=1 SV=2;>tr|A0A024R7J0|A0A024R7J0_HUMAN Protein kinase, cAMP-dependent, catalytic, alpha, isoform CRA_c OS=Homo sapiens GN=PRKACA PE=3 SV=1;>tr|B4E2L0|	T	VTDFGFAKRVKGRTWTLCGTPEYLAPEIILS	82.477	_TWT(ph)LCGTPEYLAPEIILSK_	T(0.126)WT(0.874)LCGTPEYLAPEIILSK	3	2	1136.55	1.2272	412	51	198	198	567	745		9486600	11412000	18011000	28227000	24327000	19672000	24200000	16612000	16252000	14882000	14329000
P80723	BASP1	>sp|P80723|BASP1_HUMAN Brain acid soluble protein 1 OS=Homo sapiens GN=BASP1 PE=1 SV=2;>tr|U3KQP0|U3KQP0_HUMAN Brain acid soluble protein 1 (Fragment) OS=Homo sapiens GN=BASP1 PE=1 SV=8	36;36	>sp|P80723|BASP1_HUMAN Brain acid soluble protein 1 OS=Homo sapiens GN=BASP1 PE=1 SV=2	>sp|P80723|BASP1_HUMAN Brain acid soluble protein 1 OS=Homo sapiens GN=BASP1 PE=1 SV=2	>sp|P80723|BASP1_HUMAN Brain acid soluble protein 1 OS=Homo sapiens GN=BASP1 PE=1 SV=2;>tr|U3KQP0|U3KQP0_HUMAN Brain acid soluble protein 1 (Fragment) OS=Homo sapiens GN=BASP1 PE=1 SV=8	T	EKDKKAEGAATEEEGTPKESEPQAAAEPAEA	127.95	_AEGAATEEEGT(ph)PK_	AEGAATEEEGT(1)PK	11	2	685.28	-0.033405	450	114	36	36	16;17;18;259;260	19;20;21;22;347;348	22530000	152870000	61893000	277020000	244160000	329050000	60585000	113220000	116330000	154230000	78324000	66863000
P43320	CRYBB2	>sp|P43320|CRBB2_HUMAN Beta-crystallin B2 OS=Homo sapiens GN=CRYBB2 PE=1 SV=2;>tr|R4UMM2|R4UMM2_HUMAN Beta-crystallin B2 OS=Homo sapiens GN=CRYBB2 PE=2 SV=1;>tr|A0A0H3W5U0|A0A0H3W5U0_HUMAN Beta-crystallin B2 OS=Homo sapiens GN=CRYBB2 PE=2 SV=1;>tr|A0A0H3W5Q8|A0A0H3W5Q8_HUMAN Beta-crystallin B2 (Fragment) OS=Homo sapiens GN=CRYBB2 PE=2 SV=1	7;7;7;7	>sp|P43320|CRBB2_HUMAN Beta-crystallin B2 OS=Homo sapiens GN=CRYBB2 PE=1 SV=2	>sp|P43320|CRBB2_HUMAN Beta-crystallin B2 OS=Homo sapiens GN=CRYBB2 PE=1 SV=2	>sp|P43320|CRBB2_HUMAN Beta-crystallin B2 OS=Homo sapiens GN=CRYBB2 PE=1 SV=2;>tr|R4UMM2|R4UMM2_HUMAN Beta-crystallin B2 OS=Homo sapiens GN=CRYBB2 PE=2 SV=1;>tr|A0A0H3W5U0|A0A0H3W5U0_HUMAN Beta-crystallin B2 OS=Homo sapiens GN=CRYBB2 PE=2 SV=1;>tr|A0A0H3W5	T	_________MASDHQTQAGKPQSLNPKIIIF	109.5	_(ac)ASDHQT(ph)QAGKPQSLNPK_	AS(0.023)DHQT(0.977)QAGKPQSLNPK	6	3	643.634	0.43816	428	86	7	7	47	63	106800000	86234000	82606000	195610000	184630000	178180000	70330000	84728000	63585000	160080000	96811000	20451000
P53674	CRYBB1	>sp|P53674|CRBB1_HUMAN Beta-crystallin B1 OS=Homo sapiens GN=CRYBB1 PE=1 SV=2	81	>sp|P53674|CRBB1_HUMAN Beta-crystallin B1 OS=Homo sapiens GN=CRYBB1 PE=1 SV=2	>sp|P53674|CRBB1_HUMAN Beta-crystallin B1 OS=Homo sapiens GN=CRYBB1 PE=1 SV=2	>sp|P53674|CRBB1_HUMAN Beta-crystallin B1 OS=Homo sapiens GN=CRYBB1 PE=1 SV=2	S	LENFQGRRAEFSGECSNLADRGFDRVRSIIV	210.98	_RAEFS(ph)GECS(ph)NLADRGFDR_	RAEFS(1)GECS(1)NLADRGFDR	9	3	749.628	-0.063912	228	96	81	81	13;14;15;438;439	14;15;17;18;581;582;584;585	16855000000	28205000000	13524000000	30583000000	42541000000	35823000000	48078000000	45960000000	3800000000	22182000000	5079400000	21556000000
P05813	CRYBA1	>sp|P05813|CRBA1_HUMAN Beta-crystallin A3 OS=Homo sapiens GN=CRYBA1 PE=1 SV=4;>tr|A0A097PIJ9|A0A097PIJ9_HUMAN Beta crystallin A3 chain transcript CN (Fragment) OS=Homo sapiens GN=CRYBA1 PE=2 SV=1;>tr|A0A097PIG2|A0A097PIG2_HUMAN Beta crystallin A3 chain transcript TC (Fragment) OS=Homo sapiens GN=CRYBA1 PE=2 SV=1;>tr|A0A097PIJ4|A0A097PIJ4_HUMAN Beta crystallin A3 chain transcript PS (Fragment) OS=…	102;98;97;97;22	>sp|P05813|CRBA1_HUMAN Beta-crystallin A3 OS=Homo sapiens GN=CRYBA1 PE=1 SV=4	>sp|P05813|CRBA1_HUMAN Beta-crystallin A3 OS=Homo sapiens GN=CRYBA1 PE=1 SV=4	>sp|P05813|CRBA1_HUMAN Beta-crystallin A3 OS=Homo sapiens GN=CRYBA1 PE=1 SV=4;>tr|A0A097PIJ9|A0A097PIJ9_HUMAN Beta crystallin A3 chain transcript CN (Fragment) OS=Homo sapiens GN=CRYBA1 PE=2 SV=1;>tr|A0A097PIG2|A0A097PIG2_HUMAN Beta crystallin A3 chain tra	S	ILERGEYPRWDAWSGSNAYHIERLMSFRPIC	92.977	_WDAWSGS(ph)NAYHIER_	WDAWS(0.013)GS(0.987)NAYHIER	7	3	591.246	-3.3257	82	29	102	102	618	811		78626000		30299000	33709000	31209000	29699000			22632000		23274000
P00558	PGK1	>sp|P00558|PGK1_HUMAN Phosphoglycerate kinase 1 OS=Homo sapiens GN=PGK1 PE=1 SV=3;>tr|V9HWF4|V9HWF4_HUMAN Phosphoglycerate kinase OS=Homo sapiens GN=HEL-S-68p PE=2 SV=1;>tr|B4E1H9|B4E1H9_HUMAN Phosphoglycerate kinase OS=Homo sapiens PE=2 SV=1	174;174;84	>sp|P00558|PGK1_HUMAN Phosphoglycerate kinase 1 OS=Homo sapiens GN=PGK1 PE=1 SV=3	>sp|P00558|PGK1_HUMAN Phosphoglycerate kinase 1 OS=Homo sapiens GN=PGK1 PE=1 SV=3	>sp|P00558|PGK1_HUMAN Phosphoglycerate kinase 1 OS=Homo sapiens GN=PGK1 PE=1 SV=3;>tr|V9HWF4|V9HWF4_HUMAN Phosphoglycerate kinase OS=Homo sapiens GN=HEL-S-68p PE=2 SV=1;>tr|B4E1H9|B4E1H9_HUMAN Phosphoglycerate kinase OS=Homo sapiens PE=2 SV=1	S	DVYVNDAFGTAHRAHSSMVGVNLPQKAGGFL	69.379	_AHS(ph)S(ph)MVGVNLPQK_	AHS(1)S(1)MVGVNLPQK	3	2	764.325	2.221	23	13	174	174	27	31;32;33		27416000	32385000	46676000	36382000	49884000	12904000	12783000	12117000	20497000	21395000	24601000
P43320	CRYBB2	>sp|P43320|CRBB2_HUMAN Beta-crystallin B2 OS=Homo sapiens GN=CRYBB2 PE=1 SV=2;>tr|R4UMM2|R4UMM2_HUMAN Beta-crystallin B2 OS=Homo sapiens GN=CRYBB2 PE=2 SV=1;>tr|A0A0H3W5U0|A0A0H3W5U0_HUMAN Beta-crystallin B2 OS=Homo sapiens GN=CRYBB2 PE=2 SV=1;>tr|A0A0H3W5Q8|A0A0H3W5Q8_HUMAN Beta-crystallin B2 (Fragment) OS=Homo sapiens GN=CRYBB2 PE=2 SV=1	3;3;3;3	>sp|P43320|CRBB2_HUMAN Beta-crystallin B2 OS=Homo sapiens GN=CRYBB2 PE=1 SV=2	>sp|P43320|CRBB2_HUMAN Beta-crystallin B2 OS=Homo sapiens GN=CRYBB2 PE=1 SV=2	>sp|P43320|CRBB2_HUMAN Beta-crystallin B2 OS=Homo sapiens GN=CRYBB2 PE=1 SV=2;>tr|R4UMM2|R4UMM2_HUMAN Beta-crystallin B2 OS=Homo sapiens GN=CRYBB2 PE=2 SV=1;>tr|A0A0H3W5U0|A0A0H3W5U0_HUMAN Beta-crystallin B2 OS=Homo sapiens GN=CRYBB2 PE=2 SV=1;>tr|A0A0H3W5	S	_____________MASDHQTQAGKPQSLNPK	179.87	_(ac)AS(ph)DHQTQAGKPQSLNPK_	AS(0.99)DHQT(0.01)QAGKPQSLNPK	2	2	964.947	1.7669	193	86	3	3	47	63		19961000	20301000	46892000	50823000	47451000	18196000		15662000		23586000	101980000
P43320	CRYBB2	>sp|P43320|CRBB2_HUMAN Beta-crystallin B2 OS=Homo sapiens GN=CRYBB2 PE=1 SV=2;>tr|R4UMM2|R4UMM2_HUMAN Beta-crystallin B2 OS=Homo sapiens GN=CRYBB2 PE=2 SV=1;>tr|A0A0H3W5U0|A0A0H3W5U0_HUMAN Beta-crystallin B2 OS=Homo sapiens GN=CRYBB2 PE=2 SV=1;>tr|A0A0H3W5J2|A0A0H3W5J2_HUMAN Beta-crystallin B2 (Fragment) OS=Homo sapiens GN=CRYBB2 PE=2 SV=1;>tr|A0A0H3W5H9|A0A0H3W5H9_HUMAN Beta-crystallin B2 (Fragm…	86;86;86;83;68;86	>sp|P43320|CRBB2_HUMAN Beta-crystallin B2 OS=Homo sapiens GN=CRYBB2 PE=1 SV=2	>sp|P43320|CRBB2_HUMAN Beta-crystallin B2 OS=Homo sapiens GN=CRYBB2 PE=1 SV=2	>sp|P43320|CRBB2_HUMAN Beta-crystallin B2 OS=Homo sapiens GN=CRYBB2 PE=1 SV=2;>tr|R4UMM2|R4UMM2_HUMAN Beta-crystallin B2 OS=Homo sapiens GN=CRYBB2 PE=2 SV=1;>tr|A0A0H3W5U0|A0A0H3W5U0_HUMAN Beta-crystallin B2 OS=Homo sapiens GN=CRYBB2 PE=2 SV=1;>tr|A0A0H3W5	T	QFVFEKGEYPRWDSWTSSRRTDSLSSLRPIK	113.1	_WDSWT(ph)SSR_	WDS(0.018)WT(0.97)S(0.012)SR	5	2	552.711	-0.37577	432	86	86	86	619	813	207270000	221480000	229060000		26385000		181530000	178030000	163990000	22328000	242700000	18058000
G3V5Z7	PSMA6	>tr|G3V5Z7|G3V5Z7_HUMAN Proteasome subunit alpha type OS=Homo sapiens GN=PSMA6 PE=1 SV=1;>sp|P60900|PSA6_HUMAN Proteasome subunit alpha type-6 OS=Homo sapiens GN=PSMA6 PE=1 SV=1;>tr|A0A140VK44|A0A140VK44_HUMAN Proteasome subunit alpha type OS=Homo sapiens PE=2 SV=1;>tr|G3V295|G3V295_HUMAN Proteasome subunit alpha type OS=Homo sapiens GN=PSMA6 PE=1 SV=1;>tr|G3V3I1|G3V3I1_HUMAN Proteasome subunit a…	5;5;5;5;5;5;5;5	>tr|G3V5Z7|G3V5Z7_HUMAN Proteasome subunit alpha type OS=Homo sapiens GN=PSMA6 PE=1 SV=1	>tr|G3V5Z7|G3V5Z7_HUMAN Proteasome subunit alpha type OS=Homo sapiens GN=PSMA6 PE=1 SV=1	>tr|G3V5Z7|G3V5Z7_HUMAN Proteasome subunit alpha type OS=Homo sapiens GN=PSMA6 PE=1 SV=1;>sp|P60900|PSA6_HUMAN Proteasome subunit alpha type-6 OS=Homo sapiens GN=PSMA6 PE=1 SV=1;>tr|A0A140VK44|A0A140VK44_HUMAN Proteasome subunit alpha type OS=Homo sapiens	S	___________MSRGSSAGFDRHITIFSPEG	106.32	_(ac)SRGS(ph)SAGFDR_	S(0.018)RGS(0.963)S(0.018)AGFDR	4	2	581.238	0.055696	253	104	5	5	528	698		2906600	3109500	12657000	12067000	10905000	4956500	4426500	3926400	9127700	8850500	9237300
P53674	CRYBB1	>sp|P53674|CRBB1_HUMAN Beta-crystallin B1 OS=Homo sapiens GN=CRYBB1 PE=1 SV=2	32	>sp|P53674|CRBB1_HUMAN Beta-crystallin B1 OS=Homo sapiens GN=CRYBB1 PE=1 SV=2	>sp|P53674|CRBB1_HUMAN Beta-crystallin B1 OS=Homo sapiens GN=CRYBB1 PE=1 SV=2	>sp|P53674|CRBB1_HUMAN Beta-crystallin B1 OS=Homo sapiens GN=CRYBB1 PE=1 SV=2	S	PGPDTKGKGAPPAGTSPSPGTTLAPTTVPIT	80.554	_GAPPAGTS(ph)PSPGTTLAPTTVPITSAK_	GAPPAGT(0.19)S(0.79)PS(0.018)PGT(0.001)TLAPTTVPITSAK	8	2	1229.12	1.6412	230	96	32	32	142;160	175;212		359820000	295600000	971560000		1054700000	224950000				284800000	13591000
A0A087WUZ3	SPTBN1	>tr|A0A087WUZ3|A0A087WUZ3_HUMAN Spectrin beta chain, non-erythrocytic 1 OS=Homo sapiens GN=SPTBN1 PE=1 SV=1;>sp|Q01082|SPTB2_HUMAN Spectrin beta chain, non-erythrocytic 1 OS=Homo sapiens GN=SPTBN1 PE=1 SV=2;>tr|B2ZZ89|B2ZZ89_HUMAN Epididymis luminal protein 102 OS=Homo sapiens GN=SPTBN1 PE=2 SV=1;>tr|K9MS24|K9MS24_HUMAN Beta-spectrin non-erythrocytic 1 OS=Homo sapiens GN=SPTBN1 PE=2 SV=1;>tr|D6W5…	2104;2102;2102;2102;2016;92	>tr|A0A087WUZ3|A0A087WUZ3_HUMAN Spectrin beta chain, non-erythrocytic 1 OS=Homo sapiens GN=SPTBN1 PE=1 SV=1	>tr|A0A087WUZ3|A0A087WUZ3_HUMAN Spectrin beta chain, non-erythrocytic 1 OS=Homo sapiens GN=SPTBN1 PE=1 SV=1	>tr|A0A087WUZ3|A0A087WUZ3_HUMAN Spectrin beta chain, non-erythrocytic 1 OS=Homo sapiens GN=SPTBN1 PE=1 SV=1;>sp|Q01082|SPTB2_HUMAN Spectrin beta chain, non-erythrocytic 1 OS=Homo sapiens GN=SPTBN1 PE=1 SV=2;>tr|B2ZZ89|B2ZZ89_HUMAN Epididymis luminal protei	S	VRRQQEEEERKRRPPSPEPSTKVSEEAESQQ	91.858	_RPPS(ph)PEPSTK_	RPPS(1)PEPSTK	4	2	588.276	-0.45941	265	116	2104	2104	476	639	2065200	1987800	4032600	14736000	11974000	7898400	9156900	9582000	4168800	9386200	10128000	3017200
A0A087WUZ3	SPTBN1	>tr|A0A087WUZ3|A0A087WUZ3_HUMAN Spectrin beta chain, non-erythrocytic 1 OS=Homo sapiens GN=SPTBN1 PE=1 SV=1;>sp|Q01082|SPTB2_HUMAN Spectrin beta chain, non-erythrocytic 1 OS=Homo sapiens GN=SPTBN1 PE=1 SV=2;>tr|B2ZZ89|B2ZZ89_HUMAN Epididymis luminal protein 102 OS=Homo sapiens GN=SPTBN1 PE=2 SV=1;>tr|K9MS24|K9MS24_HUMAN Beta-spectrin non-erythrocytic 1 OS=Homo sapiens GN=SPTBN1 PE=2 SV=1;>tr|D6W5…	1057;1057;1057;1057;971	>tr|A0A087WUZ3|A0A087WUZ3_HUMAN Spectrin beta chain, non-erythrocytic 1 OS=Homo sapiens GN=SPTBN1 PE=1 SV=1	>tr|A0A087WUZ3|A0A087WUZ3_HUMAN Spectrin beta chain, non-erythrocytic 1 OS=Homo sapiens GN=SPTBN1 PE=1 SV=1	>tr|A0A087WUZ3|A0A087WUZ3_HUMAN Spectrin beta chain, non-erythrocytic 1 OS=Homo sapiens GN=SPTBN1 PE=1 SV=1;>sp|Q01082|SPTB2_HUMAN Spectrin beta chain, non-erythrocytic 1 OS=Homo sapiens GN=SPTBN1 PE=1 SV=2;>tr|B2ZZ89|B2ZZ89_HUMAN Epididymis luminal protei	S	DVWEEMKTTLKNREASLGEASKLQQFLRDLD	79.286	_EAS(ph)LGEASK_	EAS(1)LGEASK	3	2	486.208	0.63104	263	116	1057	1057	84	105		7827100	7813500	17052000	22083000	15913000	5238800	5003400	5161500	13423000	13557000	4753500
P05813	CRYBA1	>sp|P05813|CRBA1_HUMAN Beta-crystallin A3 OS=Homo sapiens GN=CRYBA1 PE=1 SV=4;>tr|A0A097PIJ9|A0A097PIJ9_HUMAN Beta crystallin A3 chain transcript CN (Fragment) OS=Homo sapiens GN=CRYBA1 PE=2 SV=1;>tr|A0A097PIG2|A0A097PIG2_HUMAN Beta crystallin A3 chain transcript TC (Fragment) OS=Homo sapiens GN=CRYBA1 PE=2 SV=1;>tr|A0A097PIJ4|A0A097PIJ4_HUMAN Beta crystallin A3 chain transcript PS (Fragment) OS=…	36;32;31;31;33	>sp|P05813|CRBA1_HUMAN Beta-crystallin A3 OS=Homo sapiens GN=CRYBA1 PE=1 SV=4	>sp|P05813|CRBA1_HUMAN Beta-crystallin A3 OS=Homo sapiens GN=CRYBA1 PE=1 SV=4	>sp|P05813|CRBA1_HUMAN Beta-crystallin A3 OS=Homo sapiens GN=CRYBA1 PE=1 SV=4;>tr|A0A097PIJ9|A0A097PIJ9_HUMAN Beta crystallin A3 chain transcript CN (Fragment) OS=Homo sapiens GN=CRYBA1 PE=2 SV=1;>tr|A0A097PIG2|A0A097PIG2_HUMAN Beta crystallin A3 chain tra	Y	TNPTPGSLGPWKITIYDQENFQGKRMEFTSS	69.261	_ITIY(ph)DQENFQGK_	IT(0.001)IY(0.999)DQENFQGK	4	2	768.343	-0.87214	481	29	36	36	253	340		14820000	14673000	689080000	657810000	678480000	14275000	546670000	20887000	844220000		807080000
B7Z3K9	ALDOC	>tr|B7Z3K9|B7Z3K9_HUMAN Fructose-bisphosphate aldolase OS=Homo sapiens PE=2 SV=1;>sp|P09972|ALDOC_HUMAN Fructose-bisphosphate aldolase C OS=Homo sapiens GN=ALDOC PE=1 SV=2;>tr|A0A024QZ64|A0A024QZ64_HUMAN Fructose-bisphosphate aldolase OS=Homo sapiens GN=ALDOC PE=3 SV=1;>tr|A8MVZ9|A8MVZ9_HUMAN Fructose-bisphosphate aldolase OS=Homo sapiens GN=ALDOC PE=1 SV=1;>tr|B7Z3K7|B7Z3K7_HUMAN Fructose-bispho…	123;36;36;36;36;36;36;36;36;36	>tr|B7Z3K9|B7Z3K9_HUMAN Fructose-bisphosphate aldolase OS=Homo sapiens PE=2 SV=1	>tr|B7Z3K9|B7Z3K9_HUMAN Fructose-bisphosphate aldolase OS=Homo sapiens PE=2 SV=1	>tr|B7Z3K9|B7Z3K9_HUMAN Fructose-bisphosphate aldolase OS=Homo sapiens PE=2 SV=1;>sp|P09972|ALDOC_HUMAN Fructose-bisphosphate aldolase C OS=Homo sapiens GN=ALDOC PE=1 SV=2;>tr|A0A024QZ64|A0A024QZ64_HUMAN Fructose-bisphosphate aldolase OS=Homo sapiens GN=AL	S	LRIVAPGKGILAADESVGSMAKRLSQIGVEN	187.89	_GILAADES(ph)VGS(ph)MAK_	GILAADES(1)VGS(1)MAK	8	2	754.809	1.0224	114	42	123	123	157;158	208;209;210	194390000	194250000	187360000	674240000	660710000	610340000	319890000	363910000	319390000	577000000	645350000	630510000
Q9UFA7	CRYGS	>tr|Q9UFA7|Q9UFA7_HUMAN Crystallin, gamma S, isoform CRA_a OS=Homo sapiens GN=DKFZp434A0627 PE=2 SV=1	12	>tr|Q9UFA7|Q9UFA7_HUMAN Crystallin, gamma S, isoform CRA_a OS=Homo sapiens GN=DKFZp434A0627 PE=2 SV=1	>tr|Q9UFA7|Q9UFA7_HUMAN Crystallin, gamma S, isoform CRA_a OS=Homo sapiens GN=DKFZp434A0627 PE=2 SV=1	>tr|Q9UFA7|Q9UFA7_HUMAN Crystallin, gamma S, isoform CRA_a OS=Homo sapiens GN=DKFZp434A0627 PE=2 SV=1	Y	____MYILPQGEYPEYQRWMGLNDRLSSCRA	90.731	_MYILPQGEYPEY(ph)QR_	MYILPQGEY(0.001)PEY(0.999)QR	12	2	933.91	-1.159	525	191	12	12	387	519;520	38880000	40840000	41513000	120230000	116520000	108320000	89125000	105590000	101270000	138120000	136520000	132470000
P16152	CBR1	>sp|P16152|CBR1_HUMAN Carbonyl reductase [NADPH] 1 OS=Homo sapiens GN=CBR1 PE=1 SV=3;>tr|A8MTM1|A8MTM1_HUMAN Carbonyl reductase [NADPH] 1 OS=Homo sapiens GN=CBR1 PE=1 SV=1;>tr|E9PQ63|E9PQ63_HUMAN Carbonyl reductase [NADPH] 1 OS=Homo sapiens GN=CBR1 PE=1 SV=1	30;30;30	>sp|P16152|CBR1_HUMAN Carbonyl reductase [NADPH] 1 OS=Homo sapiens GN=CBR1 PE=1 SV=3	>sp|P16152|CBR1_HUMAN Carbonyl reductase [NADPH] 1 OS=Homo sapiens GN=CBR1 PE=1 SV=3	>sp|P16152|CBR1_HUMAN Carbonyl reductase [NADPH] 1 OS=Homo sapiens GN=CBR1 PE=1 SV=3;>tr|A8MTM1|A8MTM1_HUMAN Carbonyl reductase [NADPH] 1 OS=Homo sapiens GN=CBR1 PE=1 SV=1;>tr|E9PQ63|E9PQ63_HUMAN Carbonyl reductase [NADPH] 1 OS=Homo sapiens GN=CBR1 PE=1 SV	S	KGIGLAIVRDLCRLFSGDVVLTARDVTRGQA	75.462	_LFS(ph)GDVVLTAR_	LFS(1)GDVVLTAR	3	2	629.316	0.30678	131	50	30	30	307	403	6346600	6858200	7163200	23082000		22010000	8476300	8913400
P00352	ALDH1A1	>sp|P00352|AL1A1_HUMAN Retinal dehydrogenase 1 OS=Homo sapiens GN=ALDH1A1 PE=1 SV=2;>tr|V9HVX6|V9HVX6_HUMAN Epididymis luminal protein 9 OS=Homo sapiens GN=HEL-9 PE=2 SV=1;>tr|V9HW83|V9HW83_HUMAN Aldehyde dehydrogenase 1 family, member A1, isoform CRA_a OS=Homo sapiens GN=HEL-S-53e PE=2 SV=1;>tr|B4DXX3|B4DXX3_HUMAN cDNA FLJ50286, highly similar to Retinal dehydrogenase 1 (EC 1.2.1.36) OS=Homo sap…	75;75;75;75;89;75;75;75	>sp|P00352|AL1A1_HUMAN Retinal dehydrogenase 1 OS=Homo sapiens GN=ALDH1A1 PE=1 SV=2	>sp|P00352|AL1A1_HUMAN Retinal dehydrogenase 1 OS=Homo sapiens GN=ALDH1A1 PE=1 SV=2	>sp|P00352|AL1A1_HUMAN Retinal dehydrogenase 1 OS=Homo sapiens GN=ALDH1A1 PE=1 SV=2;>tr|V9HVX6|V9HVX6_HUMAN Epididymis luminal protein 9 OS=Homo sapiens GN=HEL-9 PE=2 SV=1;>tr|V9HW83|V9HW83_HUMAN Aldehyde dehydrogenase 1 family, member A1, isoform CRA_a OS	S	VDKAVKAARQAFQIGSPWRTMDASERGRLLY	162.38	_QAFQIGS(ph)PWR_	QAFQIGS(1)PWR	7	2	635.292	0.1967	16	10	75	75	404;405	541;542	42393000	36517000	34259000	71814000	72876000	67908000	29310000	35046000	33984000	50299000	60323000	60113000
P30041	PRDX6	>sp|P30041|PRDX6_HUMAN Peroxiredoxin-6 OS=Homo sapiens GN=PRDX6 PE=1 SV=3;>tr|V9HWC7|V9HWC7_HUMAN Epididymis secretory sperm binding protein Li 128m OS=Homo sapiens GN=HEL-S-128m PE=2 SV=1	177;177	>sp|P30041|PRDX6_HUMAN Peroxiredoxin-6 OS=Homo sapiens GN=PRDX6 PE=1 SV=3	>sp|P30041|PRDX6_HUMAN Peroxiredoxin-6 OS=Homo sapiens GN=PRDX6 PE=1 SV=3	>sp|P30041|PRDX6_HUMAN Peroxiredoxin-6 OS=Homo sapiens GN=PRDX6 PE=1 SV=3;>tr|V9HWC7|V9HWC7_HUMAN Epididymis secretory sperm binding protein Li 128m OS=Homo sapiens GN=HEL-S-128m PE=2 SV=1	T	RVVISLQLTAEKRVATPVDWKDGDSVMVLPT	78.311	_RVAT(ph)PVDWKDGDSVMVLPTIPEEEAK_	RVAT(0.999)PVDWKDGDS(0.001)VMVLPTIPEEEAK	4	4	741.362	-0.52213	425	69	177	177	490;573	654;751	76180000	96418000	93759000	300610000	254960000	257020000	76693000	95366000	76003000	171010000	160890000	168620000
P29401	TKT	>sp|P29401|TKT_HUMAN Transketolase OS=Homo sapiens GN=TKT PE=1 SV=3;>tr|Q53EM5|Q53EM5_HUMAN Transketolase (Fragment) OS=Homo sapiens PE=2 SV=1;>tr|V9HWD9|V9HWD9_HUMAN Transketolase OS=Homo sapiens GN=HEL107 PE=2 SV=1;>tr|B4E022|B4E022_HUMAN cDNA FLJ56274, highly similar to Transketolase (EC 2.2.1.1) OS=Homo sapiens PE=2 SV=1;>tr|B3KSI4|B3KSI4_HUMAN Transketolase OS=Homo sapiens PE=2 SV=1;>tr|A0A0…	295;295;295;248;212;129;67;30;295;97	>sp|P29401|TKT_HUMAN Transketolase OS=Homo sapiens GN=TKT PE=1 SV=3	>sp|P29401|TKT_HUMAN Transketolase OS=Homo sapiens GN=TKT PE=1 SV=3	>sp|P29401|TKT_HUMAN Transketolase OS=Homo sapiens GN=TKT PE=1 SV=3;>tr|Q53EM5|Q53EM5_HUMAN Transketolase (Fragment) OS=Homo sapiens PE=2 SV=1;>tr|V9HWD9|V9HWD9_HUMAN Transketolase OS=Homo sapiens GN=HEL107 PE=2 SV=1;>tr|B4E022|B4E022_HUMAN cDNA FLJ56274,	S	SKKKILATPPQEDAPSVDIANIRMPSLPSYK	91.729	_ILATPPQEDAPS(ph)VDIANIR_	ILATPPQEDAPS(1)VDIANIR	12	2	1050.52	1.9988	165	68	295	295	237	315	24772000	29937000	30687000	48131000	52295000	47470000	44909000	44739000	41988000	63695000	60794000	62656000
P07900	HSP90AA1	>sp|P07900|HS90A_HUMAN Heat shock protein HSP 90-alpha OS=Homo sapiens GN=HSP90AA1 PE=1 SV=5;>tr|K9JA46|K9JA46_HUMAN Epididymis luminal secretory protein 52 OS=Homo sapiens GN=EL52 PE=2 SV=1;>tr|Q8TBA7|Q8TBA7_HUMAN HSP90AA1 protein (Fragment) OS=Homo sapiens GN=HSP90AA1 PE=2 SV=2;>tr|Q2VPJ6|Q2VPJ6_HUMAN HSP90AA1 protein (Fragment) OS=Homo sapiens GN=HSP90AA1 PE=2 SV=1;>tr|Q86U12|Q86U12_HUMAN Full…	211;211;117;211;32;41;142	>sp|P07900|HS90A_HUMAN Heat shock protein HSP 90-alpha OS=Homo sapiens GN=HSP90AA1 PE=1 SV=5	>sp|P07900|HS90A_HUMAN Heat shock protein HSP 90-alpha OS=Homo sapiens GN=HSP90AA1 PE=1 SV=5	>sp|P07900|HS90A_HUMAN Heat shock protein HSP 90-alpha OS=Homo sapiens GN=HSP90AA1 PE=1 SV=5;>tr|K9JA46|K9JA46_HUMAN Epididymis luminal secretory protein 52 OS=Homo sapiens GN=EL52 PE=2 SV=1;>tr|Q8TBA7|Q8TBA7_HUMAN HSP90AA1 protein (Fragment) OS=Homo sapie	S	EYLEERRIKEIVKKHSQFIGYPITLFVEKER	72.568	_KHS(ph)QFIGYPITLFVEK_	KHS(1)QFIGYPITLFVEK	3	3	663.008	0.6196	106	36	211	211	272	363	5424500		1964600	25544000	26015000	23410000	20693000	10843000	11677000	32812000	32097000	28002000
P48637	GSS	>sp|P48637|GSHB_HUMAN Glutathione synthetase OS=Homo sapiens GN=GSS PE=1 SV=1;>tr|V9HWJ1|V9HWJ1_HUMAN Glutathione synthetase OS=Homo sapiens GN=HEL-S-64p PE=2 SV=1;>tr|B7Z1C5|B7Z1C5_HUMAN Glutathione synthetase OS=Homo sapiens PE=2 SV=1;>tr|B7Z514|B7Z514_HUMAN Glutathione synthetase OS=Homo sapiens PE=2 SV=1	276;276;207;148	>sp|P48637|GSHB_HUMAN Glutathione synthetase OS=Homo sapiens GN=GSS PE=1 SV=1	>sp|P48637|GSHB_HUMAN Glutathione synthetase OS=Homo sapiens GN=GSS PE=1 SV=1	>sp|P48637|GSHB_HUMAN Glutathione synthetase OS=Homo sapiens GN=GSS PE=1 SV=1;>tr|V9HWJ1|V9HWJ1_HUMAN Glutathione synthetase OS=Homo sapiens GN=HEL-S-64p PE=2 SV=1;>tr|B7Z1C5|B7Z1C5_HUMAN Glutathione synthetase OS=Homo sapiens PE=2 SV=1;>tr|B7Z514|B7Z514_H	S	IAVVYFRDGYMPRQYSLQNWEARLLLERSHA	120.87	_QYS(ph)LQNWEAR_	QYS(1)LQNWEAR	3	2	687.796	-1.8216	210	90	276	276	68;437	87;579	21669000	21678000		56414000	50508000	59303000		36964000	22532000	58161000	38840000	39100000
P55344	LIM2	>sp|P55344|LMIP_HUMAN Lens fiber membrane intrinsic protein OS=Homo sapiens GN=LIM2 PE=1 SV=2;>tr|A0A140CTX9|A0A140CTX9_HUMAN Lens intrinsic membrane protein 2 (Fragment) OS=Homo sapiens GN=LIM2 PE=2 SV=1;>tr|A0A1B3B2I7|A0A1B3B2I7_HUMAN Lens intrinsic membrane protein 2 (Fragment) OS=Homo sapiens GN=LIM2 PE=2 SV=1;>tr|A0A1B3B2I8|A0A1B3B2I8_HUMAN Lens intrinsic membrane protein 2 (Fragment) OS=Hom…	34;34;34;34	>sp|P55344|LMIP_HUMAN Lens fiber membrane intrinsic protein OS=Homo sapiens GN=LIM2 PE=1 SV=2	>sp|P55344|LMIP_HUMAN Lens fiber membrane intrinsic protein OS=Homo sapiens GN=LIM2 PE=1 SV=2	>sp|P55344|LMIP_HUMAN Lens fiber membrane intrinsic protein OS=Homo sapiens GN=LIM2 PE=1 SV=2;>tr|A0A140CTX9|A0A140CTX9_HUMAN Lens intrinsic membrane protein 2 (Fragment) OS=Homo sapiens GN=LIM2 PE=2 SV=1;>tr|A0A1B3B2I7|A0A1B3B2I7_HUMAN Lens intrinsic memb	S	LVVAMATDHWMQYRLSGSFAHQGLWRYCLGN	99.834	_LS(ph)GSFAHQGLWR_	LS(0.999)GS(0.001)FAHQGLWR	2	2	719.835	0.80644	246	98	34	34	339	445	13592000	15075000	51233000	118600000	127970000	109520000	99809000	79538000	8819800	107660000	158510000	165960000
H0YNJ6	GMPR2	>tr|H0YNJ6|H0YNJ6_HUMAN GMP reductase OS=Homo sapiens GN=GMPR2 PE=1 SV=1;>tr|Q6PKC0|Q6PKC0_HUMAN GMP reductase OS=Homo sapiens GN=GMPR2 PE=1 SV=1;>tr|Q7Z527|Q7Z527_HUMAN GMP reductase OS=Homo sapiens GN=GMPR PE=2 SV=1;>tr|F8WAN9|F8WAN9_HUMAN GMP reductase OS=Homo sapiens GN=GMPR2 PE=1 SV=1;>sp|Q9P2T1|GMPR2_HUMAN GMP reductase 2 OS=Homo sapiens GN=GMPR2 PE=1 SV=1;>tr|A0A087WWM4|A0A087WWM4_HUMAN GM…	46;28;28;28;28;28;46;28;28;28;28;46;46;28;28	>tr|H0YNJ6|H0YNJ6_HUMAN GMP reductase OS=Homo sapiens GN=GMPR2 PE=1 SV=1	>tr|H0YNJ6|H0YNJ6_HUMAN GMP reductase OS=Homo sapiens GN=GMPR2 PE=1 SV=1	>tr|H0YNJ6|H0YNJ6_HUMAN GMP reductase OS=Homo sapiens GN=GMPR2 PE=1 SV=1;>tr|Q6PKC0|Q6PKC0_HUMAN GMP reductase OS=Homo sapiens GN=GMPR2 PE=1 SV=1;>tr|Q7Z527|Q7Z527_HUMAN GMP reductase OS=Homo sapiens GN=GMPR PE=2 SV=1;>tr|F8WAN9|F8WAN9_HUMAN GMP reductase	S	KDVLLRPKRSTLKSRSEVDLTRSFSFRNSKQ	116.03	_SRS(ph)EVDLTR_	S(0.001)RS(0.999)EVDLTR	3	2	571.764	0.11875	337	157	46	46	530	700	2376100	2418500	2581900	8417600	9943400	6502700	5884700	4291800		9632700	8475000	7704100
P53674	CRYBB1	>sp|P53674|CRBB1_HUMAN Beta-crystallin B1 OS=Homo sapiens GN=CRYBB1 PE=1 SV=2	180	>sp|P53674|CRBB1_HUMAN Beta-crystallin B1 OS=Homo sapiens GN=CRYBB1 PE=1 SV=2	>sp|P53674|CRBB1_HUMAN Beta-crystallin B1 OS=Homo sapiens GN=CRYBB1 PE=1 SV=2	>sp|P53674|CRBB1_HUMAN Beta-crystallin B1 OS=Homo sapiens GN=CRYBB1 PE=1 SV=2	S	EIQGDDAPSLWVYGFSDRVGSVKVSSGTWVG	155.56	_GNTIEIQGDDAPSLWVYGFS(ph)DR_	GNTIEIQGDDAPSLWVYGFS(1)DR	20	2	1260.56	0.74483	233	96	180	180	172;173	231;232	205410000	204490000	183740000	277210000	339990000	321180000	233210000	222520000	209490000	309300000	307850000	236970000
P53674	CRYBB1	>sp|P53674|CRBB1_HUMAN Beta-crystallin B1 OS=Homo sapiens GN=CRYBB1 PE=1 SV=2	228	>sp|P53674|CRBB1_HUMAN Beta-crystallin B1 OS=Homo sapiens GN=CRYBB1 PE=1 SV=2	>sp|P53674|CRBB1_HUMAN Beta-crystallin B1 OS=Homo sapiens GN=CRYBB1 PE=1 SV=2	>sp|P53674|CRBB1_HUMAN Beta-crystallin B1 OS=Homo sapiens GN=CRYBB1 PE=1 SV=2	S	FRHWNEWGAFQPQMQSLRRLRDKQWHLEGSF	94.384	_HWNEWGAFQPQMQS(ph)LRR_	HWNEWGAFQPQMQS(1)LRR	14	3	751.005	-0.24013	234	96	228	228	209;210	281;283		21611000	16160000	45336000	40689000	39410000	7029300			23102000	18060000	21280000
P53674	CRYBB1	>sp|P53674|CRBB1_HUMAN Beta-crystallin B1 OS=Homo sapiens GN=CRYBB1 PE=1 SV=2	163	>sp|P53674|CRBB1_HUMAN Beta-crystallin B1 OS=Homo sapiens GN=CRYBB1 PE=1 SV=2	>sp|P53674|CRBB1_HUMAN Beta-crystallin B1 OS=Homo sapiens GN=CRYBB1 PE=1 SV=2	>sp|P53674|CRBB1_HUMAN Beta-crystallin B1 OS=Homo sapiens GN=CRYBB1 PE=1 SV=2	T	EHKISLFEGANFKGNTIEIQGDDAPSLWVYG	114.74	_GNT(ph)IEIQGDDAPSLWVYGFSDR_	GNT(1)IEIQGDDAPSLWVYGFSDR	3	2	1260.56	-0.14972	442	96	163	163	172;173	231;232	24057000	24601000	18934000		45404000	52868000	12287000	39553000	23938000	39443000	56164000	34268000
Q92597	NDRG1	>sp|Q92597|NDRG1_HUMAN Protein NDRG1 OS=Homo sapiens GN=NDRG1 PE=1 SV=1;>tr|Q53EU7|Q53EU7_HUMAN N-myc downstream regulated gene 1 variant (Fragment) OS=Homo sapiens PE=2 SV=1;>tr|Q597H1|Q597H1_HUMAN Transformation-related protein 14 OS=Homo sapiens GN=TRG14 PE=2 SV=1;>tr|B3KU62|B3KU62_HUMAN cDNA FLJ39243 fis, clone OCBBF2008283, highly similar to Protein NDRG1 OS=Homo sapiens PE=2 SV=1;>tr|Q8N959…	2;2;2;2;2;2;2;2;2;2;2;2;2	>sp|Q92597|NDRG1_HUMAN Protein NDRG1 OS=Homo sapiens GN=NDRG1 PE=1 SV=1	>sp|Q92597|NDRG1_HUMAN Protein NDRG1 OS=Homo sapiens GN=NDRG1 PE=1 SV=1	>sp|Q92597|NDRG1_HUMAN Protein NDRG1 OS=Homo sapiens GN=NDRG1 PE=1 SV=1;>tr|Q53EU7|Q53EU7_HUMAN N-myc downstream regulated gene 1 variant (Fragment) OS=Homo sapiens PE=2 SV=1;>tr|Q597H1|Q597H1_HUMAN Transformation-related protein 14 OS=Homo sapiens GN=TRG1	S	______________MSREMQDVDLAEVKPLV	96.54	_(ac)S(ph)REMQDVDLAEVKPLVEK_	S(1)REMQDVDLAEVKPLVEK	1	3	736.692	1.0183	327	145	2	2	527	697		7192900	5848800	29123000	23094000	22748000					10273000
P07315	CRYGC	>sp|P07315|CRGC_HUMAN Gamma-crystallin C OS=Homo sapiens GN=CRYGC PE=1 SV=2;>tr|A0A0X8GLL6|A0A0X8GLL6_HUMAN Gamma-crystallin C OS=Homo sapiens GN=CRYGC PE=2 SV=1;>tr|A0A0U3BWM0|A0A0U3BWM0_HUMAN Crystallin gamma B OS=Homo sapiens GN=CRYGB PE=2 SV=1;>sp|P07316|CRGB_HUMAN Gamma-crystallin B OS=Homo sapiens GN=CRYGB PE=1 SV=3	66;66;66;66	>sp|P07315|CRGC_HUMAN Gamma-crystallin C OS=Homo sapiens GN=CRYGC PE=1 SV=2;>tr|A0A0U3BWM0|A0A0U3BWM0_HUMAN Crystallin gamma B OS=Homo sapiens GN=CRYGB PE=2 SV=1	>sp|P07315|CRGC_HUMAN Gamma-crystallin C OS=Homo sapiens GN=CRYGC PE=1 SV=2	>sp|P07315|CRGC_HUMAN Gamma-crystallin C OS=Homo sapiens GN=CRYGC PE=1 SV=2;>tr|A0A0X8GLL6|A0A0X8GLL6_HUMAN Gamma-crystallin C OS=Homo sapiens GN=CRYGC PE=2 SV=1;>tr|A0A0U3BWM0|A0A0U3BWM0_HUMAN Crystallin gamma B OS=Homo sapiens GN=CRYGB PE=2 SV=1;>sp|P073	Y	YQGHQYFLRRGEYPDYQQWMGLSDSIRSCCL;YQGQQYLLRRGEYPDYQQWMGLSDSIRSCCL	99.021	_RGEYPDY(ph)QQWMGLSDSIR_	RGEY(0.038)PDY(0.962)QQWMGLSDSIR	7	3	760.996	0.90856	484	33;173	66;66	66	150;448	195;196;597;599	38151000	45800000	42681000		23196000	17102000	17215000	25499000	20770000		28580000
P00352	ALDH1A1	>sp|P00352|AL1A1_HUMAN Retinal dehydrogenase 1 OS=Homo sapiens GN=ALDH1A1 PE=1 SV=2;>tr|V9HVX6|V9HVX6_HUMAN Epididymis luminal protein 9 OS=Homo sapiens GN=HEL-9 PE=2 SV=1;>tr|V9HW83|V9HW83_HUMAN Aldehyde dehydrogenase 1 family, member A1, isoform CRA_a OS=Homo sapiens GN=HEL-S-53e PE=2 SV=1;>tr|B4DXX3|B4DXX3_HUMAN cDNA FLJ50286, highly similar to Retinal dehydrogenase 1 (EC 1.2.1.36) OS=Homo sap…	79;79;79;79;93;79;79;79	>sp|P00352|AL1A1_HUMAN Retinal dehydrogenase 1 OS=Homo sapiens GN=ALDH1A1 PE=1 SV=2	>sp|P00352|AL1A1_HUMAN Retinal dehydrogenase 1 OS=Homo sapiens GN=ALDH1A1 PE=1 SV=2	>sp|P00352|AL1A1_HUMAN Retinal dehydrogenase 1 OS=Homo sapiens GN=ALDH1A1 PE=1 SV=2;>tr|V9HVX6|V9HVX6_HUMAN Epididymis luminal protein 9 OS=Homo sapiens GN=HEL-9 PE=2 SV=1;>tr|V9HW83|V9HW83_HUMAN Aldehyde dehydrogenase 1 family, member A1, isoform CRA_a OS	T	VKAARQAFQIGSPWRTMDASERGRLLYKLAD	74.698	_QAFQIGSPWRT(ph)MDASER_	QAFQIGS(0.04)PWRT(0.942)MDAS(0.018)ER	11	3	687.307	3.3651	369	10	79	79	405	542		3264200	3768000	16403000	11666000	12073000	6536700				19329000
P06733	ENO1	>sp|P06733|ENOA_HUMAN Alpha-enolase OS=Homo sapiens GN=ENO1 PE=1 SV=2;>tr|A0A024R4F1|A0A024R4F1_HUMAN Enolase 1, (Alpha), isoform CRA_a OS=Homo sapiens GN=ENO1 PE=2 SV=1;>tr|E2DRY6|E2DRY6_HUMAN C-myc promoter-binding protein 1 OS=Homo sapiens PE=2 SV=1;>tr|A4QMW8|A4QMW8_HUMAN ENO1 protein (Fragment) OS=Homo sapiens GN=ENO1 PE=2 SV=1;>sp|P09104|ENOG_HUMAN Gamma-enolase OS=Homo sapiens GN=ENO2 PE=1…	373;373;277;74;373;373;373;254;280;93	>sp|P06733|ENOA_HUMAN Alpha-enolase OS=Homo sapiens GN=ENO1 PE=1 SV=2	>sp|P06733|ENOA_HUMAN Alpha-enolase OS=Homo sapiens GN=ENO1 PE=1 SV=2	>sp|P06733|ENOA_HUMAN Alpha-enolase OS=Homo sapiens GN=ENO1 PE=1 SV=2;>tr|A0A024R4F1|A0A024R4F1_HUMAN Enolase 1, (Alpha), isoform CRA_a OS=Homo sapiens GN=ENO1 PE=2 SV=1;>tr|E2DRY6|E2DRY6_HUMAN C-myc promoter-binding protein 1 OS=Homo sapiens PE=2 SV=1;>tr	S	KLAQANGWGVMVSHRSGETEDTFIADLVVGL	231.89	_S(ph)GETEDTFIADLVVGLCTGQIK_	S(1)GETEDTFIADLVVGLCTGQIK	1	3	811.713	1.6269	85	30	373	373	509	675	251150000	225810000	412720000	1739900000	878970000	1644500000	1807000000	384830000	1420500000	1593700000	2013800000	2980900000
P43320	CRYBB2	>sp|P43320|CRBB2_HUMAN Beta-crystallin B2 OS=Homo sapiens GN=CRYBB2 PE=1 SV=2;>tr|R4UMM2|R4UMM2_HUMAN Beta-crystallin B2 OS=Homo sapiens GN=CRYBB2 PE=2 SV=1;>tr|A0A0H3W5U0|A0A0H3W5U0_HUMAN Beta-crystallin B2 OS=Homo sapiens GN=CRYBB2 PE=2 SV=1;>tr|A0A0H3W5J2|A0A0H3W5J2_HUMAN Beta-crystallin B2 (Fragment) OS=Homo sapiens GN=CRYBB2 PE=2 SV=1;>tr|A0A0H3W5H9|A0A0H3W5H9_HUMAN Beta-crystallin B2 (Fragm…	31;31;31;28;13;31	>sp|P43320|CRBB2_HUMAN Beta-crystallin B2 OS=Homo sapiens GN=CRYBB2 PE=1 SV=2	>sp|P43320|CRBB2_HUMAN Beta-crystallin B2 OS=Homo sapiens GN=CRYBB2 PE=1 SV=2	>sp|P43320|CRBB2_HUMAN Beta-crystallin B2 OS=Homo sapiens GN=CRYBB2 PE=1 SV=2;>tr|R4UMM2|R4UMM2_HUMAN Beta-crystallin B2 OS=Homo sapiens GN=CRYBB2 PE=2 SV=1;>tr|A0A0H3W5U0|A0A0H3W5U0_HUMAN Beta-crystallin B2 OS=Homo sapiens GN=CRYBB2 PE=2 SV=1;>tr|A0A0H3W5	S	NPKIIIFEQENFQGHSHELNGPCPNLKETGV	66.886	_IIIFEQENFQGHS(ph)HELNGPCPNLK_	IIIFEQENFQGHS(1)HELNGPCPNLK	13	3	967.784	0.78154	198	86	31	31	232	308		13596000	20757000	92082000	62563000	69275000		27907000	24187000	62119000		54637000
A0A087X1N8	SERPINB6	>tr|A0A087X1N8|A0A087X1N8_HUMAN Serpin B6 OS=Homo sapiens GN=SERPINB6 PE=1 SV=1;>tr|A0A024QZX5|A0A024QZX5_HUMAN Serpin B6 OS=Homo sapiens GN=SERPINB6 PE=1 SV=1;>sp|P35237|SPB6_HUMAN Serpin B6 OS=Homo sapiens GN=SERPINB6 PE=1 SV=3;>tr|A0A024QZX3|A0A024QZX3_HUMAN Serpin peptidase inhibitor, clade B (Ovalbumin), member 6, isoform CRA_a OS=Homo sapiens GN=SERPINB6 PE=3 SV=1;>tr|Q8IXH2|Q8IXH2_HUMAN MS…	303;288;284;284;167;121	>tr|A0A087X1N8|A0A087X1N8_HUMAN Serpin B6 OS=Homo sapiens GN=SERPINB6 PE=1 SV=1	>tr|A0A087X1N8|A0A087X1N8_HUMAN Serpin B6 OS=Homo sapiens GN=SERPINB6 PE=1 SV=1	>tr|A0A087X1N8|A0A087X1N8_HUMAN Serpin B6 OS=Homo sapiens GN=SERPINB6 PE=1 SV=1;>tr|A0A024QZX5|A0A024QZX5_HUMAN Serpin B6 OS=Homo sapiens GN=SERPINB6 PE=1 SV=1;>sp|P35237|SPB6_HUMAN Serpin B6 OS=Homo sapiens GN=SERPINB6 PE=1 SV=3;>tr|A0A024QZX3|A0A024QZX3_	S	VSLPRFKLEESYDMESVLRNLGMTDAFELGK	180.64	_FKLEESYDMES(ph)VLR_	FKLEESYDMES(1)VLR	11	3	609.274	-0.35182	180	77	303	303	119	150	13031000	41429000	40336000	86764000	77406000	64232000	92565000	96593000	73052000	59095000	60640000	68472000
P48637	GSS	>sp|P48637|GSHB_HUMAN Glutathione synthetase OS=Homo sapiens GN=GSS PE=1 SV=1;>tr|V9HWJ1|V9HWJ1_HUMAN Glutathione synthetase OS=Homo sapiens GN=HEL-S-64p PE=2 SV=1;>tr|B7Z1C5|B7Z1C5_HUMAN Glutathione synthetase OS=Homo sapiens PE=2 SV=1;>tr|B7Z514|B7Z514_HUMAN Glutathione synthetase OS=Homo sapiens PE=2 SV=1	415;415;346;287	>sp|P48637|GSHB_HUMAN Glutathione synthetase OS=Homo sapiens GN=GSS PE=1 SV=1	>sp|P48637|GSHB_HUMAN Glutathione synthetase OS=Homo sapiens GN=GSS PE=1 SV=1	>sp|P48637|GSHB_HUMAN Glutathione synthetase OS=Homo sapiens GN=GSS PE=1 SV=1;>tr|V9HWJ1|V9HWJ1_HUMAN Glutathione synthetase OS=Homo sapiens GN=HEL-S-64p PE=2 SV=1;>tr|B7Z1C5|B7Z1C5_HUMAN Glutathione synthetase OS=Homo sapiens PE=2 SV=1;>tr|B7Z514|B7Z514_H	S	KIEPEPFENCLLRPGSPARVVQCISELGIFG	58.92	_IEPEPFENCLLRPGS(ph)PAR_	IEPEPFENCLLRPGS(1)PAR	15	2	1081.51	-1.0126	211	90	415	415	222	297		8068700	7097600	34150000	31127000	21920000		18196000	17482000	64486000	53582000
P05813	CRYBA1	>sp|P05813|CRBA1_HUMAN Beta-crystallin A3 OS=Homo sapiens GN=CRYBA1 PE=1 SV=4;>tr|A0A097PIJ9|A0A097PIJ9_HUMAN Beta crystallin A3 chain transcript CN (Fragment) OS=Homo sapiens GN=CRYBA1 PE=2 SV=1;>tr|A0A097PIG2|A0A097PIG2_HUMAN Beta crystallin A3 chain transcript TC (Fragment) OS=Homo sapiens GN=CRYBA1 PE=2 SV=1;>tr|A0A097PIJ4|A0A097PIJ4_HUMAN Beta crystallin A3 chain transcript PS (Fragment) OS=…	105;101;100;100;25	>sp|P05813|CRBA1_HUMAN Beta-crystallin A3 OS=Homo sapiens GN=CRYBA1 PE=1 SV=4	>sp|P05813|CRBA1_HUMAN Beta-crystallin A3 OS=Homo sapiens GN=CRYBA1 PE=1 SV=4	>sp|P05813|CRBA1_HUMAN Beta-crystallin A3 OS=Homo sapiens GN=CRYBA1 PE=1 SV=4;>tr|A0A097PIJ9|A0A097PIJ9_HUMAN Beta crystallin A3 chain transcript CN (Fragment) OS=Homo sapiens GN=CRYBA1 PE=2 SV=1;>tr|A0A097PIG2|A0A097PIG2_HUMAN Beta crystallin A3 chain tra	Y	RGEYPRWDAWSGSNAYHIERLMSFRPICSAN	103.21	_WDAWSGSNAY(ph)HIER_	WDAWSGSNAY(1)HIER	10	2	886.365	-0.19013	483	29	105	105	618	811	17414000	25047000	22562000	33914000	32133000	42442000					15384000
P04406	GAPDH	>sp|P04406|G3P_HUMAN Glyceraldehyde-3-phosphate dehydrogenase OS=Homo sapiens GN=GAPDH PE=1 SV=3;>tr|Q2TSD0|Q2TSD0_HUMAN Glyceraldehyde-3-phosphate dehydrogenase OS=Homo sapiens PE=2 SV=1;>tr|V9HVZ4|V9HVZ4_HUMAN Glyceraldehyde-3-phosphate dehydrogenase OS=Homo sapiens GN=HEL-S-162eP PE=2 SV=1;>tr|E7EUT5|E7EUT5_HUMAN Glyceraldehyde-3-phosphate dehydrogenase OS=Homo sapiens GN=GAPDH PE=1 SV=1;>tr|Q…	333;333;333;258;42	>sp|P04406|G3P_HUMAN Glyceraldehyde-3-phosphate dehydrogenase OS=Homo sapiens GN=GAPDH PE=1 SV=3	>sp|P04406|G3P_HUMAN Glyceraldehyde-3-phosphate dehydrogenase OS=Homo sapiens GN=GAPDH PE=1 SV=3	>sp|P04406|G3P_HUMAN Glyceraldehyde-3-phosphate dehydrogenase OS=Homo sapiens GN=GAPDH PE=1 SV=3;>tr|Q2TSD0|Q2TSD0_HUMAN Glyceraldehyde-3-phosphate dehydrogenase OS=Homo sapiens PE=2 SV=1;>tr|V9HVZ4|V9HVZ4_HUMAN Glyceraldehyde-3-phosphate dehydrogenase OS=	S	FGYSNRVVDLMAHMASKE_____________	70.529	_VVDLMAHMAS(ph)KE_	VVDLMAHMAS(1)KE	10	2	705.811	1.1755	66	24	333	333	614	807		12412000	12965000	29504000	26286000	21497000	10894000	12187000			25553000	13945000
P02511	CRYAA	>sp|P02511|CRYAB_HUMAN Alpha-crystallin B chain OS=Homo sapiens GN=CRYAB PE=1 SV=2;>tr|V9HW27|V9HW27_HUMAN Alpha-crystallin B chain OS=Homo sapiens GN=HEL-S-101 PE=2 SV=1;>tr|E9PR44|E9PR44_HUMAN Alpha-crystallin B chain (Fragment) OS=Homo sapiens GN=CRYAB PE=1 SV=1;>tr|C3VMY8|C3VMY8_HUMAN Alpha B crystallin OS=Homo sapiens GN=CRYAB PE=2 SV=1;>tr|A0A140G961|A0A140G961_HUMAN Alpha-crystallin B chai…	135;135;135;135;128;68;68;66	>sp|P02511|CRYAB_HUMAN Alpha-crystallin B chain OS=Homo sapiens GN=CRYAB PE=1 SV=2	>sp|P02511|CRYAB_HUMAN Alpha-crystallin B chain OS=Homo sapiens GN=CRYAB PE=1 SV=2	>sp|P02511|CRYAB_HUMAN Alpha-crystallin B chain OS=Homo sapiens GN=CRYAB PE=1 SV=2;>tr|V9HW27|V9HW27_HUMAN Alpha-crystallin B chain OS=Homo sapiens GN=HEL-S-101 PE=2 SV=1;>tr|E9PR44|E9PR44_HUMAN Alpha-crystallin B chain (Fragment) OS=Homo sapiens GN=CRYAB	S	RKYRIPADVDPLTITSSLSSDGVLTVNGPRK	152.88	_IPADVDPLTITS(ph)SLSSDGVLTVNGPR_	IPADVDPLT(0.003)IT(0.108)S(0.724)S(0.095)LS(0.02)S(0.05)DGVLTVNGPR	12	3	902.12	-1.5453	47	19	135	135	240;634	318;833		381360000	456390000		655300000	658140000			348450000
P05813	CRYBA1	>sp|P05813|CRBA1_HUMAN Beta-crystallin A3 OS=Homo sapiens GN=CRYBA1 PE=1 SV=4;>tr|A0A097PIJ9|A0A097PIJ9_HUMAN Beta crystallin A3 chain transcript CN (Fragment) OS=Homo sapiens GN=CRYBA1 PE=2 SV=1;>tr|A0A097PIG2|A0A097PIG2_HUMAN Beta crystallin A3 chain transcript TC (Fragment) OS=Homo sapiens GN=CRYBA1 PE=2 SV=1;>tr|A0A097PIJ4|A0A097PIJ4_HUMAN Beta crystallin A3 chain transcript PS (Fragment) OS=…	204;200;199;199;23	>sp|P05813|CRBA1_HUMAN Beta-crystallin A3 OS=Homo sapiens GN=CRYBA1 PE=1 SV=4	>sp|P05813|CRBA1_HUMAN Beta-crystallin A3 OS=Homo sapiens GN=CRYBA1 PE=1 SV=4	>sp|P05813|CRBA1_HUMAN Beta-crystallin A3 OS=Homo sapiens GN=CRYBA1 PE=1 SV=4;>tr|A0A097PIJ9|A0A097PIJ9_HUMAN Beta crystallin A3 chain transcript CN (Fragment) OS=Homo sapiens GN=CRYBA1 PE=2 SV=1;>tr|A0A097PIG2|A0A097PIG2_HUMAN Beta crystallin A3 chain tra	T	GGDYKHWREWGSHAQTSQIQSIRRIQQ____	152.94	_EWGSHAQT(ph)SQIQSIR_	EWGSHAQT(0.946)S(0.054)QIQSIR	8	2	904.41	0.50832	394	29	204	204	111;112	140;141	330050000	352970000	377590000	427050000	426390000				346420000	412920000	423830000
Q504R6	RAB13	>tr|Q504R6|Q504R6_HUMAN RAB13 protein (Fragment) OS=Homo sapiens GN=RAB13 PE=2 SV=1;>sp|P59190|RAB15_HUMAN Ras-related protein Rab-15 OS=Homo sapiens GN=RAB15 PE=1 SV=1;>tr|G5EMR8|G5EMR8_HUMAN RAB15, member RAS onocogene family, isoform CRA_c OS=Homo sapiens GN=RAB15 PE=2 SV=1;>sp|P61006|RAB8A_HUMAN Ras-related protein Rab-8A OS=Homo sapiens GN=RAB8A PE=1 SV=1;>sp|Q92930|RAB8B_HUMAN Ras-related p…	58;17;17;17;17;17;20;20;17;17;17;17;17;18;17;17;20;20;17;17;17;12;17;17;17;17;17;17;18	>tr|Q504R6|Q504R6_HUMAN RAB13 protein (Fragment) OS=Homo sapiens GN=RAB13 PE=2 SV=1	>tr|Q504R6|Q504R6_HUMAN RAB13 protein (Fragment) OS=Homo sapiens GN=RAB13 PE=2 SV=1	>tr|Q504R6|Q504R6_HUMAN RAB13 protein (Fragment) OS=Homo sapiens GN=RAB13 PE=2 SV=1;>sp|P59190|RAB15_HUMAN Ras-related protein Rab-15 OS=Homo sapiens GN=RAB15 PE=1 SV=1;>tr|G5EMR8|G5EMR8_HUMAN RAB15, member RAS onocogene family, isoform CRA_c OS=Homo sapie	S	AKAYDHLFKLLLIGDSGVGKTCLIIRFAEDN	141.73	_LLLIGDS(ph)GVGK_	LLLIGDS(1)GVGK	7	2	576.307	-0.20464	217	92	58	58	320	418	20271000	21477000	12874000	40733000	61459000	32635000	24536000	24576000	21884000	38907000	44956000	40659000
P22914	CRYGS	>sp|P22914|CRBS_HUMAN Beta-crystallin S OS=Homo sapiens GN=CRYGS PE=1 SV=4;>tr|A0A140CTX8|A0A140CTX8_HUMAN Gamma-crystallin S OS=Homo sapiens GN=CRYGS PE=2 SV=1;>tr|A0A1B1PFW0|A0A1B1PFW0_HUMAN Gamma-crystallin S OS=Homo sapiens GN=CRYGS PE=2 SV=1	6;6;6	>sp|P22914|CRBS_HUMAN Beta-crystallin S OS=Homo sapiens GN=CRYGS PE=1 SV=4	>sp|P22914|CRBS_HUMAN Beta-crystallin S OS=Homo sapiens GN=CRYGS PE=1 SV=4	>sp|P22914|CRBS_HUMAN Beta-crystallin S OS=Homo sapiens GN=CRYGS PE=1 SV=4;>tr|A0A140CTX8|A0A140CTX8_HUMAN Gamma-crystallin S OS=Homo sapiens GN=CRYGS PE=2 SV=1;>tr|A0A1B1PFW0|A0A1B1PFW0_HUMAN Gamma-crystallin S OS=Homo sapiens GN=CRYGS PE=2 SV=1	T	__________MSKTGTKITFYEDKNFQGRRY	104.94	_TGT(ph)KITFYEDK_	T(0.025)GT(0.975)KITFYEDK	3	2	691.816	1.0575	422	63	6	6	518;548	688;723		28171000	29069000	34302000	31140000	33440000	48533000	39580000	37735000	30317000	34205000	35445000
P05813	CRYBA1	>sp|P05813|CRBA1_HUMAN Beta-crystallin A3 OS=Homo sapiens GN=CRYBA1 PE=1 SV=4;>tr|A0A097PIJ9|A0A097PIJ9_HUMAN Beta crystallin A3 chain transcript CN (Fragment) OS=Homo sapiens GN=CRYBA1 PE=2 SV=1;>tr|A0A097PIG2|A0A097PIG2_HUMAN Beta crystallin A3 chain transcript TC (Fragment) OS=Homo sapiens GN=CRYBA1 PE=2 SV=1;>tr|A0A097PIJ4|A0A097PIJ4_HUMAN Beta crystallin A3 chain transcript PS (Fragment) OS=…	165;161;160;160	>sp|P05813|CRBA1_HUMAN Beta-crystallin A3 OS=Homo sapiens GN=CRYBA1 PE=1 SV=4	>sp|P05813|CRBA1_HUMAN Beta-crystallin A3 OS=Homo sapiens GN=CRYBA1 PE=1 SV=4	>sp|P05813|CRBA1_HUMAN Beta-crystallin A3 OS=Homo sapiens GN=CRYBA1 PE=1 SV=4;>tr|A0A097PIJ9|A0A097PIJ9_HUMAN Beta crystallin A3 chain transcript CN (Fragment) OS=Homo sapiens GN=CRYBA1 PE=2 SV=1;>tr|A0A097PIG2|A0A097PIG2_HUMAN Beta crystallin A3 chain tra	S	AMGWFNNEVGSMKIQSGAWVCYQYPGYRGYQ	95.662	_IQS(ph)GAWVCYQYPGYR_	IQS(1)GAWVCYQYPGYR	3	2	964.413	2.0628	72	29	165	165	243	322		15066000	15943000	22080000	20239000	18160000	19618000	19554000	28529000	20114000	22138000	21368000
Q13515	BFSP2	>sp|Q13515|BFSP2_HUMAN Phakinin OS=Homo sapiens GN=BFSP2 PE=1 SV=1	82	>sp|Q13515|BFSP2_HUMAN Phakinin OS=Homo sapiens GN=BFSP2 PE=1 SV=1	>sp|Q13515|BFSP2_HUMAN Phakinin OS=Homo sapiens GN=BFSP2 PE=1 SV=1	>sp|Q13515|BFSP2_HUMAN Phakinin OS=Homo sapiens GN=BFSP2 PE=1 SV=1	S	GGLGARVTRRALGISSVFLQGLRSSGLATVP	114.74	_ALGISS(ph)VFLQGLR_	ALGIS(0.106)S(0.894)VFLQGLR	6	2	720.884	-0.23308	283	122	82	82	33;34;440	39;41;586	84072000	68408000	48457000		116640000	102510000	140430000	5200500	10811000		256760000	14773000
P07315	CRYGC	>sp|P07315|CRGC_HUMAN Gamma-crystallin C OS=Homo sapiens GN=CRYGC PE=1 SV=2;>tr|A0A0X8GLL6|A0A0X8GLL6_HUMAN Gamma-crystallin C OS=Homo sapiens GN=CRYGC PE=2 SV=1;>sp|P11844|CRGA_HUMAN Gamma-crystallin A OS=Homo sapiens GN=CRYGA PE=2 SV=3;>tr|A0A0S2A4T3|A0A0S2A4T3_HUMAN Crystallin gamma A OS=Homo sapiens GN=CRYGA PE=2 SV=1;>tr|A0A0U3BWM0|A0A0U3BWM0_HUMAN Crystallin gamma B OS=Homo sapiens GN=CRYGB…	7;7;7;7;7;7	>sp|P07315|CRGC_HUMAN Gamma-crystallin C OS=Homo sapiens GN=CRYGC PE=1 SV=2;>tr|A0A0U3BWM0|A0A0U3BWM0_HUMAN Crystallin gamma B OS=Homo sapiens GN=CRYGB PE=2 SV=1	>sp|P07315|CRGC_HUMAN Gamma-crystallin C OS=Homo sapiens GN=CRYGC PE=1 SV=2	>sp|P07315|CRGC_HUMAN Gamma-crystallin C OS=Homo sapiens GN=CRYGC PE=1 SV=2;>tr|A0A0X8GLL6|A0A0X8GLL6_HUMAN Gamma-crystallin C OS=Homo sapiens GN=CRYGC PE=2 SV=1;>sp|P11844|CRGA_HUMAN Gamma-crystallin A OS=Homo sapiens GN=CRYGA PE=2 SV=3;>tr|A0A0S2A4T3|A0A	Y	_________MGKITFYEDRAFQGRSYECTTD;_________MGKITFYEDRAFQGRSYETTTD	157.21	_ITFY(ph)EDR_	ITFY(1)EDR	4	2	512.213	0.010612	485	33;173	7;7	7	161;252	213;337	58203000	86049000	83520000	58616000	53895000	47567000	89680000	94782000	99160000	96045000	82324000	88279000
P22914	CRYGS	>sp|P22914|CRBS_HUMAN Beta-crystallin S OS=Homo sapiens GN=CRYGS PE=1 SV=4;>tr|A0A140CTX8|A0A140CTX8_HUMAN Gamma-crystallin S OS=Homo sapiens GN=CRYGS PE=2 SV=1;>tr|Q9UFA7|Q9UFA7_HUMAN Crystallin, gamma S, isoform CRA_a OS=Homo sapiens GN=DKFZp434A0627 PE=2 SV=1	81;81;23	>sp|P22914|CRBS_HUMAN Beta-crystallin S OS=Homo sapiens GN=CRYGS PE=1 SV=4;>tr|Q9UFA7|Q9UFA7_HUMAN Crystallin, gamma S, isoform CRA_a OS=Homo sapiens GN=DKFZp434A0627 PE=2 SV=1	>sp|P22914|CRBS_HUMAN Beta-crystallin S OS=Homo sapiens GN=CRYGS PE=1 SV=4	>sp|P22914|CRBS_HUMAN Beta-crystallin S OS=Homo sapiens GN=CRYGS PE=1 SV=4;>tr|A0A140CTX8|A0A140CTX8_HUMAN Gamma-crystallin S OS=Homo sapiens GN=CRYGS PE=2 SV=1;>tr|Q9UFA7|Q9UFA7_HUMAN Crystallin, gamma S, isoform CRA_a OS=Homo sapiens GN=DKFZp434A0627 PE=	S	EYPEYQRWMGLNDRLSSCRAVHLPSGGQYKI	93.478	_WMGLNDRLS(ph)SCR_	WMGLNDRLS(0.891)S(0.109)CR	9	3	525.558	-0.94492	156	63;191	81;23	81	621	817	12212000	13472000		29457000	51125000	28548000	25602000	30934000	16244000	33985000	31571000	26001000
A0A087X1N8	SERPINB6	>tr|A0A087X1N8|A0A087X1N8_HUMAN Serpin B6 OS=Homo sapiens GN=SERPINB6 PE=1 SV=1;>tr|A0A024QZX5|A0A024QZX5_HUMAN Serpin B6 OS=Homo sapiens GN=SERPINB6 PE=1 SV=1;>sp|P35237|SPB6_HUMAN Serpin B6 OS=Homo sapiens GN=SERPINB6 PE=1 SV=3;>tr|A0A024QZX3|A0A024QZX3_HUMAN Serpin peptidase inhibitor, clade B (Ovalbumin), member 6, isoform CRA_a OS=Homo sapiens GN=SERPINB6 PE=3 SV=1	124;109;105;105	>tr|A0A087X1N8|A0A087X1N8_HUMAN Serpin B6 OS=Homo sapiens GN=SERPINB6 PE=1 SV=1	>tr|A0A087X1N8|A0A087X1N8_HUMAN Serpin B6 OS=Homo sapiens GN=SERPINB6 PE=1 SV=1	>tr|A0A087X1N8|A0A087X1N8_HUMAN Serpin B6 OS=Homo sapiens GN=SERPINB6 PE=1 SV=1;>tr|A0A024QZX5|A0A024QZX5_HUMAN Serpin B6 OS=Homo sapiens GN=SERPINB6 PE=1 SV=1;>sp|P35237|SPB6_HUMAN Serpin B6 OS=Homo sapiens GN=SERPINB6 PE=1 SV=3;>tr|A0A024QZX3|A0A024QZX3_	S	MANRLFGEKSCDFLSSFRDSCQKFYQAEMEE	113.47	_SCDFLSS(ph)FR_	SCDFLS(0.012)S(0.988)FR	7	2	599.734	-0.24223	183	77	124	124	501	666		7755700	6628200	8722800	8644800	10373000	14108000	17053000	13710000	21450000	20588000	20395000
P31150	GDI2	>sp|P31150|GDIA_HUMAN Rab GDP dissociation inhibitor alpha OS=Homo sapiens GN=GDI1 PE=1 SV=2;>tr|A0A0S2Z3X8|A0A0S2Z3X8_HUMAN Rab GDP dissociation inhibitor (Fragment) OS=Homo sapiens GN=GDI1 PE=2 SV=1;>tr|B4DHX4|B4DHX4_HUMAN Rab GDP dissociation inhibitor OS=Homo sapiens PE=2 SV=1;>tr|B4E070|B4E070_HUMAN cDNA FLJ53519, highly similar to Rab GDP dissociation inhibitor alpha OS=Homo sapiens PE=2 SV…	270;270;254;21	>sp|P31150|GDIA_HUMAN Rab GDP dissociation inhibitor alpha OS=Homo sapiens GN=GDI1 PE=1 SV=2	>sp|P31150|GDIA_HUMAN Rab GDP dissociation inhibitor alpha OS=Homo sapiens GN=GDI1 PE=1 SV=2	>sp|P31150|GDIA_HUMAN Rab GDP dissociation inhibitor alpha OS=Homo sapiens GN=GDI1 PE=1 SV=2;>tr|A0A0S2Z3X8|A0A0S2Z3X8_HUMAN Rab GDP dissociation inhibitor (Fragment) OS=Homo sapiens GN=GDI1 PE=2 SV=1;>tr|B4DHX4|B4DHX4_HUMAN Rab GDP dissociation inhibitor	S	VDDIIMENGKVVGVKSEGEVARCKQLICDPS	86.944	_VVGVKS(ph)EGEVAR_	VVGVKS(1)EGEVAR	6	2	655.329	-0.858	175	73	270	270	615	808		2243700	1890500	6827600	4445800	10527000	2936200	2828900	2849200		5236900	7987000
P07320	CRYGD	>sp|P07320|CRGD_HUMAN Gamma-crystallin D OS=Homo sapiens GN=CRYGD PE=1 SV=3;>tr|A0A140CTX7|A0A140CTX7_HUMAN Crystallin, gamma D OS=Homo sapiens GN=CRYGD PE=2 SV=1	29;29	>sp|P07320|CRGD_HUMAN Gamma-crystallin D OS=Homo sapiens GN=CRYGD PE=1 SV=3	>sp|P07320|CRGD_HUMAN Gamma-crystallin D OS=Homo sapiens GN=CRYGD PE=1 SV=3	>sp|P07320|CRGD_HUMAN Gamma-crystallin D OS=Homo sapiens GN=CRYGD PE=1 SV=3;>tr|A0A140CTX7|A0A140CTX7_HUMAN Crystallin, gamma D OS=Homo sapiens GN=CRYGD PE=2 SV=1	Y	GRHYECSSDHPNLQPYLSRCNSARVDSGCWM	130.01	_HYECSSDHPNLQPY(ph)LSR_	HYECSSDHPNLQPY(0.991)LS(0.009)R	14	4	546.481	0.21777	490	34	29	29	211	284;286	783410000	909520000	40095000	108780000	33721000	40098000	1331500000	42590000	57365000	5040800000	1065900000	891680000
Q12934	BFSP1	>sp|Q12934|BFSP1_HUMAN Filensin OS=Homo sapiens GN=BFSP1 PE=1 SV=3	15	>sp|Q12934|BFSP1_HUMAN Filensin OS=Homo sapiens GN=BFSP1 PE=1 SV=3	>sp|Q12934|BFSP1_HUMAN Filensin OS=Homo sapiens GN=BFSP1 PE=1 SV=3	>sp|Q12934|BFSP1_HUMAN Filensin OS=Homo sapiens GN=BFSP1 PE=1 SV=3	Y	_MYRRSYVFQTRKEQYEHADEASRAAEPERP	98.156	_KEQY(ph)EHADEASR_	KEQY(1)EHADEASR	4	3	514.879	-0.24074	514	120	15	15	100;267	127;355	5923600	2453700	4861000	11485000	6357400	5909300	13877000	4197200	5573500	2915300	7549100	8484600
P29401	TKT	>sp|P29401|TKT_HUMAN Transketolase OS=Homo sapiens GN=TKT PE=1 SV=3;>tr|Q53EM5|Q53EM5_HUMAN Transketolase (Fragment) OS=Homo sapiens PE=2 SV=1;>tr|V9HWD9|V9HWD9_HUMAN Transketolase OS=Homo sapiens GN=HEL107 PE=2 SV=1;>tr|B4E022|B4E022_HUMAN cDNA FLJ56274, highly similar to Transketolase (EC 2.2.1.1) OS=Homo sapiens PE=2 SV=1;>tr|B3KSI4|B3KSI4_HUMAN Transketolase OS=Homo sapiens PE=2 SV=1;>tr|A0A0…	345;345;345;298;262;179;117;80	>sp|P29401|TKT_HUMAN Transketolase OS=Homo sapiens GN=TKT PE=1 SV=3	>sp|P29401|TKT_HUMAN Transketolase OS=Homo sapiens GN=TKT PE=1 SV=3	>sp|P29401|TKT_HUMAN Transketolase OS=Homo sapiens GN=TKT PE=1 SV=3;>tr|Q53EM5|Q53EM5_HUMAN Transketolase (Fragment) OS=Homo sapiens PE=2 SV=1;>tr|V9HWD9|V9HWD9_HUMAN Transketolase OS=Homo sapiens GN=HEL107 PE=2 SV=1;>tr|B4E022|B4E022_HUMAN cDNA FLJ56274,	S	HASDRIIALDGDTKNSTFSEIFKKEHPDRFI	86.546	_IIALDGDTKNS(ph)TFSEIFK_	IIALDGDT(0.006)KNS(0.853)T(0.136)FS(0.004)EIFK	11	2	1040.01	1.1701	163	68	345	345	228;229	304;305		60317000	59336000	116380000	135750000	67638000	61598000	131840000	104190000	183700000	120630000	191080000
Q13515	BFSP2	>sp|Q13515|BFSP2_HUMAN Phakinin OS=Homo sapiens GN=BFSP2 PE=1 SV=1	33	>sp|Q13515|BFSP2_HUMAN Phakinin OS=Homo sapiens GN=BFSP2 PE=1 SV=1	>sp|Q13515|BFSP2_HUMAN Phakinin OS=Homo sapiens GN=BFSP2 PE=1 SV=1	>sp|Q13515|BFSP2_HUMAN Phakinin OS=Homo sapiens GN=BFSP2 PE=1 SV=1	S	MPLQRRRASFRGPRSSSSLESPPASRTNAMS	174.62	_GPRSS(ph)SSLESPPASR_	GPRS(0.141)S(0.809)S(0.025)S(0.025)LESPPASR	5	2	797.865	1.2389	290	122	33	33	175;536	234;235;707;708;709		7430400	5902500	98032000	7202600	84562000			2786800	18060000
P07315	CRYGC	>sp|P07315|CRGC_HUMAN Gamma-crystallin C OS=Homo sapiens GN=CRYGC PE=1 SV=2;>tr|A0A0X8GLL6|A0A0X8GLL6_HUMAN Gamma-crystallin C OS=Homo sapiens GN=CRYGC PE=2 SV=1;>sp|P11844|CRGA_HUMAN Gamma-crystallin A OS=Homo sapiens GN=CRYGA PE=2 SV=3;>tr|A0A0S2A4T3|A0A0S2A4T3_HUMAN Crystallin gamma A OS=Homo sapiens GN=CRYGA PE=2 SV=1;>tr|A0A0U3BWM0|A0A0U3BWM0_HUMAN Crystallin gamma B OS=Homo sapiens GN=CRYGB…	5;5;5;5;5;5	>sp|P07315|CRGC_HUMAN Gamma-crystallin C OS=Homo sapiens GN=CRYGC PE=1 SV=2;>tr|A0A0U3BWM0|A0A0U3BWM0_HUMAN Crystallin gamma B OS=Homo sapiens GN=CRYGB PE=2 SV=1	>sp|P07315|CRGC_HUMAN Gamma-crystallin C OS=Homo sapiens GN=CRYGC PE=1 SV=2	>sp|P07315|CRGC_HUMAN Gamma-crystallin C OS=Homo sapiens GN=CRYGC PE=1 SV=2;>tr|A0A0X8GLL6|A0A0X8GLL6_HUMAN Gamma-crystallin C OS=Homo sapiens GN=CRYGC PE=2 SV=1;>sp|P11844|CRGA_HUMAN Gamma-crystallin A OS=Homo sapiens GN=CRYGA PE=2 SV=3;>tr|A0A0S2A4T3|A0A	T	___________MGKITFYEDRAFQGRSYECT;___________MGKITFYEDRAFQGRSYETT	107.85	_GKIT(ph)FYEDR_	GKIT(1)FYEDR	4	2	604.771	0.97672	399	33;173	5;5	5	161;252	213;337	22941000	15369000	13866000		10422000	13075000	27152000	18270000	16926000		17877000	16565000
P48637	GSS	>sp|P48637|GSHB_HUMAN Glutathione synthetase OS=Homo sapiens GN=GSS PE=1 SV=1;>tr|V9HWJ1|V9HWJ1_HUMAN Glutathione synthetase OS=Homo sapiens GN=HEL-S-64p PE=2 SV=1;>tr|B7Z1C5|B7Z1C5_HUMAN Glutathione synthetase OS=Homo sapiens PE=2 SV=1;>tr|B7Z514|B7Z514_HUMAN Glutathione synthetase OS=Homo sapiens PE=2 SV=1	238;238;169;110	>sp|P48637|GSHB_HUMAN Glutathione synthetase OS=Homo sapiens GN=GSS PE=1 SV=1	>sp|P48637|GSHB_HUMAN Glutathione synthetase OS=Homo sapiens GN=GSS PE=1 SV=1	>sp|P48637|GSHB_HUMAN Glutathione synthetase OS=Homo sapiens GN=GSS PE=1 SV=1;>tr|V9HWJ1|V9HWJ1_HUMAN Glutathione synthetase OS=Homo sapiens GN=HEL-S-64p PE=2 SV=1;>tr|B7Z1C5|B7Z1C5_HUMAN Glutathione synthetase OS=Homo sapiens PE=2 SV=1;>tr|B7Z514|B7Z514_H	T	IENELLARNIHVIRRTFEDISEKGSLDQDRR	90.793	_RT(ph)FEDISEK_	RT(1)FEDISEK	2	2	602.766	0.3996	434	90	238	238	485	649		7212100	6966300	13784000	8486100	8864300	10547000	8689200		14703000		10972000
P43320	CRYBB2	>sp|P43320|CRBB2_HUMAN Beta-crystallin B2 OS=Homo sapiens GN=CRYBB2 PE=1 SV=2;>tr|R4UMM2|R4UMM2_HUMAN Beta-crystallin B2 OS=Homo sapiens GN=CRYBB2 PE=2 SV=1;>tr|A0A0H3W5U0|A0A0H3W5U0_HUMAN Beta-crystallin B2 OS=Homo sapiens GN=CRYBB2 PE=2 SV=1;>tr|A0A0H3W5J2|A0A0H3W5J2_HUMAN Beta-crystallin B2 (Fragment) OS=Homo sapiens GN=CRYBB2 PE=2 SV=1;>tr|A0A0H3W5H9|A0A0H3W5H9_HUMAN Beta-crystallin B2 (Fragm…	174;174;174;171;156	>sp|P43320|CRBB2_HUMAN Beta-crystallin B2 OS=Homo sapiens GN=CRYBB2 PE=1 SV=2	>sp|P43320|CRBB2_HUMAN Beta-crystallin B2 OS=Homo sapiens GN=CRYBB2 PE=1 SV=2	>sp|P43320|CRBB2_HUMAN Beta-crystallin B2 OS=Homo sapiens GN=CRYBB2 PE=1 SV=2;>tr|R4UMM2|R4UMM2_HUMAN Beta-crystallin B2 OS=Homo sapiens GN=CRYBB2 PE=2 SV=1;>tr|A0A0H3W5U0|A0A0H3W5U0_HUMAN Beta-crystallin B2 OS=Homo sapiens GN=CRYBB2 PE=2 SV=1;>tr|A0A0H3W5	S	YRGLQYLLEKGDYKDSSDFGAPHPQVQSVRR	202.73	_GDYKDS(ph)SDFGAPHPQVQSVR_	GDYKDS(0.985)S(0.015)DFGAPHPQVQSVR	6	3	757.334	-1.7985	194	86	174	174	80;81;145	101;102;188	231690000	249550000		222940000	657030000	848050000		196700000	321660000	691080000	643570000	134930000
B7Z8Q2	AP1B1	>tr|B7Z8Q2|B7Z8Q2_HUMAN cDNA FLJ55606, highly similar to Alpha-2-HS-glycoprotein OS=Homo sapiens PE=2 SV=1;>sp|P02765|FETUA_HUMAN Alpha-2-HS-glycoprotein OS=Homo sapiens GN=AHSG PE=1 SV=1;>tr|B7Z556|B7Z556_HUMAN cDNA FLJ56822, highly similar to Alpha-2-HS-glycoprotein OS=Homo sapiens PE=2 SV=1	204;138;138	>tr|B7Z8Q2|B7Z8Q2_HUMAN cDNA FLJ55606, highly similar to Alpha-2-HS-glycoprotein OS=Homo sapiens PE=2 SV=1	>tr|B7Z8Q2|B7Z8Q2_HUMAN cDNA FLJ55606, highly similar to Alpha-2-HS-glycoprotein OS=Homo sapiens PE=2 SV=1	>tr|B7Z8Q2|B7Z8Q2_HUMAN cDNA FLJ55606, highly similar to Alpha-2-HS-glycoprotein OS=Homo sapiens PE=2 SV=1;>sp|P02765|FETUA_HUMAN Alpha-2-HS-glycoprotein OS=Homo sapiens GN=AHSG PE=1 SV=1;>tr|B7Z556|B7Z556_HUMAN cDNA FLJ56822, highly similar to Alpha-2-HS-	S	GKFSVVYAKCDSSPDSAEDVRKVCQDCPLLA	70.281	_CDSSPDS(ph)AEDVRK_	CDSS(0.023)PDS(0.977)AEDVRK	7	2	773.298	0.53666	56	21	204	204	59	78		6582300	5808100	5427900	5738400	3335500	10900000	8893900	11212000	11562000	8403500	6476700
A0A087X1N8	SERPINB6	>tr|A0A087X1N8|A0A087X1N8_HUMAN Serpin B6 OS=Homo sapiens GN=SERPINB6 PE=1 SV=1;>tr|A0A024QZX5|A0A024QZX5_HUMAN Serpin B6 OS=Homo sapiens GN=SERPINB6 PE=1 SV=1;>sp|P35237|SPB6_HUMAN Serpin B6 OS=Homo sapiens GN=SERPINB6 PE=1 SV=3;>tr|A0A024QZX3|A0A024QZX3_HUMAN Serpin peptidase inhibitor, clade B (Ovalbumin), member 6, isoform CRA_a OS=Homo sapiens GN=SERPINB6 PE=3 SV=1;>tr|Q8IXH2|Q8IXH2_HUMAN MS…	311;296;292;292;175;129	>tr|A0A087X1N8|A0A087X1N8_HUMAN Serpin B6 OS=Homo sapiens GN=SERPINB6 PE=1 SV=1	>tr|A0A087X1N8|A0A087X1N8_HUMAN Serpin B6 OS=Homo sapiens GN=SERPINB6 PE=1 SV=1	>tr|A0A087X1N8|A0A087X1N8_HUMAN Serpin B6 OS=Homo sapiens GN=SERPINB6 PE=1 SV=1;>tr|A0A024QZX5|A0A024QZX5_HUMAN Serpin B6 OS=Homo sapiens GN=SERPINB6 PE=1 SV=1;>sp|P35237|SPB6_HUMAN Serpin B6 OS=Homo sapiens GN=SERPINB6 PE=1 SV=3;>tr|A0A024QZX3|A0A024QZX3_	T	EESYDMESVLRNLGMTDAFELGKADFSGMSQ	101.3	_NLGMT(ph)DAFELGK_	NLGMT(1)DAFELGK	5	2	688.302	-0.1316	427	77	311	311	393	526	25136000	25946000	33870000	31832000	29277000	35708000	54397000	51499000	46832000	40643000	36784000	37765000
P21333	FLNC	>sp|P21333|FLNA_HUMAN Filamin-A OS=Homo sapiens GN=FLNA PE=1 SV=4;>tr|Q60FE5|Q60FE5_HUMAN Filamin A OS=Homo sapiens GN=FLNA PE=1 SV=1;>tr|Q60FE6|Q60FE6_HUMAN Filamin A OS=Homo sapiens GN=FLNA PE=2 SV=1;>tr|Q5HY54|Q5HY54_HUMAN Filamin-A OS=Homo sapiens GN=FLNA PE=1 SV=1;>tr|Q8TES4|Q8TES4_HUMAN FLJ00119 protein (Fragment) OS=Homo sapiens GN=FLJ00119 PE=2 SV=1;>tr|Q6NXF2|Q6NXF2_HUMAN FLNA protein (F…	2180;2153;2145;2140;988;516;371;371;313;97	>sp|P21333|FLNA_HUMAN Filamin-A OS=Homo sapiens GN=FLNA PE=1 SV=4	>sp|P21333|FLNA_HUMAN Filamin-A OS=Homo sapiens GN=FLNA PE=1 SV=4	>sp|P21333|FLNA_HUMAN Filamin-A OS=Homo sapiens GN=FLNA PE=1 SV=4;>tr|Q60FE5|Q60FE5_HUMAN Filamin A OS=Homo sapiens GN=FLNA PE=1 SV=1;>tr|Q60FE6|Q60FE6_HUMAN Filamin A OS=Homo sapiens GN=FLNA PE=2 SV=1;>tr|Q5HY54|Q5HY54_HUMAN Filamin-A OS=Homo sapiens GN=F	S	KIPEISIQDMTAQVTSPSGKTHEAEIVEGEN	116.45	_IPEISIQDMTAQVTS(ph)PSGK_	IPEISIQDMTAQVT(0.032)S(0.898)PS(0.07)GK	15	2	1041.49	1.5979	142	58	2180	2180	241	320	139990000	168230000	188620000	293780000	342870000	75424000	444550000	264710000	233470000	297730000	288760000	297410000
P53674	CRYBB1	>sp|P53674|CRBB1_HUMAN Beta-crystallin B1 OS=Homo sapiens GN=CRYBB1 PE=1 SV=2	130	>sp|P53674|CRBB1_HUMAN Beta-crystallin B1 OS=Homo sapiens GN=CRYBB1 PE=1 SV=2	>sp|P53674|CRBB1_HUMAN Beta-crystallin B1 OS=Homo sapiens GN=CRYBB1 PE=1 SV=2	>sp|P53674|CRBB1_HUMAN Beta-crystallin B1 OS=Homo sapiens GN=CRYBB1 PE=1 SV=2	S	ILEKGEYPRWNTWSSSYRSDRLMSFRPIKMD	147.37	_WNTWSSS(ph)YR_	WNTWSS(0.007)S(0.993)YR	7	2	633.751	-0.56625	244	96	130	130	622;623	819;820	47955000	42902000	42513000	44561000	38780000		45221000	48741000	52791000	32297000	42413000	35196000
J3KPS3	ALDOA	>tr|J3KPS3|J3KPS3_HUMAN Fructose-bisphosphate aldolase OS=Homo sapiens GN=ALDOA PE=1 SV=1;>sp|P04075|ALDOA_HUMAN Fructose-bisphosphate aldolase A OS=Homo sapiens GN=ALDOA PE=1 SV=2;>tr|V9HWN7|V9HWN7_HUMAN Fructose-bisphosphate aldolase OS=Homo sapiens GN=HEL-S-87p PE=2 SV=1;>tr|H3BQN4|H3BQN4_HUMAN Fructose-bisphosphate aldolase OS=Homo sapiens GN=ALDOA PE=1 SV=1;>tr|H3BPS8|H3BPS8_HUMAN Fructose-b…	37;37;37;37;91;37	>tr|J3KPS3|J3KPS3_HUMAN Fructose-bisphosphate aldolase OS=Homo sapiens GN=ALDOA PE=1 SV=1	>tr|J3KPS3|J3KPS3_HUMAN Fructose-bisphosphate aldolase OS=Homo sapiens GN=ALDOA PE=1 SV=1	>tr|J3KPS3|J3KPS3_HUMAN Fructose-bisphosphate aldolase OS=Homo sapiens GN=ALDOA PE=1 SV=1;>sp|P04075|ALDOA_HUMAN Fructose-bisphosphate aldolase A OS=Homo sapiens GN=ALDOA PE=1 SV=2;>tr|V9HWN7|V9HWN7_HUMAN Fructose-bisphosphate aldolase OS=Homo sapiens GN=H	T	RIVAPGKGILAADESTGSIAKRLQSIGTENT	132.4	_GILAADEST(ph)GSIAKR_	GILAADES(0.058)T(0.899)GS(0.044)IAKR	9	2	784.888	0.47861	386	23	37	37	155;156	204;205;206;207	68423000	74438000	519330000	49716000	183180000	39563000	826640000		684190000		153550000	135570000
P26998	CRYBB3	>sp|P26998|CRBB3_HUMAN Beta-crystallin B3 OS=Homo sapiens GN=CRYBB3 PE=1 SV=4;>tr|A0A024R1B5|A0A024R1B5_HUMAN Crystallin, beta B3, isoform CRA_a OS=Homo sapiens GN=CRYBB3 PE=3 SV=1;>tr|B1AHR5|B1AHR5_HUMAN Beta-crystallin B3 OS=Homo sapiens GN=CRYBB3 PE=1 SV=1	63;63;63	>sp|P26998|CRBB3_HUMAN Beta-crystallin B3 OS=Homo sapiens GN=CRYBB3 PE=1 SV=4	>sp|P26998|CRBB3_HUMAN Beta-crystallin B3 OS=Homo sapiens GN=CRYBB3 PE=1 SV=4	>sp|P26998|CRBB3_HUMAN Beta-crystallin B3 OS=Homo sapiens GN=CRYBB3 PE=1 SV=4;>tr|A0A024R1B5|A0A024R1B5_HUMAN Crystallin, beta B3, isoform CRA_a OS=Homo sapiens GN=CRYBB3 PE=3 SV=1;>tr|B1AHR5|B1AHR5_HUMAN Beta-crystallin B3 OS=Homo sapiens GN=CRYBB3 PE=1 S	S	LTDSLLEKVGSIQVESGPWLAFESRAFRGEQ	100.21	_VGSIQVES(ph)GPWLAFESR_	VGSIQVES(1)GPWLAFESR	8	2	971.459	2.0995	162	67	63	63	587	770		67607000	51718000	53040000	57262000	52666000	34381000	45486000	41198000	63750000	34846000	59462000
P07320	CRYGD	>sp|P07320|CRGD_HUMAN Gamma-crystallin D OS=Homo sapiens GN=CRYGD PE=1 SV=3;>tr|A0A140CTX7|A0A140CTX7_HUMAN Crystallin, gamma D OS=Homo sapiens GN=CRYGD PE=2 SV=1	7;7	>sp|P07320|CRGD_HUMAN Gamma-crystallin D OS=Homo sapiens GN=CRYGD PE=1 SV=3	>sp|P07320|CRGD_HUMAN Gamma-crystallin D OS=Homo sapiens GN=CRYGD PE=1 SV=3	>sp|P07320|CRGD_HUMAN Gamma-crystallin D OS=Homo sapiens GN=CRYGD PE=1 SV=3;>tr|A0A140CTX7|A0A140CTX7_HUMAN Crystallin, gamma D OS=Homo sapiens GN=CRYGD PE=2 SV=1	Y	_________MGKITLYEDRGFQGRHYECSSD	185.42	_ITLY(ph)EDR_	ITLY(1)EDR	4	2	495.221	0.33482	488	34	7	7	162;255;256	214;342;344	81006000	87003000	92035000	88113000	67111000	86685000	102060000	100850000	114170000	131680000	135920000	129000000
Q99497	CHRNB4	>sp|Q99497|PARK7_HUMAN Protein deglycase DJ-1 OS=Homo sapiens GN=PARK7 PE=1 SV=2;>tr|V9HWC2|V9HWC2_HUMAN Epididymis secretory sperm binding protein Li 67p OS=Homo sapiens GN=HEL-S-67p PE=2 SV=1;>tr|K7ELW0|K7ELW0_HUMAN Protein deglycase DJ-1 OS=Homo sapiens GN=PARK7 PE=1 SV=1	47;47;47	>sp|Q99497|PARK7_HUMAN Protein deglycase DJ-1 OS=Homo sapiens GN=PARK7 PE=1 SV=2	>sp|Q99497|PARK7_HUMAN Protein deglycase DJ-1 OS=Homo sapiens GN=PARK7 PE=1 SV=2	>sp|Q99497|PARK7_HUMAN Protein deglycase DJ-1 OS=Homo sapiens GN=PARK7 PE=1 SV=2;>tr|V9HWC2|V9HWC2_HUMAN Epididymis secretory sperm binding protein Li 67p OS=Homo sapiens GN=HEL-S-67p PE=2 SV=1;>tr|K7ELW0|K7ELW0_HUMAN Protein deglycase DJ-1 OS=Homo sapiens	S	KVTVAGLAGKDPVQCSRDVVICPDASLEDAK	92.492	_VTVAGLAGKDPVQCS(ph)R_	VTVAGLAGKDPVQCS(1)R	15	2	869.421	0.15962	329	148	47	47	613	806		17417000	39588000	25563000	16989000	21235000	21190000	20534000		25238000	20378000	28601000
Q12934	BFSP1	>sp|Q12934|BFSP1_HUMAN Filensin OS=Homo sapiens GN=BFSP1 PE=1 SV=3;>tr|B7Z999|B7Z999_HUMAN cDNA FLJ51468, highly similar to Filensin OS=Homo sapiens PE=2 SV=1;>tr|B7ZAD2|B7ZAD2_HUMAN cDNA, FLJ79146, highly similar to Filensin OS=Homo sapiens PE=2 SV=1	214;75;75	>sp|Q12934|BFSP1_HUMAN Filensin OS=Homo sapiens GN=BFSP1 PE=1 SV=3	>sp|Q12934|BFSP1_HUMAN Filensin OS=Homo sapiens GN=BFSP1 PE=1 SV=3	>sp|Q12934|BFSP1_HUMAN Filensin OS=Homo sapiens GN=BFSP1 PE=1 SV=3;>tr|B7Z999|B7Z999_HUMAN cDNA FLJ51468, highly similar to Filensin OS=Homo sapiens PE=2 SV=1;>tr|B7ZAD2|B7ZAD2_HUMAN cDNA, FLJ79146, highly similar to Filensin OS=Homo sapiens PE=2 SV=1	T	PASIVTSGMREEKLLTEREVAALRSQLEEGR	95.264	_LLT(ph)EREVAALR_	LLT(1)EREVAALR	3	2	675.861	0.050802	456	120	214	214	324	422	10396000	9760100	15079000	13298000	12710000	12766000	18610000	15451000	14085000	14562000	16633000	14908000
P16152	CBR1	>sp|P16152|CBR1_HUMAN Carbonyl reductase [NADPH] 1 OS=Homo sapiens GN=CBR1 PE=1 SV=3	160	>sp|P16152|CBR1_HUMAN Carbonyl reductase [NADPH] 1 OS=Homo sapiens GN=CBR1 PE=1 SV=3	>sp|P16152|CBR1_HUMAN Carbonyl reductase [NADPH] 1 OS=Homo sapiens GN=CBR1 PE=1 SV=3	>sp|P16152|CBR1_HUMAN Carbonyl reductase [NADPH] 1 OS=Homo sapiens GN=CBR1 PE=1 SV=3	S	RALKSCSPELQQKFRSETITEEELVGLMNKF	228.19	_FRS(ph)ETITEEELVGLMNK_	FRS(0.949)ET(0.05)IT(0.001)EEELVGLMNK	3	2	1038.49	4.7453	129	50	160	160	130	162		69096000	46666000	79978000	50687000	66981000	32543000	28677000	28859000	122030000	62515000	41154000
P53673	CRYBA4	>sp|P53673|CRBA4_HUMAN Beta-crystallin A4 OS=Homo sapiens GN=CRYBA4 PE=1 SV=3;>tr|A0A097PIJ6|A0A097PIJ6_HUMAN Beta crystallin A4 chain OS=Homo sapiens GN=CRYBA4 PE=2 SV=1;>tr|A0A1B1PFW3|A0A1B1PFW3_HUMAN Beta crystallin A4 chain (Fragment) OS=Homo sapiens GN=CRYBA4 PE=2 SV=1	43;43;37	>sp|P53673|CRBA4_HUMAN Beta-crystallin A4 OS=Homo sapiens GN=CRYBA4 PE=1 SV=3	>sp|P53673|CRBA4_HUMAN Beta-crystallin A4 OS=Homo sapiens GN=CRYBA4 PE=1 SV=3	>sp|P53673|CRBA4_HUMAN Beta-crystallin A4 OS=Homo sapiens GN=CRYBA4 PE=1 SV=3;>tr|A0A097PIJ6|A0A097PIJ6_HUMAN Beta crystallin A4 chain OS=Homo sapiens GN=CRYBA4 PE=2 SV=1;>tr|A0A1B1PFW3|A0A1B1PFW3_HUMAN Beta crystallin A4 chain (Fragment) OS=Homo sapiens G	T	EFTAECPSVLELGFETVRSLKVLSGAWVGFE	116.72	_RHEFTAECPSVLELGFET(ph)VR_	RHEFTAECPSVLELGFET(1)VR	18	3	819.714	0.22436	439	95	43	43	195;452	263;605		10839000	25746000	17312000	10770000	16569000	28842000	19722000		38131000	26236000	52258000
P07320	CRYGD	>sp|P07320|CRGD_HUMAN Gamma-crystallin D OS=Homo sapiens GN=CRYGD PE=1 SV=3;>tr|A0A140CTX7|A0A140CTX7_HUMAN Crystallin, gamma D OS=Homo sapiens GN=CRYGD PE=2 SV=1	93;93	>sp|P07320|CRGD_HUMAN Gamma-crystallin D OS=Homo sapiens GN=CRYGD PE=1 SV=3	>sp|P07320|CRGD_HUMAN Gamma-crystallin D OS=Homo sapiens GN=CRYGD PE=1 SV=3	>sp|P07320|CRGD_HUMAN Gamma-crystallin D OS=Homo sapiens GN=CRYGD PE=1 SV=3;>tr|A0A140CTX7|A0A140CTX7_HUMAN Crystallin, gamma D OS=Homo sapiens GN=CRYGD PE=2 SV=1	Y	SCRLIPHSGSHRIRLYEREDYRGQMIEFTED	84.743	_LY(ph)EREDYR_	LY(1)EREDYR	2	2	612.258	-1.2534	491	34	93	93	356	463		3820200	5145700	5261400	5896200	3466600	6873100	6752600	6834800	8049900	6231800	6975300
Q13515	BFSP2	>sp|Q13515|BFSP2_HUMAN Phakinin OS=Homo sapiens GN=BFSP2 PE=1 SV=1	91	>sp|Q13515|BFSP2_HUMAN Phakinin OS=Homo sapiens GN=BFSP2 PE=1 SV=1	>sp|Q13515|BFSP2_HUMAN Phakinin OS=Homo sapiens GN=BFSP2 PE=1 SV=1	>sp|Q13515|BFSP2_HUMAN Phakinin OS=Homo sapiens GN=BFSP2 PE=1 SV=1	S	RALGISSVFLQGLRSSGLATVPAPGLERDHG	96.748	_ALGISSVFLQGLRSS(ph)GLATVPAPGLER_	ALGIS(0.001)S(0.005)VFLQGLRS(0.142)S(0.82)GLAT(0.032)VPAPGLER	15	3	926.163	1.8211	285	122	91	91	34;533	41;704		101610000	109380000	285040000	21480000		233930000	232090000	11319000
A0A0U3BWM0	CRYGB	>tr|A0A0U3BWM0|A0A0U3BWM0_HUMAN Crystallin gamma B OS=Homo sapiens GN=CRYGB PE=2 SV=1;>sp|P07316|CRGB_HUMAN Gamma-crystallin B OS=Homo sapiens GN=CRYGB PE=1 SV=3	31;31	>tr|A0A0U3BWM0|A0A0U3BWM0_HUMAN Crystallin gamma B OS=Homo sapiens GN=CRYGB PE=2 SV=1	>tr|A0A0U3BWM0|A0A0U3BWM0_HUMAN Crystallin gamma B OS=Homo sapiens GN=CRYGB PE=2 SV=1	>tr|A0A0U3BWM0|A0A0U3BWM0_HUMAN Crystallin gamma B OS=Homo sapiens GN=CRYGB PE=2 SV=1;>sp|P07316|CRGB_HUMAN Gamma-crystallin B OS=Homo sapiens GN=CRYGB PE=1 SV=3	S	SYECTTDCPNLQPYFSRCNSIRVESGCWMIY	99.508	_SYECTTDCPNLQPYFS(ph)R_	SYECTTDCPNLQPYFS(1)R	16	2	1109.43	-0.4523	354	173	31	31	539	712	38081000	27777000	31799000	36977000	35343000	28801000	89942000	83116000	82889000	65373000	55708000	54385000
P22914	CRYGS	>sp|P22914|CRBS_HUMAN Beta-crystallin S OS=Homo sapiens GN=CRYGS PE=1 SV=4;>tr|A0A140CTX8|A0A140CTX8_HUMAN Gamma-crystallin S OS=Homo sapiens GN=CRYGS PE=2 SV=1;>tr|A0A1B1PFW0|A0A1B1PFW0_HUMAN Gamma-crystallin S OS=Homo sapiens GN=CRYGS PE=2 SV=1	32;32;32	>sp|P22914|CRBS_HUMAN Beta-crystallin S OS=Homo sapiens GN=CRYGS PE=1 SV=4	>sp|P22914|CRBS_HUMAN Beta-crystallin S OS=Homo sapiens GN=CRYGS PE=1 SV=4	>sp|P22914|CRBS_HUMAN Beta-crystallin S OS=Homo sapiens GN=CRYGS PE=1 SV=4;>tr|A0A140CTX8|A0A140CTX8_HUMAN Gamma-crystallin S OS=Homo sapiens GN=CRYGS PE=2 SV=1;>tr|A0A1B1PFW0|A0A1B1PFW0_HUMAN Gamma-crystallin S OS=Homo sapiens GN=CRYGS PE=2 SV=1	T	QGRRYDCDCDCADFHTYLSRCNSIKVEGGTW	149.73	_RYDCDCDCADFHT(ph)YLSR_	RYDCDCDCADFHT(0.916)YLS(0.084)R	13	3	778.619	-1.6641	420	63	32	32	494;626	658;824	125580000	73651000	11668000	27316000		128770000	103800000	291290000	52691000	149990000	110010000
Q01469	FABP5	>sp|Q01469|FABP5_HUMAN Fatty acid-binding protein, epidermal OS=Homo sapiens GN=FABP5 PE=1 SV=3;>tr|E7DVW5|E7DVW5_HUMAN Fatty acid binding protein 5 (Psoriasis-associated) OS=Homo sapiens GN=FABP5 PE=3 SV=1;>tr|I6L8B7|I6L8B7_HUMAN Fatty acid-binding protein, epidermal OS=Homo sapiens GN=FABP5 PE=1 SV=1	76;76;42	>sp|Q01469|FABP5_HUMAN Fatty acid-binding protein, epidermal OS=Homo sapiens GN=FABP5 PE=1 SV=3	>sp|Q01469|FABP5_HUMAN Fatty acid-binding protein, epidermal OS=Homo sapiens GN=FABP5 PE=1 SV=3	>sp|Q01469|FABP5_HUMAN Fatty acid-binding protein, epidermal OS=Homo sapiens GN=FABP5 PE=1 SV=3;>tr|E7DVW5|E7DVW5_HUMAN Fatty acid binding protein 5 (Psoriasis-associated) OS=Homo sapiens GN=FABP5 PE=3 SV=1;>tr|I6L8B7|I6L8B7_HUMAN Fatty acid-binding protei	T	KTTQFSCTLGEKFEETTADGRKTQTVCNFTD	93.258	_FEET(ph)TADGR_	FEET(0.932)T(0.068)ADGR	4	2	553.214	0.1097	453	117	76	76	115;116	145;146	7250500	12120000	12832000	13032000	9202100	9587200	16491000	14882000	19032000	17090000	16254000	14164000
D6R956	UCHL1	>tr|D6R956|D6R956_HUMAN Ubiquitin carboxyl-terminal hydrolase OS=Homo sapiens GN=UCHL1 PE=1 SV=1;>sp|P09936|UCHL1_HUMAN Ubiquitin carboxyl-terminal hydrolase isozyme L1 OS=Homo sapiens GN=UCHL1 PE=1 SV=2;>tr|B2RD14|B2RD14_HUMAN Ubiquitin carboxyl-terminal hydrolase OS=Homo sapiens PE=2 SV=1;>tr|V9HW74|V9HW74_HUMAN Ubiquitin carboxyl-terminal hydrolase OS=Homo sapiens GN=HEL-117 PE=2 SV=1;>tr|D6RE…	119;119;119;119;119;119;38	>tr|D6R956|D6R956_HUMAN Ubiquitin carboxyl-terminal hydrolase OS=Homo sapiens GN=UCHL1 PE=1 SV=1	>tr|D6R956|D6R956_HUMAN Ubiquitin carboxyl-terminal hydrolase OS=Homo sapiens GN=UCHL1 PE=1 SV=1	>tr|D6R956|D6R956_HUMAN Ubiquitin carboxyl-terminal hydrolase OS=Homo sapiens GN=UCHL1 PE=1 SV=1;>sp|P09936|UCHL1_HUMAN Ubiquitin carboxyl-terminal hydrolase isozyme L1 OS=Homo sapiens GN=UCHL1 PE=1 SV=2;>tr|B2RD14|B2RD14_HUMAN Ubiquitin carboxyl-terminal	S	DKLGFEDGSVLKQFLSETEKMSPEDRAKCFE	77.192	_QFLS(ph)ETEK_	QFLS(0.986)ET(0.014)EK	4	2	531.231	0.67822	111	40	119	119	413	551		9157100	11039000	8825700	11201000		9571100		6182800	13176000		11247000
O15144	ARPC2	>sp|O15144|ARPC2_HUMAN Actin-related protein 2/3 complex subunit 2 OS=Homo sapiens GN=ARPC2 PE=1 SV=1;>tr|Q53R19|Q53R19_HUMAN Actin related protein 2/3 complex, subunit 2, 34kDa, isoform CRA_a OS=Homo sapiens GN=ARPC2 PE=2 SV=1;>tr|Q9BXV5|Q9BXV5_HUMAN PNAS-139 OS=Homo sapiens PE=2 SV=1;>tr|A0A024R408|A0A024R408_HUMAN Actin related protein 2/3 complex, subunit 2, 34kDa, isoform CRA_b OS=Homo sapie…	192;192;137;78;7	>sp|O15144|ARPC2_HUMAN Actin-related protein 2/3 complex subunit 2 OS=Homo sapiens GN=ARPC2 PE=1 SV=1	>sp|O15144|ARPC2_HUMAN Actin-related protein 2/3 complex subunit 2 OS=Homo sapiens GN=ARPC2 PE=1 SV=1	>sp|O15144|ARPC2_HUMAN Actin-related protein 2/3 complex subunit 2 OS=Homo sapiens GN=ARPC2 PE=1 SV=1;>tr|Q53R19|Q53R19_HUMAN Actin related protein 2/3 complex, subunit 2, 34kDa, isoform CRA_a OS=Homo sapiens GN=ARPC2 PE=2 SV=1;>tr|Q9BXV5|Q9BXV5_HUMAN PNAS	S	IGKVFMQEFKEGRRASHTAPQVLFSHREPPL	62.475	_RAS(ph)HTAPQVLFSHR_	RAS(0.83)HT(0.17)APQVLFSHR	3	4	422.461	-0.94708	0	0	192	192	441	587						12184000
O15498	YKT6	>sp|O15498|YKT6_HUMAN Synaptobrevin homolog YKT6 OS=Homo sapiens GN=YKT6 PE=1 SV=1;>tr|A4D2J0|A4D2J0_HUMAN SNARE protein Ykt6 OS=Homo sapiens GN=YKT6 PE=2 SV=1;>tr|B5BU81|B5BU81_HUMAN YKT6 v-SNARE protein OS=Homo sapiens GN=YKT6 PE=2 SV=1;>tr|Q9UES0|Q9UES0_HUMAN SNARE protein Ykt6 (Fragment) OS=Homo sapiens PE=2 SV=1	114;114;114;114	>sp|O15498|YKT6_HUMAN Synaptobrevin homolog YKT6 OS=Homo sapiens GN=YKT6 PE=1 SV=1	>sp|O15498|YKT6_HUMAN Synaptobrevin homolog YKT6 OS=Homo sapiens GN=YKT6 PE=1 SV=1	>sp|O15498|YKT6_HUMAN Synaptobrevin homolog YKT6 OS=Homo sapiens GN=YKT6 PE=1 SV=1;>tr|A4D2J0|A4D2J0_HUMAN SNARE protein Ykt6 OS=Homo sapiens GN=YKT6 PE=2 SV=1;>tr|B5BU81|B5BU81_HUMAN YKT6 v-SNARE protein OS=Homo sapiens GN=YKT6 PE=2 SV=1;>tr|Q9UES0|Q9UES0	S	DEFSKQVDRIDWPVGSPATIHYPALDGHLSR	53.033	_IDWPVGS(ph)PATIHYPALDGHLSR_	IDWPVGS(0.819)PAT(0.178)IHY(0.002)PALDGHLSR	7	4	621.303	-0.23421	1	1	114	114	217	292				7287300	11027000
O43491	EPB41L2	>sp|O43491|E41L2_HUMAN Band 4.1-like protein 2 OS=Homo sapiens GN=EPB41L2 PE=1 SV=1;>tr|E9PHY5|E9PHY5_HUMAN Band 4.1-like protein 2 OS=Homo sapiens GN=EPB41L2 PE=1 SV=1;>tr|E9PK52|E9PK52_HUMAN Band 4.1-like protein 2 OS=Homo sapiens GN=EPB41L2 PE=1 SV=1;>tr|E9PII3|E9PII3_HUMAN Band 4.1-like protein 2 OS=Homo sapiens GN=EPB41L2 PE=1 SV=1;>tr|Q59FD8|Q59FD8_HUMAN EPB41L2 protein variant (Fragment) O…	402;402;402;402;405;402	>sp|O43491|E41L2_HUMAN Band 4.1-like protein 2 OS=Homo sapiens GN=EPB41L2 PE=1 SV=1	>sp|O43491|E41L2_HUMAN Band 4.1-like protein 2 OS=Homo sapiens GN=EPB41L2 PE=1 SV=1	>sp|O43491|E41L2_HUMAN Band 4.1-like protein 2 OS=Homo sapiens GN=EPB41L2 PE=1 SV=1;>tr|E9PHY5|E9PHY5_HUMAN Band 4.1-like protein 2 OS=Homo sapiens GN=EPB41L2 PE=1 SV=1;>tr|E9PK52|E9PK52_HUMAN Band 4.1-like protein 2 OS=Homo sapiens GN=EPB41L2 PE=1 SV=1;>t	S	PAQADSQFLENAKRLSMYGVDLHHAKDSEGV	53.21	_RLS(ph)MYGVDLHHAK_	RLS(0.993)MY(0.007)GVDLHHAK	3	3	536.257	0.89125	2	2	402	402	464	617		6867900		20615000	23759000	19223000	14352000	17408000		14982000	17480000	23770000
O94856	NRCAM	>sp|O94856|NFASC_HUMAN Neurofascin OS=Homo sapiens GN=NFASC PE=1 SV=4;>tr|X6RKN2|X6RKN2_HUMAN Neurofascin (Fragment) OS=Homo sapiens GN=NFASC PE=1 SV=1;>tr|H7BY57|H7BY57_HUMAN Neurofascin (Fragment) OS=Homo sapiens GN=NFASC PE=1 SV=1;>tr|B4DRH7|B4DRH7_HUMAN cDNA FLJ61350, highly similar to Neurofascin OS=Homo sapiens PE=2 SV=1;>tr|B3KUR8|B3KUR8_HUMAN cDNA FLJ40483 fis, clone TESTI2043758, highly …	96;66;66;192;68;192;96;96	>sp|O94856|NFASC_HUMAN Neurofascin OS=Homo sapiens GN=NFASC PE=1 SV=4	>sp|O94856|NFASC_HUMAN Neurofascin OS=Homo sapiens GN=NFASC PE=1 SV=4	>sp|O94856|NFASC_HUMAN Neurofascin OS=Homo sapiens GN=NFASC PE=1 SV=4;>tr|X6RKN2|X6RKN2_HUMAN Neurofascin (Fragment) OS=Homo sapiens GN=NFASC PE=1 SV=1;>tr|H7BY57|H7BY57_HUMAN Neurofascin (Fragment) OS=Homo sapiens GN=NFASC PE=1 SV=1;>tr|B4DRH7|B4DRH7_HUMA	S	FFNIAKDPRVSMRRRSGTLVIDFRSGGRPEE	73.951	_S(ph)GTLVIDFR_	S(0.5)GT(0.5)LVIDFR	1	2	544.263	-0.059604	5	6	96	96	512	679												8799800
O95336	PGLS	>sp|O95336|6PGL_HUMAN 6-phosphogluconolactonase OS=Homo sapiens GN=PGLS PE=1 SV=2;>tr|A0A0K0K1K7|A0A0K0K1K7_HUMAN 6-phosphogluconolactonase, isoform CRA_b OS=Homo sapiens GN=HEL-S-304 PE=2 SV=1;>tr|M0R261|M0R261_HUMAN 6-phosphogluconolactonase (Fragment) OS=Homo sapiens GN=PGLS PE=1 SV=1;>tr|M0R0U3|M0R0U3_HUMAN 6-phosphogluconolactonase OS=Homo sapiens GN=PGLS PE=1 SV=1	10;10;10;10	>sp|O95336|6PGL_HUMAN 6-phosphogluconolactonase OS=Homo sapiens GN=PGLS PE=1 SV=2	>sp|O95336|6PGL_HUMAN 6-phosphogluconolactonase OS=Homo sapiens GN=PGLS PE=1 SV=2	>sp|O95336|6PGL_HUMAN 6-phosphogluconolactonase OS=Homo sapiens GN=PGLS PE=1 SV=2;>tr|A0A0K0K1K7|A0A0K0K1K7_HUMAN 6-phosphogluconolactonase, isoform CRA_b OS=Homo sapiens GN=HEL-S-304 PE=2 SV=1;>tr|M0R261|M0R261_HUMAN 6-phosphogluconolactonase (Fragment) O	S	______MAAPAPGLISVFSSSQELGAALAQL	72.033	_(ac)AAPAPGLIS(ph)VFSSSQELGAALAQLVAQR_	AAPAPGLIS(0.25)VFS(0.25)S(0.25)S(0.25)QELGAALAQLVAQR	9	3	958.83	-0.49874	6	7	10	10	5	5
O95336	PGLS	>sp|O95336|6PGL_HUMAN 6-phosphogluconolactonase OS=Homo sapiens GN=PGLS PE=1 SV=2;>tr|A0A0K0K1K7|A0A0K0K1K7_HUMAN 6-phosphogluconolactonase, isoform CRA_b OS=Homo sapiens GN=HEL-S-304 PE=2 SV=1;>tr|M0R261|M0R261_HUMAN 6-phosphogluconolactonase (Fragment) OS=Homo sapiens GN=PGLS PE=1 SV=1;>tr|M0R0U3|M0R0U3_HUMAN 6-phosphogluconolactonase OS=Homo sapiens GN=PGLS PE=1 SV=1	13;13;13;13	>sp|O95336|6PGL_HUMAN 6-phosphogluconolactonase OS=Homo sapiens GN=PGLS PE=1 SV=2	>sp|O95336|6PGL_HUMAN 6-phosphogluconolactonase OS=Homo sapiens GN=PGLS PE=1 SV=2	>sp|O95336|6PGL_HUMAN 6-phosphogluconolactonase OS=Homo sapiens GN=PGLS PE=1 SV=2;>tr|A0A0K0K1K7|A0A0K0K1K7_HUMAN 6-phosphogluconolactonase, isoform CRA_b OS=Homo sapiens GN=HEL-S-304 PE=2 SV=1;>tr|M0R261|M0R261_HUMAN 6-phosphogluconolactonase (Fragment) O	S	___MAAPAPGLISVFSSSQELGAALAQLVAQ	72.033	_(ac)AAPAPGLIS(ph)VFSSSQELGAALAQLVAQR_	AAPAPGLIS(0.25)VFS(0.25)S(0.25)S(0.25)QELGAALAQLVAQR	12	3	958.83	-0.49874	7	7	13	13	5	5
O95336	PGLS	>sp|O95336|6PGL_HUMAN 6-phosphogluconolactonase OS=Homo sapiens GN=PGLS PE=1 SV=2;>tr|A0A0K0K1K7|A0A0K0K1K7_HUMAN 6-phosphogluconolactonase, isoform CRA_b OS=Homo sapiens GN=HEL-S-304 PE=2 SV=1;>tr|M0R261|M0R261_HUMAN 6-phosphogluconolactonase (Fragment) OS=Homo sapiens GN=PGLS PE=1 SV=1;>tr|M0R0U3|M0R0U3_HUMAN 6-phosphogluconolactonase OS=Homo sapiens GN=PGLS PE=1 SV=1	14;14;14;14	>sp|O95336|6PGL_HUMAN 6-phosphogluconolactonase OS=Homo sapiens GN=PGLS PE=1 SV=2	>sp|O95336|6PGL_HUMAN 6-phosphogluconolactonase OS=Homo sapiens GN=PGLS PE=1 SV=2	>sp|O95336|6PGL_HUMAN 6-phosphogluconolactonase OS=Homo sapiens GN=PGLS PE=1 SV=2;>tr|A0A0K0K1K7|A0A0K0K1K7_HUMAN 6-phosphogluconolactonase, isoform CRA_b OS=Homo sapiens GN=HEL-S-304 PE=2 SV=1;>tr|M0R261|M0R261_HUMAN 6-phosphogluconolactonase (Fragment) O	S	__MAAPAPGLISVFSSSQELGAALAQLVAQR	72.033	_(ac)AAPAPGLIS(ph)VFSSSQELGAALAQLVAQR_	AAPAPGLIS(0.25)VFS(0.25)S(0.25)S(0.25)QELGAALAQLVAQR	13	3	958.83	-0.49874	8	7	14	14	5	5
O95336	PGLS	>sp|O95336|6PGL_HUMAN 6-phosphogluconolactonase OS=Homo sapiens GN=PGLS PE=1 SV=2;>tr|A0A0K0K1K7|A0A0K0K1K7_HUMAN 6-phosphogluconolactonase, isoform CRA_b OS=Homo sapiens GN=HEL-S-304 PE=2 SV=1;>tr|M0R261|M0R261_HUMAN 6-phosphogluconolactonase (Fragment) OS=Homo sapiens GN=PGLS PE=1 SV=1;>tr|M0R0U3|M0R0U3_HUMAN 6-phosphogluconolactonase OS=Homo sapiens GN=PGLS PE=1 SV=1	15;15;15;15	>sp|O95336|6PGL_HUMAN 6-phosphogluconolactonase OS=Homo sapiens GN=PGLS PE=1 SV=2	>sp|O95336|6PGL_HUMAN 6-phosphogluconolactonase OS=Homo sapiens GN=PGLS PE=1 SV=2	>sp|O95336|6PGL_HUMAN 6-phosphogluconolactonase OS=Homo sapiens GN=PGLS PE=1 SV=2;>tr|A0A0K0K1K7|A0A0K0K1K7_HUMAN 6-phosphogluconolactonase, isoform CRA_b OS=Homo sapiens GN=HEL-S-304 PE=2 SV=1;>tr|M0R261|M0R261_HUMAN 6-phosphogluconolactonase (Fragment) O	S	_MAAPAPGLISVFSSSQELGAALAQLVAQRA	72.033	_(ac)AAPAPGLIS(ph)VFSSSQELGAALAQLVAQR_	AAPAPGLIS(0.25)VFS(0.25)S(0.25)S(0.25)QELGAALAQLVAQR	14	3	958.83	-0.49874	9	7	15	15	5	5
O95336	PGLS	>sp|O95336|6PGL_HUMAN 6-phosphogluconolactonase OS=Homo sapiens GN=PGLS PE=1 SV=2;>tr|A0A0K0K1K7|A0A0K0K1K7_HUMAN 6-phosphogluconolactonase, isoform CRA_b OS=Homo sapiens GN=HEL-S-304 PE=2 SV=1;>tr|M0R261|M0R261_HUMAN 6-phosphogluconolactonase (Fragment) OS=Homo sapiens GN=PGLS PE=1 SV=1;>tr|M0R0U3|M0R0U3_HUMAN 6-phosphogluconolactonase OS=Homo sapiens GN=PGLS PE=1 SV=1	46;46;46;46	>sp|O95336|6PGL_HUMAN 6-phosphogluconolactonase OS=Homo sapiens GN=PGLS PE=1 SV=2	>sp|O95336|6PGL_HUMAN 6-phosphogluconolactonase OS=Homo sapiens GN=PGLS PE=1 SV=2	>sp|O95336|6PGL_HUMAN 6-phosphogluconolactonase OS=Homo sapiens GN=PGLS PE=1 SV=2;>tr|A0A0K0K1K7|A0A0K0K1K7_HUMAN 6-phosphogluconolactonase, isoform CRA_b OS=Homo sapiens GN=HEL-S-304 PE=2 SV=1;>tr|M0R261|M0R261_HUMAN 6-phosphogluconolactonase (Fragment) O	S	ACCLAGARARFALGLSGGSLVSMLARELPAA	53.779	_FALGLS(ph)GGSLVSMLAR_	FALGLS(0.526)GGS(0.468)LVS(0.006)MLAR	6	2	829.92	2.2204	10	7	46	46	114	143;144		4100600
O95671	ASMT	>sp|O95671|ASML_HUMAN N-acetylserotonin O-methyltransferase-like protein OS=Homo sapiens GN=ASMTL PE=1 SV=3;>tr|B3KM43|B3KM43_HUMAN cDNA FLJ10228 fis, clone HEMBB1000119, highly similar to N-acetylserotonin O-methyltransferase-like protein OS=Homo sapiens PE=2 SV=1	21;21	>sp|O95671|ASML_HUMAN N-acetylserotonin O-methyltransferase-like protein OS=Homo sapiens GN=ASMTL PE=1 SV=3	>sp|O95671|ASML_HUMAN N-acetylserotonin O-methyltransferase-like protein OS=Homo sapiens GN=ASMTL PE=1 SV=3	>sp|O95671|ASML_HUMAN N-acetylserotonin O-methyltransferase-like protein OS=Homo sapiens GN=ASMTL PE=1 SV=3;>tr|B3KM43|B3KM43_HUMAN cDNA FLJ10228 fis, clone HEMBB1000119, highly similar to N-acetylserotonin O-methyltransferase-like protein OS=Homo sapiens	S	VIGKLLHKRVVLASASPRRQEILSNAGLRFE	80.979	_VVLASAS(ph)PR_	VVLAS(0.128)AS(0.872)PR	7	2	490.252	1.5796	12	8	21	21	616	809	2653700	3302800	3793900				2952400	2929700	2695400	4718700		4429100
P00338	LDHC	>sp|P00338|LDHA_HUMAN L-lactate dehydrogenase A chain OS=Homo sapiens GN=LDHA PE=1 SV=2;>tr|V9HWB9|V9HWB9_HUMAN L-lactate dehydrogenase OS=Homo sapiens GN=HEL-S-133P PE=2 SV=1;>tr|B4DJI1|B4DJI1_HUMAN cDNA FLJ52549, highly similar to L-lactate dehydrogenase A chain (EC 1.1.1.27) OS=Homo sapiens PE=2 SV=1	319;319;292	>sp|P00338|LDHA_HUMAN L-lactate dehydrogenase A chain OS=Homo sapiens GN=LDHA PE=1 SV=2	>sp|P00338|LDHA_HUMAN L-lactate dehydrogenase A chain OS=Homo sapiens GN=LDHA PE=1 SV=2	>sp|P00338|LDHA_HUMAN L-lactate dehydrogenase A chain OS=Homo sapiens GN=LDHA PE=1 SV=2;>tr|V9HWB9|V9HWB9_HUMAN L-lactate dehydrogenase OS=Homo sapiens GN=HEL-S-133P PE=2 SV=1;>tr|B4DJI1|B4DJI1_HUMAN cDNA FLJ52549, highly similar to L-lactate dehydrogenase	S	VKVTLTSEEEARLKKSADTLWGIQKELQF__	90.614	_S(ph)ADTLWGIQK_	S(0.996)ADT(0.004)LWGIQK	1	2	599.779	1.7182	13	9	319	319	497	662				13688000		6268000
P00352	ALDH1A1	>sp|P00352|AL1A1_HUMAN Retinal dehydrogenase 1 OS=Homo sapiens GN=ALDH1A1 PE=1 SV=2;>tr|V9HVX6|V9HVX6_HUMAN Epididymis luminal protein 9 OS=Homo sapiens GN=HEL-9 PE=2 SV=1;>tr|V9HW83|V9HW83_HUMAN Aldehyde dehydrogenase 1 family, member A1, isoform CRA_a OS=Homo sapiens GN=HEL-S-53e PE=2 SV=1;>tr|B4DXX3|B4DXX3_HUMAN cDNA FLJ50286, highly similar to Retinal dehydrogenase 1 (EC 1.2.1.36) OS=Homo sap…	314;314;314;239;235	>sp|P00352|AL1A1_HUMAN Retinal dehydrogenase 1 OS=Homo sapiens GN=ALDH1A1 PE=1 SV=2	>sp|P00352|AL1A1_HUMAN Retinal dehydrogenase 1 OS=Homo sapiens GN=ALDH1A1 PE=1 SV=2	>sp|P00352|AL1A1_HUMAN Retinal dehydrogenase 1 OS=Homo sapiens GN=ALDH1A1 PE=1 SV=2;>tr|V9HVX6|V9HVX6_HUMAN Epididymis luminal protein 9 OS=Homo sapiens GN=HEL-9 PE=2 SV=1;>tr|V9HW83|V9HW83_HUMAN Aldehyde dehydrogenase 1 family, member A1, isoform CRA_a OS	S	QGQCCIAASRIFVEESIYDEFVRRSVERAKK	62.377	_IFVEES(ph)IYDEFVR_	IFVEES(1)IYDEFVR	6	2	863.392	0.92747	15	10	314	314	225	301										7147600
P00352	ALDH1A1	>sp|P00352|AL1A1_HUMAN Retinal dehydrogenase 1 OS=Homo sapiens GN=ALDH1A1 PE=1 SV=2;>tr|V9HVX6|V9HVX6_HUMAN Epididymis luminal protein 9 OS=Homo sapiens GN=HEL-9 PE=2 SV=1;>tr|V9HW83|V9HW83_HUMAN Aldehyde dehydrogenase 1 family, member A1, isoform CRA_a OS=Homo sapiens GN=HEL-S-53e PE=2 SV=1;>tr|B4DXX3|B4DXX3_HUMAN cDNA FLJ50286, highly similar to Retinal dehydrogenase 1 (EC 1.2.1.36) OS=Homo sap…	2;2;2;2;16;2;2;2	>sp|P00352|AL1A1_HUMAN Retinal dehydrogenase 1 OS=Homo sapiens GN=ALDH1A1 PE=1 SV=2	>sp|P00352|AL1A1_HUMAN Retinal dehydrogenase 1 OS=Homo sapiens GN=ALDH1A1 PE=1 SV=2	>sp|P00352|AL1A1_HUMAN Retinal dehydrogenase 1 OS=Homo sapiens GN=ALDH1A1 PE=1 SV=2;>tr|V9HVX6|V9HVX6_HUMAN Epididymis luminal protein 9 OS=Homo sapiens GN=HEL-9 PE=2 SV=1;>tr|V9HW83|V9HW83_HUMAN Aldehyde dehydrogenase 1 family, member A1, isoform CRA_a OS	S	______________MSSSGTPDLPVLLTDLK	87.668	_(ac)S(ph)SSGTPDLPVLLTDLK_	S(0.438)S(0.438)S(0.112)GT(0.011)PDLPVLLTDLK	1	2	882.937	1.2604	17	10	2	2	535	706
P00352	ALDH1A1	>sp|P00352|AL1A1_HUMAN Retinal dehydrogenase 1 OS=Homo sapiens GN=ALDH1A1 PE=1 SV=2;>tr|V9HVX6|V9HVX6_HUMAN Epididymis luminal protein 9 OS=Homo sapiens GN=HEL-9 PE=2 SV=1;>tr|V9HW83|V9HW83_HUMAN Aldehyde dehydrogenase 1 family, member A1, isoform CRA_a OS=Homo sapiens GN=HEL-S-53e PE=2 SV=1;>tr|B4DXX3|B4DXX3_HUMAN cDNA FLJ50286, highly similar to Retinal dehydrogenase 1 (EC 1.2.1.36) OS=Homo sap…	3;3;3;3;17;3;3;3	>sp|P00352|AL1A1_HUMAN Retinal dehydrogenase 1 OS=Homo sapiens GN=ALDH1A1 PE=1 SV=2	>sp|P00352|AL1A1_HUMAN Retinal dehydrogenase 1 OS=Homo sapiens GN=ALDH1A1 PE=1 SV=2	>sp|P00352|AL1A1_HUMAN Retinal dehydrogenase 1 OS=Homo sapiens GN=ALDH1A1 PE=1 SV=2;>tr|V9HVX6|V9HVX6_HUMAN Epididymis luminal protein 9 OS=Homo sapiens GN=HEL-9 PE=2 SV=1;>tr|V9HW83|V9HW83_HUMAN Aldehyde dehydrogenase 1 family, member A1, isoform CRA_a OS	S	_____________MSSSGTPDLPVLLTDLKI	108.96	_(ac)SS(ph)SGTPDLPVLLTDLK_	S(0.388)S(0.521)S(0.089)GT(0.002)PDLPVLLTDLK	2	2	882.937	1.4988	18	10	3	3	535	706
P00352	ALDH1A1	>sp|P00352|AL1A1_HUMAN Retinal dehydrogenase 1 OS=Homo sapiens GN=ALDH1A1 PE=1 SV=2;>tr|V9HVX6|V9HVX6_HUMAN Epididymis luminal protein 9 OS=Homo sapiens GN=HEL-9 PE=2 SV=1;>tr|V9HW83|V9HW83_HUMAN Aldehyde dehydrogenase 1 family, member A1, isoform CRA_a OS=Homo sapiens GN=HEL-S-53e PE=2 SV=1;>tr|B4DXX3|B4DXX3_HUMAN cDNA FLJ50286, highly similar to Retinal dehydrogenase 1 (EC 1.2.1.36) OS=Homo sap…	4;4;4;4;18;4;4;4	>sp|P00352|AL1A1_HUMAN Retinal dehydrogenase 1 OS=Homo sapiens GN=ALDH1A1 PE=1 SV=2	>sp|P00352|AL1A1_HUMAN Retinal dehydrogenase 1 OS=Homo sapiens GN=ALDH1A1 PE=1 SV=2	>sp|P00352|AL1A1_HUMAN Retinal dehydrogenase 1 OS=Homo sapiens GN=ALDH1A1 PE=1 SV=2;>tr|V9HVX6|V9HVX6_HUMAN Epididymis luminal protein 9 OS=Homo sapiens GN=HEL-9 PE=2 SV=1;>tr|V9HW83|V9HW83_HUMAN Aldehyde dehydrogenase 1 family, member A1, isoform CRA_a OS	S	____________MSSSGTPDLPVLLTDLKIQ	100.39	_(ac)SS(ph)SGTPDLPVLLTDLK_	S(0.274)S(0.361)S(0.361)GT(0.004)PDLPVLLTDLK	3	2	882.937	1.3412	19	10	4	4	535	706
P00390	GSR	>sp|P00390|GSHR_HUMAN Glutathione reductase, mitochondrial OS=Homo sapiens GN=GSR PE=1 SV=2;>tr|V9HW90|V9HW90_HUMAN Epididymis luminal protein 75 OS=Homo sapiens GN=HEL-75 PE=2 SV=1;>tr|E5RI06|E5RI06_HUMAN Glutathione reductase, mitochondrial (Fragment) OS=Homo sapiens GN=GSR PE=1 SV=8	178;178;66	>sp|P00390|GSHR_HUMAN Glutathione reductase, mitochondrial OS=Homo sapiens GN=GSR PE=1 SV=2	>sp|P00390|GSHR_HUMAN Glutathione reductase, mitochondrial OS=Homo sapiens GN=GSR PE=1 SV=2	>sp|P00390|GSHR_HUMAN Glutathione reductase, mitochondrial OS=Homo sapiens GN=GSR PE=1 SV=2;>tr|V9HW90|V9HW90_HUMAN Epididymis luminal protein 75 OS=Homo sapiens GN=HEL-75 PE=2 SV=1;>tr|E5RI06|E5RI06_HUMAN Glutathione reductase, mitochondrial (Fragment) OS	S	TKSHIEIIRGHAAFTSDPKPTIEVSGKKYTA	74.12	_GHAAFTS(ph)DPKPTIEVSGK_	GHAAFT(0.057)S(0.941)DPKPT(0.003)IEVSGK	7	2	961.456	0.10047	22	12	178	178	154	203						23004000					30460000
P00918	CA2	>sp|P00918|CAH2_HUMAN Carbonic anhydrase 2 OS=Homo sapiens GN=CA2 PE=1 SV=2;>tr|V9HW21|V9HW21_HUMAN Epididymis luminal protein 76 OS=Homo sapiens GN=HEL-76 PE=2 SV=1;>tr|A0A0K0K1L1|A0A0K0K1L1_HUMAN Epididymis secretory protein Li 282 OS=Homo sapiens GN=HEL-S-282 PE=2 SV=1	216;216;216	>sp|P00918|CAH2_HUMAN Carbonic anhydrase 2 OS=Homo sapiens GN=CA2 PE=1 SV=2	>sp|P00918|CAH2_HUMAN Carbonic anhydrase 2 OS=Homo sapiens GN=CA2 PE=1 SV=2	>sp|P00918|CAH2_HUMAN Carbonic anhydrase 2 OS=Homo sapiens GN=CA2 PE=1 SV=2;>tr|V9HW21|V9HW21_HUMAN Epididymis luminal protein 76 OS=Homo sapiens GN=HEL-76 PE=2 SV=1;>tr|A0A0K0K1L1|A0A0K0K1L1_HUMAN Epididymis secretory protein Li 282 OS=Homo sapiens GN=HEL	S	PLLECVTWIVLKEPISVSSEQVLKFRKLNFN	61.444	_EPIS(ph)VSSEQVLK_	EPIS(0.94)VS(0.047)S(0.013)EQVLK	4	2	698.342	0.19597	27	14	216	216	98	125				14486000			18987000	22066000	23892000	39987000	54249000	49890000
P02489	CRYAA	>sp|P02489|CRYAA_HUMAN Alpha-crystallin A chain OS=Homo sapiens GN=CRYAA PE=1 SV=2;>tr|A0A140G945|A0A140G945_HUMAN Alpha crystallin A chain OS=Homo sapiens GN=CRYAA PE=2 SV=1;>tr|E7EWH7|E7EWH7_HUMAN Alpha-crystallin A chain OS=Homo sapiens GN=CRYAA PE=1 SV=1;>tr|E9PHE4|E9PHE4_HUMAN Alpha-crystallin A chain OS=Homo sapiens GN=CRYAA PE=1 SV=1;>tr|A0A096LPJ9|A0A096LPJ9_HUMAN Protein LOC102724652 OS=…	127;127;107;90;81;23;23	>sp|P02489|CRYAA_HUMAN Alpha-crystallin A chain OS=Homo sapiens GN=CRYAA PE=1 SV=2;>tr|Q71V83|Q71V83_HUMAN Alpha-A-crystallin (Fragment) OS=Homo sapiens GN=CRYAA PE=3 SV=1	>sp|P02489|CRYAA_HUMAN Alpha-crystallin A chain OS=Homo sapiens GN=CRYAA PE=1 SV=2	>sp|P02489|CRYAA_HUMAN Alpha-crystallin A chain OS=Homo sapiens GN=CRYAA PE=1 SV=2;>tr|A0A140G945|A0A140G945_HUMAN Alpha crystallin A chain OS=Homo sapiens GN=CRYAA PE=2 SV=1;>tr|E7EWH7|E7EWH7_HUMAN Alpha-crystallin A chain OS=Homo sapiens GN=CRYAA PE=1 SV	S	REFHRRYRLPSNVDQSALSCSLSADGMLTFC	193.97	_YRLPSNVDQS(ph)ALSCSLSADGMLTFCGPK_	YRLPS(0.004)NVDQS(0.996)ALSCSLSADGMLTFCGPK	10	2	1577.71	-1.1051	35	18;189	127;23	127	330;635	431;432;835;836	1078900000							75033000	634420000		2831600000	753950000
P02489	CRYAA	>sp|P02489|CRYAA_HUMAN Alpha-crystallin A chain OS=Homo sapiens GN=CRYAA PE=1 SV=2;>tr|A0A140G945|A0A140G945_HUMAN Alpha crystallin A chain OS=Homo sapiens GN=CRYAA PE=2 SV=1;>tr|E7EWH7|E7EWH7_HUMAN Alpha-crystallin A chain OS=Homo sapiens GN=CRYAA PE=1 SV=1;>tr|E9PHE4|E9PHE4_HUMAN Alpha-crystallin A chain OS=Homo sapiens GN=CRYAA PE=1 SV=1;>tr|A0A096LPJ9|A0A096LPJ9_HUMAN Protein LOC102724652 OS=…	130;130;110;93;84;26;26	>sp|P02489|CRYAA_HUMAN Alpha-crystallin A chain OS=Homo sapiens GN=CRYAA PE=1 SV=2;>tr|Q71V83|Q71V83_HUMAN Alpha-A-crystallin (Fragment) OS=Homo sapiens GN=CRYAA PE=3 SV=1	>sp|P02489|CRYAA_HUMAN Alpha-crystallin A chain OS=Homo sapiens GN=CRYAA PE=1 SV=2	>sp|P02489|CRYAA_HUMAN Alpha-crystallin A chain OS=Homo sapiens GN=CRYAA PE=1 SV=2;>tr|A0A140G945|A0A140G945_HUMAN Alpha crystallin A chain OS=Homo sapiens GN=CRYAA PE=2 SV=1;>tr|E7EWH7|E7EWH7_HUMAN Alpha-crystallin A chain OS=Homo sapiens GN=CRYAA PE=1 SV	S	HRRYRLPSNVDQSALSCSLSADGMLTFCGPK	75.896	_YRLPSNVDQS(ph)ALSCSLSADGMLTFCGPK_	YRLPS(0.163)NVDQS(0.367)ALS(0.367)CS(0.083)LS(0.019)ADGMLTFCGPK	13	2	1577.71	1.1253	36	18;189	130;26	130	330;635	431;432;835;836
P02489	CRYAA	>sp|P02489|CRYAA_HUMAN Alpha-crystallin A chain OS=Homo sapiens GN=CRYAA PE=1 SV=2;>tr|A0A140G945|A0A140G945_HUMAN Alpha crystallin A chain OS=Homo sapiens GN=CRYAA PE=2 SV=1;>tr|E7EWH7|E7EWH7_HUMAN Alpha-crystallin A chain OS=Homo sapiens GN=CRYAA PE=1 SV=1;>tr|E9PHE4|E9PHE4_HUMAN Alpha-crystallin A chain OS=Homo sapiens GN=CRYAA PE=1 SV=1;>tr|A0A096LPJ9|A0A096LPJ9_HUMAN Protein LOC102724652 OS=…	132;132;112;95;86;28;28	>sp|P02489|CRYAA_HUMAN Alpha-crystallin A chain OS=Homo sapiens GN=CRYAA PE=1 SV=2;>tr|Q71V83|Q71V83_HUMAN Alpha-A-crystallin (Fragment) OS=Homo sapiens GN=CRYAA PE=3 SV=1	>sp|P02489|CRYAA_HUMAN Alpha-crystallin A chain OS=Homo sapiens GN=CRYAA PE=1 SV=2	>sp|P02489|CRYAA_HUMAN Alpha-crystallin A chain OS=Homo sapiens GN=CRYAA PE=1 SV=2;>tr|A0A140G945|A0A140G945_HUMAN Alpha crystallin A chain OS=Homo sapiens GN=CRYAA PE=2 SV=1;>tr|E7EWH7|E7EWH7_HUMAN Alpha-crystallin A chain OS=Homo sapiens GN=CRYAA PE=1 SV	S	RYRLPSNVDQSALSCSLSADGMLTFCGPKIQ	74.763	_YRLPSNVDQSALSCS(ph)LSADGMLTFCGPK_	YRLPS(0.077)NVDQS(0.235)ALS(0.235)CS(0.36)LS(0.092)ADGMLT(0.001)FCGPK	15	2	1577.71	-1.9808	37	18;189	132;28	132	330;635	431;432;835;836
P02489	CRYAA	>sp|P02489|CRYAA_HUMAN Alpha-crystallin A chain OS=Homo sapiens GN=CRYAA PE=1 SV=2;>tr|A0A140G945|A0A140G945_HUMAN Alpha crystallin A chain OS=Homo sapiens GN=CRYAA PE=2 SV=1;>tr|E7EWH7|E7EWH7_HUMAN Alpha-crystallin A chain OS=Homo sapiens GN=CRYAA PE=1 SV=1;>tr|E9PHE4|E9PHE4_HUMAN Alpha-crystallin A chain OS=Homo sapiens GN=CRYAA PE=1 SV=1;>tr|A0A096LPJ9|A0A096LPJ9_HUMAN Protein LOC102724652 OS=…	134;134;114;97;88;30;30	>sp|P02489|CRYAA_HUMAN Alpha-crystallin A chain OS=Homo sapiens GN=CRYAA PE=1 SV=2;>tr|Q71V83|Q71V83_HUMAN Alpha-A-crystallin (Fragment) OS=Homo sapiens GN=CRYAA PE=3 SV=1	>sp|P02489|CRYAA_HUMAN Alpha-crystallin A chain OS=Homo sapiens GN=CRYAA PE=1 SV=2	>sp|P02489|CRYAA_HUMAN Alpha-crystallin A chain OS=Homo sapiens GN=CRYAA PE=1 SV=2;>tr|A0A140G945|A0A140G945_HUMAN Alpha crystallin A chain OS=Homo sapiens GN=CRYAA PE=2 SV=1;>tr|E7EWH7|E7EWH7_HUMAN Alpha-crystallin A chain OS=Homo sapiens GN=CRYAA PE=1 SV	S	RLPSNVDQSALSCSLSADGMLTFCGPKIQTG	54.259	_YRLPSNVDQSALSCS(ph)LSADGMLTFCGPK_	YRLPS(0.016)NVDQS(0.223)ALS(0.223)CS(0.267)LS(0.267)ADGMLT(0.003)FCGPK	17	2	1577.71	-0.78252	38	18;189	134;30	134	330;635	431;432;835;836
P02511	CRYAA	>sp|P02511|CRYAB_HUMAN Alpha-crystallin B chain OS=Homo sapiens GN=CRYAB PE=1 SV=2;>tr|V9HW27|V9HW27_HUMAN Alpha-crystallin B chain OS=Homo sapiens GN=HEL-S-101 PE=2 SV=1;>tr|E9PR44|E9PR44_HUMAN Alpha-crystallin B chain (Fragment) OS=Homo sapiens GN=CRYAB PE=1 SV=1;>tr|C3VMY8|C3VMY8_HUMAN Alpha B crystallin OS=Homo sapiens GN=CRYAB PE=2 SV=1;>tr|A0A140G961|A0A140G961_HUMAN Alpha-crystallin B chai…	136;136;136;136;129;69;69;67	>sp|P02511|CRYAB_HUMAN Alpha-crystallin B chain OS=Homo sapiens GN=CRYAB PE=1 SV=2	>sp|P02511|CRYAB_HUMAN Alpha-crystallin B chain OS=Homo sapiens GN=CRYAB PE=1 SV=2	>sp|P02511|CRYAB_HUMAN Alpha-crystallin B chain OS=Homo sapiens GN=CRYAB PE=1 SV=2;>tr|V9HW27|V9HW27_HUMAN Alpha-crystallin B chain OS=Homo sapiens GN=HEL-S-101 PE=2 SV=1;>tr|E9PR44|E9PR44_HUMAN Alpha-crystallin B chain (Fragment) OS=Homo sapiens GN=CRYAB	S	KYRIPADVDPLTITSSLSSDGVLTVNGPRKQ	141.08	_IPADVDPLTITS(ph)SLSSDGVLTVNGPR_	IPADVDPLTIT(0.013)S(0.483)S(0.483)LS(0.01)S(0.01)DGVLTVNGPR	13	3	902.12	-1.7748	48	19	136	136	240;634	318;833
P02511	CRYAA	>sp|P02511|CRYAB_HUMAN Alpha-crystallin B chain OS=Homo sapiens GN=CRYAB PE=1 SV=2;>tr|V9HW27|V9HW27_HUMAN Alpha-crystallin B chain OS=Homo sapiens GN=HEL-S-101 PE=2 SV=1;>tr|E9PR44|E9PR44_HUMAN Alpha-crystallin B chain (Fragment) OS=Homo sapiens GN=CRYAB PE=1 SV=1;>tr|C3VMY8|C3VMY8_HUMAN Alpha B crystallin OS=Homo sapiens GN=CRYAB PE=2 SV=1;>tr|A0A140G961|A0A140G961_HUMAN Alpha-crystallin B chai…	138;138;138;138;131;71;71;69	>sp|P02511|CRYAB_HUMAN Alpha-crystallin B chain OS=Homo sapiens GN=CRYAB PE=1 SV=2	>sp|P02511|CRYAB_HUMAN Alpha-crystallin B chain OS=Homo sapiens GN=CRYAB PE=1 SV=2	>sp|P02511|CRYAB_HUMAN Alpha-crystallin B chain OS=Homo sapiens GN=CRYAB PE=1 SV=2;>tr|V9HW27|V9HW27_HUMAN Alpha-crystallin B chain OS=Homo sapiens GN=HEL-S-101 PE=2 SV=1;>tr|E9PR44|E9PR44_HUMAN Alpha-crystallin B chain (Fragment) OS=Homo sapiens GN=CRYAB	S	RIPADVDPLTITSSLSSDGVLTVNGPRKQVS	181.62	_IPADVDPLTITSSLS(ph)SDGVLTVNGPR_	IPADVDPLTITS(0.004)S(0.004)LS(0.89)S(0.102)DGVLTVNGPR	15	2	1352.68	-0.9847	49	19	138	138	240;634	318;833				340450000		186950000
P02511	CRYAA	>sp|P02511|CRYAB_HUMAN Alpha-crystallin B chain OS=Homo sapiens GN=CRYAB PE=1 SV=2;>tr|V9HW27|V9HW27_HUMAN Alpha-crystallin B chain OS=Homo sapiens GN=HEL-S-101 PE=2 SV=1;>tr|E9PR44|E9PR44_HUMAN Alpha-crystallin B chain (Fragment) OS=Homo sapiens GN=CRYAB PE=1 SV=1;>tr|C3VMY8|C3VMY8_HUMAN Alpha B crystallin OS=Homo sapiens GN=CRYAB PE=2 SV=1;>tr|A0A140G961|A0A140G961_HUMAN Alpha-crystallin B chai…	139;139;139;139;132;72;72;70	>sp|P02511|CRYAB_HUMAN Alpha-crystallin B chain OS=Homo sapiens GN=CRYAB PE=1 SV=2	>sp|P02511|CRYAB_HUMAN Alpha-crystallin B chain OS=Homo sapiens GN=CRYAB PE=1 SV=2	>sp|P02511|CRYAB_HUMAN Alpha-crystallin B chain OS=Homo sapiens GN=CRYAB PE=1 SV=2;>tr|V9HW27|V9HW27_HUMAN Alpha-crystallin B chain OS=Homo sapiens GN=HEL-S-101 PE=2 SV=1;>tr|E9PR44|E9PR44_HUMAN Alpha-crystallin B chain (Fragment) OS=Homo sapiens GN=CRYAB	S	IPADVDPLTITSSLSSDGVLTVNGPRKQVSG	207.88	_IPADVDPLTITSSLSS(ph)DGVLTVNGPR_	IPADVDPLTITSS(0.006)LS(0.12)S(0.874)DGVLTVNGPR	16	2	1352.68	-1.3402	50	19	139	139	240;634	318;833	204190000			179130000	349830000	346750000			218120000		175180000
P02511	CRYAA	>sp|P02511|CRYAB_HUMAN Alpha-crystallin B chain OS=Homo sapiens GN=CRYAB PE=1 SV=2;>tr|V9HW27|V9HW27_HUMAN Alpha-crystallin B chain OS=Homo sapiens GN=HEL-S-101 PE=2 SV=1;>tr|E9PR44|E9PR44_HUMAN Alpha-crystallin B chain (Fragment) OS=Homo sapiens GN=CRYAB PE=1 SV=1;>tr|C3VMY8|C3VMY8_HUMAN Alpha B crystallin OS=Homo sapiens GN=CRYAB PE=2 SV=1;>tr|A0A140G961|A0A140G961_HUMAN Alpha-crystallin B chai…	45;45;45;45;38;45;45;45;45;45	>sp|P02511|CRYAB_HUMAN Alpha-crystallin B chain OS=Homo sapiens GN=CRYAB PE=1 SV=2;>tr|E9PJL7|E9PJL7_HUMAN Alpha-crystallin B chain (Fragment) OS=Homo sapiens GN=CRYAB PE=1 SV=8;>tr|E9PS12|E9PS12_HUMAN Alpha-crystallin B chain (Fragment) OS=Homo sapiens GN=CRYAB PE=1 SV=1	>sp|P02511|CRYAB_HUMAN Alpha-crystallin B chain OS=Homo sapiens GN=CRYAB PE=1 SV=2	>sp|P02511|CRYAB_HUMAN Alpha-crystallin B chain OS=Homo sapiens GN=CRYAB PE=1 SV=2;>tr|V9HW27|V9HW27_HUMAN Alpha-crystallin B chain OS=Homo sapiens GN=HEL-S-101 PE=2 SV=1;>tr|E9PR44|E9PR44_HUMAN Alpha-crystallin B chain (Fragment) OS=Homo sapiens GN=CRYAB	S	EHLLESDLFPTSTSLSPFYLRPPSFLRAPSW	126.96	_LFDQFFGEHLLESDLFPTSTSLS(ph)PFYLRPPSFLR_	LFDQFFGEHLLESDLFPTS(0.001)T(0.001)S(0.004)LS(0.993)PFYLRPPS(0.001)FLR	23	5	817.604	1.4416	52	19;180;181	45;45;45	45	305;306	401;402	42446000	23270000								136580000
P02511	CRYAA	>sp|P02511|CRYAB_HUMAN Alpha-crystallin B chain OS=Homo sapiens GN=CRYAB PE=1 SV=2;>tr|V9HW27|V9HW27_HUMAN Alpha-crystallin B chain OS=Homo sapiens GN=HEL-S-101 PE=2 SV=1;>tr|E9PR44|E9PR44_HUMAN Alpha-crystallin B chain (Fragment) OS=Homo sapiens GN=CRYAB PE=1 SV=1;>tr|C3VMY8|C3VMY8_HUMAN Alpha B crystallin OS=Homo sapiens GN=CRYAB PE=2 SV=1;>tr|A0A140G961|A0A140G961_HUMAN Alpha-crystallin B chai…	53;53;53;53;46;53;53;53;53;53	>sp|P02511|CRYAB_HUMAN Alpha-crystallin B chain OS=Homo sapiens GN=CRYAB PE=1 SV=2;>tr|E9PJL7|E9PJL7_HUMAN Alpha-crystallin B chain (Fragment) OS=Homo sapiens GN=CRYAB PE=1 SV=8;>tr|E9PS12|E9PS12_HUMAN Alpha-crystallin B chain (Fragment) OS=Homo sapiens GN=CRYAB PE=1 SV=1	>sp|P02511|CRYAB_HUMAN Alpha-crystallin B chain OS=Homo sapiens GN=CRYAB PE=1 SV=2	>sp|P02511|CRYAB_HUMAN Alpha-crystallin B chain OS=Homo sapiens GN=CRYAB PE=1 SV=2;>tr|V9HW27|V9HW27_HUMAN Alpha-crystallin B chain OS=Homo sapiens GN=HEL-S-101 PE=2 SV=1;>tr|E9PR44|E9PR44_HUMAN Alpha-crystallin B chain (Fragment) OS=Homo sapiens GN=CRYAB	S	FPTSTSLSPFYLRPPSFLRAPSWFDTGLSEM	71.052	_PPS(ph)FLRAPS(ph)WFDTGLSEMR_	PPS(1)FLRAPS(0.999)WFDT(0.001)GLSEMR	3	2	1177.51	4.6227	53	19;180;181	53;53;53	53	306;402	402;538;539
J3KPS3	ALDOA	>tr|J3KPS3|J3KPS3_HUMAN Fructose-bisphosphate aldolase OS=Homo sapiens GN=ALDOA PE=1 SV=1;>sp|P04075|ALDOA_HUMAN Fructose-bisphosphate aldolase A OS=Homo sapiens GN=ALDOA PE=1 SV=2;>tr|V9HWN7|V9HWN7_HUMAN Fructose-bisphosphate aldolase OS=Homo sapiens GN=HEL-S-87p PE=2 SV=1;>tr|H3BQN4|H3BQN4_HUMAN Fructose-bisphosphate aldolase OS=Homo sapiens GN=ALDOA PE=1 SV=1;>tr|A0A0M4FNU3|A0A0M4FNU3_HUMAN Fr…	249;245;245;245;175;11;127;162	>tr|J3KPS3|J3KPS3_HUMAN Fructose-bisphosphate aldolase OS=Homo sapiens GN=ALDOA PE=1 SV=1	>tr|J3KPS3|J3KPS3_HUMAN Fructose-bisphosphate aldolase OS=Homo sapiens GN=ALDOA PE=1 SV=1	>tr|J3KPS3|J3KPS3_HUMAN Fructose-bisphosphate aldolase OS=Homo sapiens GN=ALDOA PE=1 SV=1;>sp|P04075|ALDOA_HUMAN Fructose-bisphosphate aldolase A OS=Homo sapiens GN=ALDOA PE=1 SV=2;>tr|V9HWN7|V9HWN7_HUMAN Fructose-bisphosphate aldolase OS=Homo sapiens GN=H	S	KPNMVTPGHACTQKFSHEEIAMATVTALRRT	63.918	_FS(ph)HEEIAMATVTALR_	FS(1)HEEIAMATVTALR	2	3	585.943	1.1963	57	23	249	249	133	165
J3KPS3	ALDOA	>tr|J3KPS3|J3KPS3_HUMAN Fructose-bisphosphate aldolase OS=Homo sapiens GN=ALDOA PE=1 SV=1;>sp|P04075|ALDOA_HUMAN Fructose-bisphosphate aldolase A OS=Homo sapiens GN=ALDOA PE=1 SV=2;>tr|V9HWN7|V9HWN7_HUMAN Fructose-bisphosphate aldolase OS=Homo sapiens GN=HEL-S-87p PE=2 SV=1;>tr|H3BQN4|H3BQN4_HUMAN Fructose-bisphosphate aldolase OS=Homo sapiens GN=ALDOA PE=1 SV=1;>tr|A0A0M4FNU3|A0A0M4FNU3_HUMAN Fr…	276;272;272;272;202;38	>tr|J3KPS3|J3KPS3_HUMAN Fructose-bisphosphate aldolase OS=Homo sapiens GN=ALDOA PE=1 SV=1	>tr|J3KPS3|J3KPS3_HUMAN Fructose-bisphosphate aldolase OS=Homo sapiens GN=ALDOA PE=1 SV=1	>tr|J3KPS3|J3KPS3_HUMAN Fructose-bisphosphate aldolase OS=Homo sapiens GN=ALDOA PE=1 SV=1;>sp|P04075|ALDOA_HUMAN Fructose-bisphosphate aldolase A OS=Homo sapiens GN=ALDOA PE=1 SV=2;>tr|V9HWN7|V9HWN7_HUMAN Fructose-bisphosphate aldolase OS=Homo sapiens GN=H	S	LRRTVPPAVTGITFLSGGQSEEEASINLNAI	92.463	_RTVPPAVTGITFLS(ph)GGQSEEEASINLNAINK_	RTVPPAVTGIT(0.022)FLS(0.744)GGQS(0.227)EEEAS(0.007)INLNAINK	14	3	1098.55	0.31258	61	23	276	276	488;565	652;743					366260000	74789000	257890000		267530000			318150000
J3KPS3	ALDOA	>tr|J3KPS3|J3KPS3_HUMAN Fructose-bisphosphate aldolase OS=Homo sapiens GN=ALDOA PE=1 SV=1;>sp|P04075|ALDOA_HUMAN Fructose-bisphosphate aldolase A OS=Homo sapiens GN=ALDOA PE=1 SV=2;>tr|V9HWN7|V9HWN7_HUMAN Fructose-bisphosphate aldolase OS=Homo sapiens GN=HEL-S-87p PE=2 SV=1;>tr|H3BQN4|H3BQN4_HUMAN Fructose-bisphosphate aldolase OS=Homo sapiens GN=ALDOA PE=1 SV=1;>tr|A0A0M4FNU3|A0A0M4FNU3_HUMAN Fr…	280;276;276;276;206;42	>tr|J3KPS3|J3KPS3_HUMAN Fructose-bisphosphate aldolase OS=Homo sapiens GN=ALDOA PE=1 SV=1	>tr|J3KPS3|J3KPS3_HUMAN Fructose-bisphosphate aldolase OS=Homo sapiens GN=ALDOA PE=1 SV=1	>tr|J3KPS3|J3KPS3_HUMAN Fructose-bisphosphate aldolase OS=Homo sapiens GN=ALDOA PE=1 SV=1;>sp|P04075|ALDOA_HUMAN Fructose-bisphosphate aldolase A OS=Homo sapiens GN=ALDOA PE=1 SV=2;>tr|V9HWN7|V9HWN7_HUMAN Fructose-bisphosphate aldolase OS=Homo sapiens GN=H	S	VPPAVTGITFLSGGQSEEEASINLNAINKCP	78.311	_RTVPPAVTGITFLS(ph)GGQSEEEASINLNAINK_	RTVPPAVTGIT(0.006)FLS(0.493)GGQS(0.493)EEEAS(0.007)INLNAINK	18	3	1098.55	0.96692	62	23	280	280	488;565	652;743
P04406	GAPDH	>sp|P04406|G3P_HUMAN Glyceraldehyde-3-phosphate dehydrogenase OS=Homo sapiens GN=GAPDH PE=1 SV=3;>tr|Q2TSD0|Q2TSD0_HUMAN Glyceraldehyde-3-phosphate dehydrogenase OS=Homo sapiens PE=2 SV=1;>tr|V9HVZ4|V9HVZ4_HUMAN Glyceraldehyde-3-phosphate dehydrogenase OS=Homo sapiens GN=HEL-S-162eP PE=2 SV=1;>tr|E7EUT5|E7EUT5_HUMAN Glyceraldehyde-3-phosphate dehydrogenase OS=Homo sapiens GN=GAPDH PE=1 SV=1;>tr|Q…	210;210;210;135;185;122;17	>sp|P04406|G3P_HUMAN Glyceraldehyde-3-phosphate dehydrogenase OS=Homo sapiens GN=GAPDH PE=1 SV=3	>sp|P04406|G3P_HUMAN Glyceraldehyde-3-phosphate dehydrogenase OS=Homo sapiens GN=GAPDH PE=1 SV=3	>sp|P04406|G3P_HUMAN Glyceraldehyde-3-phosphate dehydrogenase OS=Homo sapiens GN=GAPDH PE=1 SV=3;>tr|Q2TSD0|Q2TSD0_HUMAN Glyceraldehyde-3-phosphate dehydrogenase OS=Homo sapiens PE=2 SV=1;>tr|V9HVZ4|V9HVZ4_HUMAN Glyceraldehyde-3-phosphate dehydrogenase OS=	S	LWRDGRGALQNIIPASTGAAKAVGKVIPELN	55.437	_GALQNIIPAS(ph)TGAAK_	GALQNIIPAS(0.691)T(0.309)GAAK	10	2	746.382	1.3048	63	24	210	210	141	174		112210000							150360000			377560000
P04406	GAPDH	>sp|P04406|G3P_HUMAN Glyceraldehyde-3-phosphate dehydrogenase OS=Homo sapiens GN=GAPDH PE=1 SV=3;>tr|Q2TSD0|Q2TSD0_HUMAN Glyceraldehyde-3-phosphate dehydrogenase OS=Homo sapiens PE=2 SV=1;>tr|V9HVZ4|V9HVZ4_HUMAN Glyceraldehyde-3-phosphate dehydrogenase OS=Homo sapiens GN=HEL-S-162eP PE=2 SV=1;>tr|E7EUT5|E7EUT5_HUMAN Glyceraldehyde-3-phosphate dehydrogenase OS=Homo sapiens GN=GAPDH PE=1 SV=1;>tr|Q…	148;148;148;73;123;60;148	>sp|P04406|G3P_HUMAN Glyceraldehyde-3-phosphate dehydrogenase OS=Homo sapiens GN=GAPDH PE=1 SV=3	>sp|P04406|G3P_HUMAN Glyceraldehyde-3-phosphate dehydrogenase OS=Homo sapiens GN=GAPDH PE=1 SV=3	>sp|P04406|G3P_HUMAN Glyceraldehyde-3-phosphate dehydrogenase OS=Homo sapiens GN=GAPDH PE=1 SV=3;>tr|Q2TSD0|Q2TSD0_HUMAN Glyceraldehyde-3-phosphate dehydrogenase OS=Homo sapiens PE=2 SV=1;>tr|V9HVZ4|V9HVZ4_HUMAN Glyceraldehyde-3-phosphate dehydrogenase OS=	S	MGVNHEKYDNSLKIISNASCTTNCLAPLAKV	62.378	_IIS(ph)NASCTTNCLAPLAK_	IIS(0.374)NAS(0.328)CT(0.254)T(0.044)NCLAPLAK	3	2	957.447	0.65462	64	24	148	148	235	313
P04406	GAPDH	>sp|P04406|G3P_HUMAN Glyceraldehyde-3-phosphate dehydrogenase OS=Homo sapiens GN=GAPDH PE=1 SV=3;>tr|Q2TSD0|Q2TSD0_HUMAN Glyceraldehyde-3-phosphate dehydrogenase OS=Homo sapiens PE=2 SV=1;>tr|V9HVZ4|V9HVZ4_HUMAN Glyceraldehyde-3-phosphate dehydrogenase OS=Homo sapiens GN=HEL-S-162eP PE=2 SV=1;>tr|E7EUT5|E7EUT5_HUMAN Glyceraldehyde-3-phosphate dehydrogenase OS=Homo sapiens GN=GAPDH PE=1 SV=1;>tr|Q…	151;151;151;76;126;63;151	>sp|P04406|G3P_HUMAN Glyceraldehyde-3-phosphate dehydrogenase OS=Homo sapiens GN=GAPDH PE=1 SV=3	>sp|P04406|G3P_HUMAN Glyceraldehyde-3-phosphate dehydrogenase OS=Homo sapiens GN=GAPDH PE=1 SV=3	>sp|P04406|G3P_HUMAN Glyceraldehyde-3-phosphate dehydrogenase OS=Homo sapiens GN=GAPDH PE=1 SV=3;>tr|Q2TSD0|Q2TSD0_HUMAN Glyceraldehyde-3-phosphate dehydrogenase OS=Homo sapiens PE=2 SV=1;>tr|V9HVZ4|V9HVZ4_HUMAN Glyceraldehyde-3-phosphate dehydrogenase OS=	S	NHEKYDNSLKIISNASCTTNCLAPLAKVIHD	62.378	_IIS(ph)NASCTTNCLAPLAK_	IIS(0.318)NAS(0.318)CT(0.318)T(0.046)NCLAPLAK	6	2	957.447	0.26869	65	24	151	151	235	313
P05813	CRYBA1	>sp|P05813|CRBA1_HUMAN Beta-crystallin A3 OS=Homo sapiens GN=CRYBA1 PE=1 SV=4;>tr|A0A097PIJ9|A0A097PIJ9_HUMAN Beta crystallin A3 chain transcript CN (Fragment) OS=Homo sapiens GN=CRYBA1 PE=2 SV=1;>tr|A0A097PIG2|A0A097PIG2_HUMAN Beta crystallin A3 chain transcript TC (Fragment) OS=Homo sapiens GN=CRYBA1 PE=2 SV=1;>tr|A0A097PIJ4|A0A097PIJ4_HUMAN Beta crystallin A3 chain transcript PS (Fragment) OS=…	205;201;200;200;24	>sp|P05813|CRBA1_HUMAN Beta-crystallin A3 OS=Homo sapiens GN=CRYBA1 PE=1 SV=4	>sp|P05813|CRBA1_HUMAN Beta-crystallin A3 OS=Homo sapiens GN=CRYBA1 PE=1 SV=4	>sp|P05813|CRBA1_HUMAN Beta-crystallin A3 OS=Homo sapiens GN=CRYBA1 PE=1 SV=4;>tr|A0A097PIJ9|A0A097PIJ9_HUMAN Beta crystallin A3 chain transcript CN (Fragment) OS=Homo sapiens GN=CRYBA1 PE=2 SV=1;>tr|A0A097PIG2|A0A097PIG2_HUMAN Beta crystallin A3 chain tra	S	GDYKHWREWGSHAQTSQIQSIRRIQQ_____	118.5	_EWGSHAQTS(ph)QIQSIR_	EWGS(0.008)HAQT(0.024)S(0.968)QIQSIR	9	3	603.276	-0.099729	70	29	205	205	111;112	140;141			470160000			466180000		772090000		397950000	462570000
P05813	CRYBA1	>sp|P05813|CRBA1_HUMAN Beta-crystallin A3 OS=Homo sapiens GN=CRYBA1 PE=1 SV=4;>tr|A0A097PIJ9|A0A097PIJ9_HUMAN Beta crystallin A3 chain transcript CN (Fragment) OS=Homo sapiens GN=CRYBA1 PE=2 SV=1;>tr|A0A097PIG2|A0A097PIG2_HUMAN Beta crystallin A3 chain transcript TC (Fragment) OS=Homo sapiens GN=CRYBA1 PE=2 SV=1;>tr|A0A097PIJ4|A0A097PIJ4_HUMAN Beta crystallin A3 chain transcript PS (Fragment) OS=…	56;52;51;51;53	>sp|P05813|CRBA1_HUMAN Beta-crystallin A3 OS=Homo sapiens GN=CRYBA1 PE=1 SV=4	>sp|P05813|CRBA1_HUMAN Beta-crystallin A3 OS=Homo sapiens GN=CRYBA1 PE=1 SV=4	>sp|P05813|CRBA1_HUMAN Beta-crystallin A3 OS=Homo sapiens GN=CRYBA1 PE=1 SV=4;>tr|A0A097PIJ9|A0A097PIJ9_HUMAN Beta crystallin A3 chain transcript CN (Fragment) OS=Homo sapiens GN=CRYBA1 PE=2 SV=1;>tr|A0A097PIG2|A0A097PIG2_HUMAN Beta crystallin A3 chain tra	S	FQGKRMEFTSSCPNVSERSFDNVRSLKVESG	120.32	_RMEFTSSCPNVS(ph)ERSFDNVR_	RMEFT(0.024)S(0.15)S(0.15)CPNVS(0.665)ERS(0.012)FDNVR	12	2	1249.53	0.7283	75	29	56	56	366;367;470;471	481;483;484;486;488;489;490;623;624;626;628;629;630			572960000		157400000	878490000
P05813	CRYBA1	>sp|P05813|CRBA1_HUMAN Beta-crystallin A3 OS=Homo sapiens GN=CRYBA1 PE=1 SV=4;>tr|A0A097PIJ9|A0A097PIJ9_HUMAN Beta crystallin A3 chain transcript CN (Fragment) OS=Homo sapiens GN=CRYBA1 PE=2 SV=1;>tr|A0A097PIG2|A0A097PIG2_HUMAN Beta crystallin A3 chain transcript TC (Fragment) OS=Homo sapiens GN=CRYBA1 PE=2 SV=1;>tr|A0A097PIJ4|A0A097PIJ4_HUMAN Beta crystallin A3 chain transcript PS (Fragment) OS=…	59;55;54;54;56	>sp|P05813|CRBA1_HUMAN Beta-crystallin A3 OS=Homo sapiens GN=CRYBA1 PE=1 SV=4	>sp|P05813|CRBA1_HUMAN Beta-crystallin A3 OS=Homo sapiens GN=CRYBA1 PE=1 SV=4	>sp|P05813|CRBA1_HUMAN Beta-crystallin A3 OS=Homo sapiens GN=CRYBA1 PE=1 SV=4;>tr|A0A097PIJ9|A0A097PIJ9_HUMAN Beta crystallin A3 chain transcript CN (Fragment) OS=Homo sapiens GN=CRYBA1 PE=2 SV=1;>tr|A0A097PIG2|A0A097PIG2_HUMAN Beta crystallin A3 chain tra	S	KRMEFTSSCPNVSERSFDNVRSLKVESGAWI	159.98	_RMEFTSSCPNVSERS(ph)FDNVR_	RMEFTSS(0.001)CPNVS(0.031)ERS(0.968)FDNVR	15	2	1249.53	1.2572	76	29	59	59	367;471	486;488;489;490;626;628;629;630	651590000										1060700000
P05813	CRYBA1	>sp|P05813|CRBA1_HUMAN Beta-crystallin A3 OS=Homo sapiens GN=CRYBA1 PE=1 SV=4;>tr|A0A097PIJ9|A0A097PIJ9_HUMAN Beta crystallin A3 chain transcript CN (Fragment) OS=Homo sapiens GN=CRYBA1 PE=2 SV=1;>tr|A0A097PIG2|A0A097PIG2_HUMAN Beta crystallin A3 chain transcript TC (Fragment) OS=Homo sapiens GN=CRYBA1 PE=2 SV=1;>tr|A0A097PIJ4|A0A097PIJ4_HUMAN Beta crystallin A3 chain transcript PS (Fragment) OS=…	147;143;142;142	>sp|P05813|CRBA1_HUMAN Beta-crystallin A3 OS=Homo sapiens GN=CRYBA1 PE=1 SV=4	>sp|P05813|CRBA1_HUMAN Beta-crystallin A3 OS=Homo sapiens GN=CRYBA1 PE=1 SV=4	>sp|P05813|CRBA1_HUMAN Beta-crystallin A3 OS=Homo sapiens GN=CRYBA1 PE=1 SV=4;>tr|A0A097PIJ9|A0A097PIJ9_HUMAN Beta crystallin A3 chain transcript CN (Fragment) OS=Homo sapiens GN=CRYBA1 PE=2 SV=1;>tr|A0A097PIG2|A0A097PIG2_HUMAN Beta crystallin A3 chain tra	S	ENFIGRQWEISDDYPSLQAMGWFNNEVGSMK	45.972	_QWEISDDYPS(ph)LQAMGWFNNEVGSMK_	QWEIS(0.099)DDY(0.434)PS(0.467)LQAMGWFNNEVGSMK	10	3	1004.76	0.61592	78	29	147	147	382;431	511;571
P05813	CRYBA1	>sp|P05813|CRBA1_HUMAN Beta-crystallin A3 OS=Homo sapiens GN=CRYBA1 PE=1 SV=4;>tr|A0A097PIJ9|A0A097PIJ9_HUMAN Beta crystallin A3 chain transcript CN (Fragment) OS=Homo sapiens GN=CRYBA1 PE=2 SV=1;>tr|A0A097PIG2|A0A097PIG2_HUMAN Beta crystallin A3 chain transcript TC (Fragment) OS=Homo sapiens GN=CRYBA1 PE=2 SV=1;>tr|A0A097PIJ4|A0A097PIJ4_HUMAN Beta crystallin A3 chain transcript PS (Fragment) OS=…	80;76;75;75	>sp|P05813|CRBA1_HUMAN Beta-crystallin A3 OS=Homo sapiens GN=CRYBA1 PE=1 SV=4	>sp|P05813|CRBA1_HUMAN Beta-crystallin A3 OS=Homo sapiens GN=CRYBA1 PE=1 SV=4	>sp|P05813|CRBA1_HUMAN Beta-crystallin A3 OS=Homo sapiens GN=CRYBA1 PE=1 SV=4;>tr|A0A097PIJ9|A0A097PIJ9_HUMAN Beta crystallin A3 chain transcript CN (Fragment) OS=Homo sapiens GN=CRYBA1 PE=2 SV=1;>tr|A0A097PIG2|A0A097PIG2_HUMAN Beta crystallin A3 chain tra	S	SLKVESGAWIGYEHTSFCGQQFILERGEYPR	52.391	_VESGAWIGYEHTS(ph)FCGQQFILER_	VES(0.031)GAWIGY(0.026)EHT(0.2)S(0.743)FCGQQFILER	13	3	932.083	-1.1529	80	29	80	80	578	759				130810000					29109000
A0A0A0MTS2	GPI	>tr|A0A0A0MTS2|A0A0A0MTS2_HUMAN Glucose-6-phosphate isomerase (Fragment) OS=Homo sapiens GN=GPI PE=1 SV=1;>sp|P06744|G6PI_HUMAN Glucose-6-phosphate isomerase OS=Homo sapiens GN=GPI PE=1 SV=4;>tr|B4DVJ0|B4DVJ0_HUMAN Glucose-6-phosphate isomerase OS=Homo sapiens PE=2 SV=1;>tr|B4DE36|B4DE36_HUMAN Glucose-6-phosphate isomerase OS=Homo sapiens PE=2 SV=1;>tr|K7EQ48|K7EQ48_HUMAN Glucose-6-phosphate isom…	470;455;428;427;455	>tr|A0A0A0MTS2|A0A0A0MTS2_HUMAN Glucose-6-phosphate isomerase (Fragment) OS=Homo sapiens GN=GPI PE=1 SV=1	>tr|A0A0A0MTS2|A0A0A0MTS2_HUMAN Glucose-6-phosphate isomerase (Fragment) OS=Homo sapiens GN=GPI PE=1 SV=1	>tr|A0A0A0MTS2|A0A0A0MTS2_HUMAN Glucose-6-phosphate isomerase (Fragment) OS=Homo sapiens GN=GPI PE=1 SV=1;>sp|P06744|G6PI_HUMAN Glucose-6-phosphate isomerase OS=Homo sapiens GN=GPI PE=1 SV=4;>tr|B4DVJ0|B4DVJ0_HUMAN Glucose-6-phosphate isomerase OS=Homo sap	S	KSTEEARKELQAAGKSPEDLERLLPHKVFEG	65.716	_ELQAAGKS(ph)PEDLER_	ELQAAGKS(1)PEDLER	8	2	811.875	1.1511	87	32	470	470	95	122				12546000	10401000	15536000
P07315	CRYGC	>sp|P07315|CRGC_HUMAN Gamma-crystallin C OS=Homo sapiens GN=CRYGC PE=1 SV=2;>tr|A0A0X8GLL6|A0A0X8GLL6_HUMAN Gamma-crystallin C OS=Homo sapiens GN=CRYGC PE=2 SV=1;>tr|A0A0U3BWM0|A0A0U3BWM0_HUMAN Crystallin gamma B OS=Homo sapiens GN=CRYGB PE=2 SV=1;>sp|P07316|CRGB_HUMAN Gamma-crystallin B OS=Homo sapiens GN=CRYGB PE=1 SV=3	73;73;73;73	>sp|P07315|CRGC_HUMAN Gamma-crystallin C OS=Homo sapiens GN=CRYGC PE=1 SV=2;>tr|A0A0U3BWM0|A0A0U3BWM0_HUMAN Crystallin gamma B OS=Homo sapiens GN=CRYGB PE=2 SV=1	>sp|P07315|CRGC_HUMAN Gamma-crystallin C OS=Homo sapiens GN=CRYGC PE=1 SV=2	>sp|P07315|CRGC_HUMAN Gamma-crystallin C OS=Homo sapiens GN=CRYGC PE=1 SV=2;>tr|A0A0X8GLL6|A0A0X8GLL6_HUMAN Gamma-crystallin C OS=Homo sapiens GN=CRYGC PE=2 SV=1;>tr|A0A0U3BWM0|A0A0U3BWM0_HUMAN Crystallin gamma B OS=Homo sapiens GN=CRYGB PE=2 SV=1;>sp|P073	S	LRRGEYPDYQQWMGLSDSIRSCCLIPPHSGA;LRRGEYPDYQQWMGLSDSIRSCCLIPQTVSH	125.77	_RGEYPDYQQWM(ox)GLS(ph)DSIR_	RGEY(0.002)PDY(0.14)QQWMGLS(0.814)DS(0.045)IR	14	2	1148.99	0.72838	90	33;173	73;73	73	150;448	195;196;597;599	65140000	67616000	69918000	42210000			154600000	1761900000	154370000	11272000		10550000
P09382	LGALS1	>sp|P09382|LEG1_HUMAN Galectin-1 OS=Homo sapiens GN=LGALS1 PE=1 SV=2	39	>sp|P09382|LEG1_HUMAN Galectin-1 OS=Homo sapiens GN=LGALS1 PE=1 SV=2	>sp|P09382|LEG1_HUMAN Galectin-1 OS=Homo sapiens GN=LGALS1 PE=1 SV=2	>sp|P09382|LEG1_HUMAN Galectin-1 OS=Homo sapiens GN=LGALS1 PE=1 SV=2	S	VAPDAKSFVLNLGKDSNNLCLHFNPRFNAHG	74.12	_SFVLNLGKDS(ph)NNLCLHFNPR_	S(0.002)FVLNLGKDS(0.998)NNLCLHFNPR	10	3	809.054	-0.3597	110	39	39	39	508	674										20217000	13905000	21137000
B7Z3K9	ALDOC	>tr|B7Z3K9|B7Z3K9_HUMAN Fructose-bisphosphate aldolase OS=Homo sapiens PE=2 SV=1;>sp|P09972|ALDOC_HUMAN Fructose-bisphosphate aldolase C OS=Homo sapiens GN=ALDOC PE=1 SV=2;>tr|A0A024QZ64|A0A024QZ64_HUMAN Fructose-bisphosphate aldolase OS=Homo sapiens GN=ALDOC PE=3 SV=1;>tr|A8MVZ9|A8MVZ9_HUMAN Fructose-bisphosphate aldolase OS=Homo sapiens GN=ALDOC PE=1 SV=1;>tr|B7Z3K7|B7Z3K7_HUMAN Fructose-bispho…	359;272;272;244;195;253;233;169;114	>tr|B7Z3K9|B7Z3K9_HUMAN Fructose-bisphosphate aldolase OS=Homo sapiens PE=2 SV=1	>tr|B7Z3K9|B7Z3K9_HUMAN Fructose-bisphosphate aldolase OS=Homo sapiens PE=2 SV=1	>tr|B7Z3K9|B7Z3K9_HUMAN Fructose-bisphosphate aldolase OS=Homo sapiens PE=2 SV=1;>sp|P09972|ALDOC_HUMAN Fructose-bisphosphate aldolase C OS=Homo sapiens GN=ALDOC PE=1 SV=2;>tr|A0A024QZ64|A0A024QZ64_HUMAN Fructose-bisphosphate aldolase OS=Homo sapiens GN=AL	S	LRRTVPPAVPGVTFLSGGQSEEEASFNLNAI	110.68	_TVPPAVPGVT(ph)FLSGGQSEEEASFNLNAINR_	TVPPAVPGVT(0.493)FLS(0.493)GGQS(0.014)EEEASFNLNAINR	13	3	1061.18	1.8139	118	42	359	359	564	742
B7Z3K9	ALDOC	>tr|B7Z3K9|B7Z3K9_HUMAN Fructose-bisphosphate aldolase OS=Homo sapiens PE=2 SV=1;>sp|P09972|ALDOC_HUMAN Fructose-bisphosphate aldolase C OS=Homo sapiens GN=ALDOC PE=1 SV=2;>tr|A0A024QZ64|A0A024QZ64_HUMAN Fructose-bisphosphate aldolase OS=Homo sapiens GN=ALDOC PE=3 SV=1;>tr|A8MVZ9|A8MVZ9_HUMAN Fructose-bisphosphate aldolase OS=Homo sapiens GN=ALDOC PE=1 SV=1;>tr|B7Z3K7|B7Z3K7_HUMAN Fructose-bispho…	363;276;276;248;199;257;237;173;118	>tr|B7Z3K9|B7Z3K9_HUMAN Fructose-bisphosphate aldolase OS=Homo sapiens PE=2 SV=1	>tr|B7Z3K9|B7Z3K9_HUMAN Fructose-bisphosphate aldolase OS=Homo sapiens PE=2 SV=1	>tr|B7Z3K9|B7Z3K9_HUMAN Fructose-bisphosphate aldolase OS=Homo sapiens PE=2 SV=1;>sp|P09972|ALDOC_HUMAN Fructose-bisphosphate aldolase C OS=Homo sapiens GN=ALDOC PE=1 SV=2;>tr|A0A024QZ64|A0A024QZ64_HUMAN Fructose-bisphosphate aldolase OS=Homo sapiens GN=AL	S	VPPAVPGVTFLSGGQSEEEASFNLNAINRCP	95.366	_TVPPAVPGVT(ph)FLSGGQSEEEASFNLNAINR_	TVPPAVPGVT(0.333)FLS(0.333)GGQS(0.333)EEEASFNLNAINR	17	3	1061.18	1.531	119	42	363	363	564	742
Q59EM9	UBC	>tr|Q59EM9|Q59EM9_HUMAN Ubiquitin C variant (Fragment) OS=Homo sapiens PE=2 SV=1;>tr|Q66K58|Q66K58_HUMAN Uncharacterized protein (Fragment) OS=Homo sapiens PE=2 SV=1;>sp|P0CG48|UBC_HUMAN Polyubiquitin-C OS=Homo sapiens GN=UBC PE=1 SV=3;>tr|L8B4J3|L8B4J3_HUMAN Ubiquitin C OS=Homo sapiens GN=UbC PE=4 SV=1;>tr|L8B4M0|L8B4M0_HUMAN Ubiquitin C OS=Homo sapiens GN=UbC PE=4 SV=1;>tr|L8B4Z6|L8B4Z6_HUMAN U…	73;70;57;57;57;57;57;57;70;57;57;57;57;67;57;57;57;57;57;57;57;57;57;57;57;57;57;57;57;57;57;57;57;57;57;57;39;22;32	>tr|Q59EM9|Q59EM9_HUMAN Ubiquitin C variant (Fragment) OS=Homo sapiens PE=2 SV=1	>tr|Q59EM9|Q59EM9_HUMAN Ubiquitin C variant (Fragment) OS=Homo sapiens PE=2 SV=1	>tr|Q59EM9|Q59EM9_HUMAN Ubiquitin C variant (Fragment) OS=Homo sapiens PE=2 SV=1;>tr|Q66K58|Q66K58_HUMAN Uncharacterized protein (Fragment) OS=Homo sapiens PE=2 SV=1;>sp|P0CG48|UBC_HUMAN Polyubiquitin-C OS=Homo sapiens GN=UBC PE=1 SV=3;>tr|L8B4J3|L8B4J3_HU	S	RLIFAGKQLEDGRTLSDYNIQKESTLHLVLR	76.679	_TLS(ph)DYNIQK_	T(0.013)LS(0.969)DY(0.018)NIQK	3	2	581.263	0.83509	120	43	73	73	553	730		18441000
P10768	ESD	>sp|P10768|ESTD_HUMAN S-formylglutathione hydrolase OS=Homo sapiens GN=ESD PE=1 SV=2;>tr|A0A140VJJ2|A0A140VJJ2_HUMAN S-formylglutathione hydrolase OS=Homo sapiens GN=ESD PE=2 SV=1;>tr|X6RA14|X6RA14_HUMAN S-formylglutathione hydrolase OS=Homo sapiens GN=ESD PE=1 SV=1;>tr|H7BZT7|H7BZT7_HUMAN S-formylglutathione hydrolase (Fragment) OS=Homo sapiens GN=ESD PE=1 SV=1	149;149;120;97	>sp|P10768|ESTD_HUMAN S-formylglutathione hydrolase OS=Homo sapiens GN=ESD PE=1 SV=2	>sp|P10768|ESTD_HUMAN S-formylglutathione hydrolase OS=Homo sapiens GN=ESD PE=1 SV=2	>sp|P10768|ESTD_HUMAN S-formylglutathione hydrolase OS=Homo sapiens GN=ESD PE=1 SV=2;>tr|A0A140VJJ2|A0A140VJJ2_HUMAN S-formylglutathione hydrolase OS=Homo sapiens GN=ESD PE=2 SV=1;>tr|X6RA14|X6RA14_HUMAN S-formylglutathione hydrolase OS=Homo sapiens GN=ESD	S	ANFPVDPQRMSIFGHSMGGHGALICALKNPG	117.37	_MSIFGHS(ph)MGGHGALICALK_	MSIFGHS(1)MGGHGALICALK	7	3	689.651	0.094492	121	44	149	149	379	505;506							16927000	10046000	13049000	59323000	89659000	93245000
P11171	EPB41	>sp|P11171|41_HUMAN Protein 4.1 OS=Homo sapiens GN=EPB41 PE=1 SV=4;>tr|Q59F12|Q59F12_HUMAN Protein 4.1 variant (Fragment) OS=Homo sapiens PE=2 SV=1;>tr|Q1WWM3|Q1WWM3_HUMAN EPB41 protein (Fragment) OS=Homo sapiens GN=EPB41 PE=2 SV=1;>tr|Q29RX4|Q29RX4_HUMAN EPB41 protein (Fragment) OS=Homo sapiens GN=EPB41 PE=2 SV=1;>tr|Q4VB86|Q4VB86_HUMAN EPB41 protein OS=Homo sapiens GN=EPB41 PE=1 SV=2;>tr|Q4VB87…	394;411;305;305;185;199;118	>sp|P11171|41_HUMAN Protein 4.1 OS=Homo sapiens GN=EPB41 PE=1 SV=4	>sp|P11171|41_HUMAN Protein 4.1 OS=Homo sapiens GN=EPB41 PE=1 SV=4	>sp|P11171|41_HUMAN Protein 4.1 OS=Homo sapiens GN=EPB41 PE=1 SV=4;>tr|Q59F12|Q59F12_HUMAN Protein 4.1 variant (Fragment) OS=Homo sapiens PE=2 SV=1;>tr|Q1WWM3|Q1WWM3_HUMAN EPB41 protein (Fragment) OS=Homo sapiens GN=EPB41 PE=2 SV=1;>tr|Q29RX4|Q29RX4_HUMAN	S	PAQADLEFLENAKKLSMYGVDLHKAKDLEGV	63.16	_KLS(ph)MYGVDLHK_	KLS(1)MYGVDLHK	3	3	457.556	0.31525	122	45	394	394	275	366						18243000					25656000	17172000
P11171	EPB41	>sp|P11171|41_HUMAN Protein 4.1 OS=Homo sapiens GN=EPB41 PE=1 SV=4;>tr|Q59F12|Q59F12_HUMAN Protein 4.1 variant (Fragment) OS=Homo sapiens PE=2 SV=1;>tr|Q1WWM3|Q1WWM3_HUMAN EPB41 protein (Fragment) OS=Homo sapiens GN=EPB41 PE=2 SV=1;>tr|Q29RX4|Q29RX4_HUMAN EPB41 protein (Fragment) OS=Homo sapiens GN=EPB41 PE=2 SV=1;>tr|Q4VB86|Q4VB86_HUMAN EPB41 protein OS=Homo sapiens GN=EPB41 PE=1 SV=2;>tr|Q4VB87…	521;538;432;432;312;326;245	>sp|P11171|41_HUMAN Protein 4.1 OS=Homo sapiens GN=EPB41 PE=1 SV=4	>sp|P11171|41_HUMAN Protein 4.1 OS=Homo sapiens GN=EPB41 PE=1 SV=4	>sp|P11171|41_HUMAN Protein 4.1 OS=Homo sapiens GN=EPB41 PE=1 SV=4;>tr|Q59F12|Q59F12_HUMAN Protein 4.1 variant (Fragment) OS=Homo sapiens PE=2 SV=1;>tr|Q1WWM3|Q1WWM3_HUMAN EPB41 protein (Fragment) OS=Homo sapiens GN=EPB41 PE=2 SV=1;>tr|Q29RX4|Q29RX4_HUMAN	S	KFRYSGRTQAQTRQASALIDRPAPHFERTAS	99.021	_QAS(ph)ALIDRPAPHFER_	QAS(1)ALIDRPAPHFER	3	3	596.624	0.83999	123	45	521	521	406	543				15598000	15317000	21707000	7603300
Q59GM9	PYGB	>tr|Q59GM9|Q59GM9_HUMAN Alpha-1,4 glucan phosphorylase (Fragment) OS=Homo sapiens PE=2 SV=1;>sp|P11216|PYGB_HUMAN Glycogen phosphorylase, brain form OS=Homo sapiens GN=PYGB PE=1 SV=5	53;31	>tr|Q59GM9|Q59GM9_HUMAN Alpha-1,4 glucan phosphorylase (Fragment) OS=Homo sapiens PE=2 SV=1	>tr|Q59GM9|Q59GM9_HUMAN Alpha-1,4 glucan phosphorylase (Fragment) OS=Homo sapiens PE=2 SV=1	>tr|Q59GM9|Q59GM9_HUMAN Alpha-1,4 glucan phosphorylase (Fragment) OS=Homo sapiens PE=2 SV=1;>sp|P11216|PYGB_HUMAN Glycogen phosphorylase, brain form OS=Homo sapiens GN=PYGB PE=1 SV=5	S	VRGLAGLGDVAEVRKSFNRHLHFTLVKDRNV	112.56	_GLAGLGDVAEVRKS(ph)FNR_	GLAGLGDVAEVRKS(1)FNR	14	3	623.651	0.46073	125	46	53	53	164	217
P18669	PGAM1	>sp|P18669|PGAM1_HUMAN Phosphoglycerate mutase 1 OS=Homo sapiens GN=PGAM1 PE=1 SV=2;>tr|Q0D2Q6|Q0D2Q6_HUMAN Phosphoglycerate mutase OS=Homo sapiens GN=PGAM1 PE=2 SV=1;>tr|Q53G35|Q53G35_HUMAN Phosphoglycerate mutase (Fragment) OS=Homo sapiens PE=2 SV=1;>tr|Q6FHU2|Q6FHU2_HUMAN Phosphoglycerate mutase (Fragment) OS=Homo sapiens GN=PGAM1 PE=2 SV=1;>tr|Q6P6D7|Q6P6D7_HUMAN Phosphoglycerate mutase OS=Ho…	31;31;31;31;31	>sp|P18669|PGAM1_HUMAN Phosphoglycerate mutase 1 OS=Homo sapiens GN=PGAM1 PE=1 SV=2	>sp|P18669|PGAM1_HUMAN Phosphoglycerate mutase 1 OS=Homo sapiens GN=PGAM1 PE=1 SV=2	>sp|P18669|PGAM1_HUMAN Phosphoglycerate mutase 1 OS=Homo sapiens GN=PGAM1 PE=1 SV=2;>tr|Q0D2Q6|Q0D2Q6_HUMAN Phosphoglycerate mutase OS=Homo sapiens GN=PGAM1 PE=2 SV=1;>tr|Q53G35|Q53G35_HUMAN Phosphoglycerate mutase (Fragment) OS=Homo sapiens PE=2 SV=1;>tr|	S	WNLENRFSGWYDADLSPAGHEEAKRGGQALR	56.72	_FSGWYDADLS(ph)PAGHEEAKR_	FSGWYDADLS(1)PAGHEEAKR	10	3	739.32	-2.3531	136	54	31	31	131;132;201;202	163;164;271;272					18438000	26220000
P18669	PGAM1	>sp|P18669|PGAM1_HUMAN Phosphoglycerate mutase 1 OS=Homo sapiens GN=PGAM1 PE=1 SV=2;>tr|Q0D2Q6|Q0D2Q6_HUMAN Phosphoglycerate mutase OS=Homo sapiens GN=PGAM1 PE=2 SV=1;>tr|Q53G35|Q53G35_HUMAN Phosphoglycerate mutase (Fragment) OS=Homo sapiens PE=2 SV=1;>tr|Q6FHU2|Q6FHU2_HUMAN Phosphoglycerate mutase (Fragment) OS=Homo sapiens GN=PGAM1 PE=2 SV=1;>tr|Q6P6D7|Q6P6D7_HUMAN Phosphoglycerate mutase OS=Ho…	14;14;14;14;14;14	>sp|P18669|PGAM1_HUMAN Phosphoglycerate mutase 1 OS=Homo sapiens GN=PGAM1 PE=1 SV=2	>sp|P18669|PGAM1_HUMAN Phosphoglycerate mutase 1 OS=Homo sapiens GN=PGAM1 PE=1 SV=2	>sp|P18669|PGAM1_HUMAN Phosphoglycerate mutase 1 OS=Homo sapiens GN=PGAM1 PE=1 SV=2;>tr|Q0D2Q6|Q0D2Q6_HUMAN Phosphoglycerate mutase OS=Homo sapiens GN=PGAM1 PE=2 SV=1;>tr|Q53G35|Q53G35_HUMAN Phosphoglycerate mutase (Fragment) OS=Homo sapiens PE=2 SV=1;>tr|	S	__MAAYKLVLIRHGESAWNLENRFSGWYDAD	86.944	_HGES(ph)AWNLENR_	HGES(1)AWNLENR	4	2	696.788	1.7701	137	54	14	14	200;201;202	270;271;272				15968000
P21333	FLNC	>sp|P21333|FLNA_HUMAN Filamin-A OS=Homo sapiens GN=FLNA PE=1 SV=4;>tr|Q60FE5|Q60FE5_HUMAN Filamin A OS=Homo sapiens GN=FLNA PE=1 SV=1;>tr|Q60FE6|Q60FE6_HUMAN Filamin A OS=Homo sapiens GN=FLNA PE=2 SV=1;>tr|Q5HY54|Q5HY54_HUMAN Filamin-A OS=Homo sapiens GN=FLNA PE=1 SV=1;>tr|A0A087WWY3|A0A087WWY3_HUMAN Filamin-A OS=Homo sapiens GN=FLNA PE=1 SV=1;>tr|A6NDY9|A6NDY9_HUMAN Filamin A OS=Homo sapiens GN=…	2327;2300;2292;2287;1995;1995;1135;663;518;518;460;244;267	>sp|P21333|FLNA_HUMAN Filamin-A OS=Homo sapiens GN=FLNA PE=1 SV=4	>sp|P21333|FLNA_HUMAN Filamin-A OS=Homo sapiens GN=FLNA PE=1 SV=4	>sp|P21333|FLNA_HUMAN Filamin-A OS=Homo sapiens GN=FLNA PE=1 SV=4;>tr|Q60FE5|Q60FE5_HUMAN Filamin A OS=Homo sapiens GN=FLNA PE=1 SV=1;>tr|Q60FE6|Q60FE6_HUMAN Filamin A OS=Homo sapiens GN=FLNA PE=2 SV=1;>tr|Q5HY54|Q5HY54_HUMAN Filamin-A OS=Homo sapiens GN=F	S	NEEHIPDSPFVVPVASPSGDARRLTVSSLQE	50.144	_FNEEHIPDSPFVVPVAS(ph)PSGDAR_	FNEEHIPDS(0.003)PFVVPVAS(0.831)PS(0.166)GDAR	17	3	849.723	-0.37246	141	58	2327	2327	124	155		9995400			35398000
P21980	TGM2	>sp|P21980|TGM2_HUMAN Protein-glutamine gamma-glutamyltransferase 2 OS=Homo sapiens GN=TGM2 PE=1 SV=2;>tr|V9HWG3|V9HWG3_HUMAN Epididymis secretory protein Li 45 OS=Homo sapiens GN=HEL-S-45 PE=2 SV=1;>tr|B4DTN7|B4DTN7_HUMAN cDNA FLJ57198, highly similar to Protein-glutamine gamma-glutamyltransferase 2 (EC 2.3.2.13) OS=Homo sapiens PE=2 SV=1;>tr|B4DIT7|B4DIT7_HUMAN cDNA FLJ58187, highly similar to …	215;215;155;134;215	>sp|P21980|TGM2_HUMAN Protein-glutamine gamma-glutamyltransferase 2 OS=Homo sapiens GN=TGM2 PE=1 SV=2	>sp|P21980|TGM2_HUMAN Protein-glutamine gamma-glutamyltransferase 2 OS=Homo sapiens GN=TGM2 PE=1 SV=2	>sp|P21980|TGM2_HUMAN Protein-glutamine gamma-glutamyltransferase 2 OS=Homo sapiens GN=TGM2 PE=1 SV=2;>tr|V9HWG3|V9HWG3_HUMAN Epididymis secretory protein Li 45 OS=Homo sapiens GN=HEL-S-45 PE=2 SV=1;>tr|B4DTN7|B4DTN7_HUMAN cDNA FLJ57198, highly similar to	S	NPKFLKNAGRDCSRRSSPVYVGRVVSGMVNC	103.44	_RS(ph)SPVYVGR_	RS(0.5)S(0.5)PVYVGR	2	2	550.766	0.57095	144	59	215	215	481	644						1776000	6687600			11545000
H7BY58	PCMT1	>tr|H7BY58|H7BY58_HUMAN Protein-L-isoaspartate O-methyltransferase OS=Homo sapiens GN=PCMT1 PE=1 SV=1;>tr|A0A0A0MRJ6|A0A0A0MRJ6_HUMAN Protein-L-isoaspartate O-methyltransferase OS=Homo sapiens GN=PCMT1 PE=1 SV=1;>tr|F6S8N6|F6S8N6_HUMAN Protein-L-isoaspartate(D-aspartate) O-methyltransferase OS=Homo sapiens GN=PCMT1 PE=1 SV=1;>sp|P22061|PIMT_HUMAN Protein-L-isoaspartate(D-aspartate) O-methyltransf…	67;67;67;9;9;67;67;67;38	>tr|H7BY58|H7BY58_HUMAN Protein-L-isoaspartate O-methyltransferase OS=Homo sapiens GN=PCMT1 PE=1 SV=1	>tr|H7BY58|H7BY58_HUMAN Protein-L-isoaspartate O-methyltransferase OS=Homo sapiens GN=PCMT1 PE=1 SV=1	>tr|H7BY58|H7BY58_HUMAN Protein-L-isoaspartate O-methyltransferase OS=Homo sapiens GN=PCMT1 PE=1 SV=1;>tr|A0A0A0MRJ6|A0A0A0MRJ6_HUMAN Protein-L-isoaspartate O-methyltransferase OS=Homo sapiens GN=PCMT1 PE=1 SV=1;>tr|F6S8N6|F6S8N6_HUMAN Protein-L-isoasparta	S	LLRVCLAMAWKSGGASHSELIHNLRKNGIIK	66.436	_SGGAS(ph)HSELIHNLR_	S(0.004)GGAS(0.605)HS(0.391)ELIHNLR	5	3	519.91	0.34719	146	60	67	67	510	676				26215000				18436000
H7BY58	PCMT1	>tr|H7BY58|H7BY58_HUMAN Protein-L-isoaspartate O-methyltransferase OS=Homo sapiens GN=PCMT1 PE=1 SV=1;>tr|A0A0A0MRJ6|A0A0A0MRJ6_HUMAN Protein-L-isoaspartate O-methyltransferase OS=Homo sapiens GN=PCMT1 PE=1 SV=1;>tr|F6S8N6|F6S8N6_HUMAN Protein-L-isoaspartate(D-aspartate) O-methyltransferase OS=Homo sapiens GN=PCMT1 PE=1 SV=1;>sp|P22061|PIMT_HUMAN Protein-L-isoaspartate(D-aspartate) O-methyltransf…	69;69;69;11;11;69;69;69;40	>tr|H7BY58|H7BY58_HUMAN Protein-L-isoaspartate O-methyltransferase OS=Homo sapiens GN=PCMT1 PE=1 SV=1	>tr|H7BY58|H7BY58_HUMAN Protein-L-isoaspartate O-methyltransferase OS=Homo sapiens GN=PCMT1 PE=1 SV=1	>tr|H7BY58|H7BY58_HUMAN Protein-L-isoaspartate O-methyltransferase OS=Homo sapiens GN=PCMT1 PE=1 SV=1;>tr|A0A0A0MRJ6|A0A0A0MRJ6_HUMAN Protein-L-isoaspartate O-methyltransferase OS=Homo sapiens GN=PCMT1 PE=1 SV=1;>tr|F6S8N6|F6S8N6_HUMAN Protein-L-isoasparta	S	RVCLAMAWKSGGASHSELIHNLRKNGIIKTD	56.215	_SGGASHS(ph)ELIHNLR_	S(0.003)GGAS(0.045)HS(0.952)ELIHNLR	7	3	519.91	0.87559	147	60	69	69	510	676										27125000
Q32Q12	NME2	>tr|Q32Q12|Q32Q12_HUMAN Nucleoside diphosphate kinase OS=Homo sapiens GN=NME1-NME2 PE=1 SV=1;>sp|P22392|NDKB_HUMAN Nucleoside diphosphate kinase B OS=Homo sapiens GN=NME2 PE=1 SV=1;>tr|Q6FHN3|Q6FHN3_HUMAN Nucleoside diphosphate kinase OS=Homo sapiens GN=NME2 PE=2 SV=1;>tr|J3KPD9|J3KPD9_HUMAN Protein NME1-NME2 OS=Homo sapiens GN=NME1-NME2 PE=1 SV=1;>sp|O60361|NDK8_HUMAN Putative nucleoside diphosp…	124;99;99;99;84;99;124	>tr|Q32Q12|Q32Q12_HUMAN Nucleoside diphosphate kinase OS=Homo sapiens GN=NME1-NME2 PE=1 SV=1	>tr|Q32Q12|Q32Q12_HUMAN Nucleoside diphosphate kinase OS=Homo sapiens GN=NME1-NME2 PE=1 SV=1	>tr|Q32Q12|Q32Q12_HUMAN Nucleoside diphosphate kinase OS=Homo sapiens GN=NME1-NME2 PE=1 SV=1;>sp|P22392|NDKB_HUMAN Nucleoside diphosphate kinase B OS=Homo sapiens GN=NME2 PE=1 SV=1;>tr|Q6FHN3|Q6FHN3_HUMAN Nucleoside diphosphate kinase OS=Homo sapiens GN=NM	S	VKTGRVMLGETNPADSKPGTIRGDFCIQVGR	73.672	_VM(ox)LGET(ph)NPADS(ph)KPGTIR_	VMLGET(1)NPADS(0.998)KPGT(0.002)IR	11	2	981.426	-0.41834	149	61	124	124	599	785;786;787;788				91456000	83968000	85971000				169320000	93481000	98337000
P22748	CA4	>sp|P22748|CAH4_HUMAN Carbonic anhydrase 4 OS=Homo sapiens GN=CA4 PE=1 SV=2;>tr|K7EKY5|K7EKY5_HUMAN Carbonic anhydrase 4 (Fragment) OS=Homo sapiens GN=CA4 PE=1 SV=1	265;137	>sp|P22748|CAH4_HUMAN Carbonic anhydrase 4 OS=Homo sapiens GN=CA4 PE=1 SV=2	>sp|P22748|CAH4_HUMAN Carbonic anhydrase 4 OS=Homo sapiens GN=CA4 PE=1 SV=2	>sp|P22748|CAH4_HUMAN Carbonic anhydrase 4 OS=Homo sapiens GN=CA4 PE=1 SV=2;>tr|K7EKY5|K7EKY5_HUMAN Carbonic anhydrase 4 (Fragment) OS=Homo sapiens GN=CA4 PE=1 SV=1	S	LAFSQKLYYDKEQTVSMKDNVRPLQQLGQRT	69.03	_EQT(ph)VSM(ox)KDNVR_	EQT(0.5)VS(0.5)MKDNVR	5	2	701.805	-2.3603	150	62	265	265	99	126			3334600					9385100	7186300
P23381	WARS	>sp|P23381|SYWC_HUMAN Tryptophan--tRNA ligase, cytoplasmic OS=Homo sapiens GN=WARS PE=1 SV=2;>tr|A0A024R6K8|A0A024R6K8_HUMAN Tryptophanyl-tRNA synthetase, isoform CRA_a OS=Homo sapiens GN=WARS PE=3 SV=1	467;467	>sp|P23381|SYWC_HUMAN Tryptophan--tRNA ligase, cytoplasmic OS=Homo sapiens GN=WARS PE=1 SV=2	>sp|P23381|SYWC_HUMAN Tryptophan--tRNA ligase, cytoplasmic OS=Homo sapiens GN=WARS PE=1 SV=2	>sp|P23381|SYWC_HUMAN Tryptophan--tRNA ligase, cytoplasmic OS=Homo sapiens GN=WARS PE=1 SV=2;>tr|A0A024R6K8|A0A024R6K8_HUMAN Tryptophanyl-tRNA synthetase, isoform CRA_a OS=Homo sapiens GN=WARS PE=3 SV=1	S	VTDEIVKEFMTPRKLSFDFQ___________	99.802	_KLS(ph)FDFQ_	KLS(1)FDFQ	3	2	482.712	-0.17123	157	64	467	467	274	365				5205100	6571900					6477400	5464200	6936100
E9PK25	CFL1	>tr|E9PK25|E9PK25_HUMAN Cofilin-1 OS=Homo sapiens GN=CFL1 PE=1 SV=1;>sp|P23528|COF1_HUMAN Cofilin-1 OS=Homo sapiens GN=CFL1 PE=1 SV=3;>tr|V9HWI5|V9HWI5_HUMAN Cofilin 1 (Non-muscle), isoform CRA_b OS=Homo sapiens GN=HEL-S-15 PE=2 SV=1;>tr|E9PP50|E9PP50_HUMAN Cofilin-1 (Fragment) OS=Homo sapiens GN=CFL1 PE=1 SV=8;>tr|G3V1A4|G3V1A4_HUMAN Cofilin 1 (Non-muscle), isoform CRA_a OS=Homo sapiens GN=CFL1 …	61;23;23;23;6;6;23;23;6	>tr|E9PK25|E9PK25_HUMAN Cofilin-1 OS=Homo sapiens GN=CFL1 PE=1 SV=1	>tr|E9PK25|E9PK25_HUMAN Cofilin-1 OS=Homo sapiens GN=CFL1 PE=1 SV=1	>tr|E9PK25|E9PK25_HUMAN Cofilin-1 OS=Homo sapiens GN=CFL1 PE=1 SV=1;>sp|P23528|COF1_HUMAN Cofilin-1 OS=Homo sapiens GN=CFL1 PE=1 SV=3;>tr|V9HWI5|V9HWI5_HUMAN Cofilin 1 (Non-muscle), isoform CRA_b OS=Homo sapiens GN=HEL-S-15 PE=2 SV=1;>tr|E9PP50|E9PP50_HUMA	S	SDGVIKVFNDMKVRKSSTPEEVKKRKKAVLF	69.451	_KS(ph)STPEEVK_	KS(0.709)S(0.114)T(0.177)PEEVK	2	2	542.75	0.40215	158	66	61	61	289;290	385;386		2191700	2740400		8982600				3536000			4988300
E9PK25	CFL1	>tr|E9PK25|E9PK25_HUMAN Cofilin-1 OS=Homo sapiens GN=CFL1 PE=1 SV=1;>sp|P23528|COF1_HUMAN Cofilin-1 OS=Homo sapiens GN=CFL1 PE=1 SV=3;>tr|V9HWI5|V9HWI5_HUMAN Cofilin 1 (Non-muscle), isoform CRA_b OS=Homo sapiens GN=HEL-S-15 PE=2 SV=1;>tr|E9PP50|E9PP50_HUMAN Cofilin-1 (Fragment) OS=Homo sapiens GN=CFL1 PE=1 SV=8;>tr|G3V1A4|G3V1A4_HUMAN Cofilin 1 (Non-muscle), isoform CRA_a OS=Homo sapiens GN=CFL1 …	62;24;24;24;7;7;24;24;7	>tr|E9PK25|E9PK25_HUMAN Cofilin-1 OS=Homo sapiens GN=CFL1 PE=1 SV=1	>tr|E9PK25|E9PK25_HUMAN Cofilin-1 OS=Homo sapiens GN=CFL1 PE=1 SV=1	>tr|E9PK25|E9PK25_HUMAN Cofilin-1 OS=Homo sapiens GN=CFL1 PE=1 SV=1;>sp|P23528|COF1_HUMAN Cofilin-1 OS=Homo sapiens GN=CFL1 PE=1 SV=3;>tr|V9HWI5|V9HWI5_HUMAN Cofilin 1 (Non-muscle), isoform CRA_b OS=Homo sapiens GN=HEL-S-15 PE=2 SV=1;>tr|E9PP50|E9PP50_HUMA	S	DGVIKVFNDMKVRKSSTPEEVKKRKKAVLFC	88.338	_KSS(ph)TPEEVK_	KS(0.002)S(0.907)T(0.091)PEEVK	3	2	542.75	0.55468	159	66	62	62	289;290	385;386
P26998	CRYBB3	>sp|P26998|CRBB3_HUMAN Beta-crystallin B3 OS=Homo sapiens GN=CRYBB3 PE=1 SV=4;>tr|A0A024R1B5|A0A024R1B5_HUMAN Crystallin, beta B3, isoform CRA_a OS=Homo sapiens GN=CRYBB3 PE=3 SV=1;>tr|B1AHR5|B1AHR5_HUMAN Beta-crystallin B3 OS=Homo sapiens GN=CRYBB3 PE=1 SV=1	42;42;42	>sp|P26998|CRBB3_HUMAN Beta-crystallin B3 OS=Homo sapiens GN=CRYBB3 PE=1 SV=4	>sp|P26998|CRBB3_HUMAN Beta-crystallin B3 OS=Homo sapiens GN=CRYBB3 PE=1 SV=4	>sp|P26998|CRBB3_HUMAN Beta-crystallin B3 OS=Homo sapiens GN=CRYBB3 PE=1 SV=4;>tr|A0A024R1B5|A0A024R1B5_HUMAN Crystallin, beta B3, isoform CRA_a OS=Homo sapiens GN=CRYBB3 PE=3 SV=1;>tr|B1AHR5|B1AHR5_HUMAN Beta-crystallin B3 OS=Homo sapiens GN=CRYBB3 PE=1 S	S	ILYELENFQGKRCELSAECPSLTDSLLEKVG	69.122	_CELS(ph)AECPSLTDSLLEK_	CELS(1)AECPSLTDSLLEK	4	2	1016.44	1.0603	160	67	42	42	60	79							12952000	8556800	6967400	8708000	13567000	14952000
P29401	TKT	>sp|P29401|TKT_HUMAN Transketolase OS=Homo sapiens GN=TKT PE=1 SV=3;>tr|Q53EM5|Q53EM5_HUMAN Transketolase (Fragment) OS=Homo sapiens PE=2 SV=1;>tr|V9HWD9|V9HWD9_HUMAN Transketolase OS=Homo sapiens GN=HEL107 PE=2 SV=1;>tr|B4E022|B4E022_HUMAN cDNA FLJ56274, highly similar to Transketolase (EC 2.2.1.1) OS=Homo sapiens PE=2 SV=1;>tr|B3KSI4|B3KSI4_HUMAN Transketolase OS=Homo sapiens PE=2 SV=1;>tr|A0A0…	348;348;348;301;265;182;120;83	>sp|P29401|TKT_HUMAN Transketolase OS=Homo sapiens GN=TKT PE=1 SV=3	>sp|P29401|TKT_HUMAN Transketolase OS=Homo sapiens GN=TKT PE=1 SV=3	>sp|P29401|TKT_HUMAN Transketolase OS=Homo sapiens GN=TKT PE=1 SV=3;>tr|Q53EM5|Q53EM5_HUMAN Transketolase (Fragment) OS=Homo sapiens PE=2 SV=1;>tr|V9HWD9|V9HWD9_HUMAN Transketolase OS=Homo sapiens GN=HEL107 PE=2 SV=1;>tr|B4E022|B4E022_HUMAN cDNA FLJ56274,	S	DRIIALDGDTKNSTFSEIFKKEHPDRFIECY	54.223	_IIALDGDTKNSTFS(ph)EIFKK_	IIALDGDT(0.01)KNS(0.307)T(0.307)FS(0.376)EIFKK	14	3	736.371	0.44259	164	68	348	348	228;229	304;305
P30041	PRDX6	>sp|P30041|PRDX6_HUMAN Peroxiredoxin-6 OS=Homo sapiens GN=PRDX6 PE=1 SV=3;>tr|V9HWC7|V9HWC7_HUMAN Epididymis secretory sperm binding protein Li 128m OS=Homo sapiens GN=HEL-S-128m PE=2 SV=1	186;186	>sp|P30041|PRDX6_HUMAN Peroxiredoxin-6 OS=Homo sapiens GN=PRDX6 PE=1 SV=3	>sp|P30041|PRDX6_HUMAN Peroxiredoxin-6 OS=Homo sapiens GN=PRDX6 PE=1 SV=3	>sp|P30041|PRDX6_HUMAN Peroxiredoxin-6 OS=Homo sapiens GN=PRDX6 PE=1 SV=3;>tr|V9HWC7|V9HWC7_HUMAN Epididymis secretory sperm binding protein Li 128m OS=Homo sapiens GN=HEL-S-128m PE=2 SV=1	S	AEKRVATPVDWKDGDSVMVLPTIPEEEAKKL	50.364	_RVATPVDWKDGDS(ph)VMVLPTIPEEEAK_	RVAT(0.12)PVDWKDGDS(0.845)VMVLPT(0.035)IPEEEAK	13	3	988.147	1.4387	168	69	186	186	490;573	654;751					44198000					23096000	26941000
P30740	SERPINB1	>sp|P30740|ILEU_HUMAN Leukocyte elastase inhibitor OS=Homo sapiens GN=SERPINB1 PE=1 SV=1;>tr|V9HWH1|V9HWH1_HUMAN Epididymis luminal protein 57 OS=Homo sapiens GN=HEL57 PE=2 SV=1;>tr|B4E3A8|B4E3A8_HUMAN cDNA FLJ53963, highly similar to Leukocyte elastase inhibitor OS=Homo sapiens PE=2 SV=1	286;286;248	>sp|P30740|ILEU_HUMAN Leukocyte elastase inhibitor OS=Homo sapiens GN=SERPINB1 PE=1 SV=1	>sp|P30740|ILEU_HUMAN Leukocyte elastase inhibitor OS=Homo sapiens GN=SERPINB1 PE=1 SV=1	>sp|P30740|ILEU_HUMAN Leukocyte elastase inhibitor OS=Homo sapiens GN=SERPINB1 PE=1 SV=1;>tr|V9HWH1|V9HWH1_HUMAN Epididymis luminal protein 57 OS=Homo sapiens GN=HEL57 PE=2 SV=1;>tr|B4E3A8|B4E3A8_HUMAN cDNA FLJ53963, highly similar to Leukocyte elastase in	S	VSLPRFKLEESYTLNSDLARLGVQDLFNSSK	61.648	_FKLEESYTLNS(ph)DLAR_	FKLEES(0.005)YT(0.171)LNS(0.824)DLAR	11	2	933.438	4.1119	174	72	286	286	120	151
P34932	HSPA4	>sp|P34932|HSP74_HUMAN Heat shock 70 kDa protein 4 OS=Homo sapiens GN=HSPA4 PE=1 SV=4;>tr|B4DH02|B4DH02_HUMAN cDNA FLJ50510, highly similar to Heat shock 70 kDa protein 4 OS=Homo sapiens PE=2 SV=1;>tr|V9HW33|V9HW33_HUMAN Epididymis secretory sperm binding protein Li 5a OS=Homo sapiens GN=HEL-S-5a PE=2 SV=1;>tr|Q59GF8|Q59GF8_HUMAN Heat shock 70kDa protein 4 isoform a variant (Fragment) OS=Homo sap…	76;76;76;99;76;76;76;40	>sp|P34932|HSP74_HUMAN Heat shock 70 kDa protein 4 OS=Homo sapiens GN=HSPA4 PE=1 SV=4	>sp|P34932|HSP74_HUMAN Heat shock 70 kDa protein 4 OS=Homo sapiens GN=HSPA4 PE=1 SV=4	>sp|P34932|HSP74_HUMAN Heat shock 70 kDa protein 4 OS=Homo sapiens GN=HSPA4 PE=1 SV=4;>tr|B4DH02|B4DH02_HUMAN cDNA FLJ50510, highly similar to Heat shock 70 kDa protein 4 OS=Homo sapiens PE=2 SV=1;>tr|V9HW33|V9HW33_HUMAN Epididymis secretory sperm binding	S	KNTVQGFKRFHGRAFSDPFVEAEKSNLAYDI	63.709	_AFS(ph)DPFVEAEK_	AFS(1)DPFVEAEK	3	2	660.281	-1.9415	177	75	76	76	20	24				11432000	10554000	10120000
P35222	CTNNB1	>sp|P35222|CTNB1_HUMAN Catenin beta-1 OS=Homo sapiens GN=CTNNB1 PE=1 SV=1;>tr|A0A024R2Q3|A0A024R2Q3_HUMAN Catenin (Cadherin-associated protein), beta 1, 88kDa, isoform CRA_a OS=Homo sapiens GN=CTNNB1 PE=4 SV=1;>tr|B5BU28|B5BU28_HUMAN Catenin beta-1 OS=Homo sapiens GN=CTNNB1 PE=2 SV=1;>tr|B4DGU4|B4DGU4_HUMAN Catenin beta-1 OS=Homo sapiens GN=CTNNB1 PE=1 SV=1;>tr|B4DL06|B4DL06_HUMAN cDNA FLJ59565, …	675;675;675;668;633	>sp|P35222|CTNB1_HUMAN Catenin beta-1 OS=Homo sapiens GN=CTNNB1 PE=1 SV=1	>sp|P35222|CTNB1_HUMAN Catenin beta-1 OS=Homo sapiens GN=CTNNB1 PE=1 SV=1	>sp|P35222|CTNB1_HUMAN Catenin beta-1 OS=Homo sapiens GN=CTNNB1 PE=1 SV=1;>tr|A0A024R2Q3|A0A024R2Q3_HUMAN Catenin (Cadherin-associated protein), beta 1, 88kDa, isoform CRA_a OS=Homo sapiens GN=CTNNB1 PE=4 SV=1;>tr|B5BU28|B5BU28_HUMAN Catenin beta-1 OS=Homo	S	FRMSEDKPQDYKKRLSVELTSSLFRTEPMAW	88.385	_RLS(ph)VELTSSLFR_	RLS(0.999)VELTSSLFR	3	2	744.385	0.70782	178	76	675	675	467	620		6485500			12358000	13812000	11865000	13871000		15590000	17110000	14711000
A0A087X1N8	SERPINB6	>tr|A0A087X1N8|A0A087X1N8_HUMAN Serpin B6 OS=Homo sapiens GN=SERPINB6 PE=1 SV=1;>tr|A0A024QZX5|A0A024QZX5_HUMAN Serpin B6 OS=Homo sapiens GN=SERPINB6 PE=1 SV=1;>sp|P35237|SPB6_HUMAN Serpin B6 OS=Homo sapiens GN=SERPINB6 PE=1 SV=3;>tr|A0A024QZX3|A0A024QZX3_HUMAN Serpin peptidase inhibitor, clade B (Ovalbumin), member 6, isoform CRA_a OS=Homo sapiens GN=SERPINB6 PE=3 SV=1;>tr|Q8IXH2|Q8IXH2_HUMAN MS…	298;283;279;279;162;116	>tr|A0A087X1N8|A0A087X1N8_HUMAN Serpin B6 OS=Homo sapiens GN=SERPINB6 PE=1 SV=1	>tr|A0A087X1N8|A0A087X1N8_HUMAN Serpin B6 OS=Homo sapiens GN=SERPINB6 PE=1 SV=1	>tr|A0A087X1N8|A0A087X1N8_HUMAN Serpin B6 OS=Homo sapiens GN=SERPINB6 PE=1 SV=1;>tr|A0A024QZX5|A0A024QZX5_HUMAN Serpin B6 OS=Homo sapiens GN=SERPINB6 PE=1 SV=1;>sp|P35237|SPB6_HUMAN Serpin B6 OS=Homo sapiens GN=SERPINB6 PE=1 SV=3;>tr|A0A024QZX3|A0A024QZX3_	S	EEEVEVSLPRFKLEESYDMESVLRNLGMTDA	79.311	_FKLEES(ph)YDMESVLR_	FKLEES(0.998)YDMES(0.002)VLR	6	2	913.408	3.6485	179	77	298	298	119	150
P35504	UGT1A5	>sp|P35504|UD15_HUMAN UDP-glucuronosyltransferase 1-5 OS=Homo sapiens GN=UGT1A5 PE=2 SV=1;>tr|Q5DSZ9|Q5DSZ9_HUMAN UDP-glucuronosyltransferase OS=Homo sapiens GN=UGT1A5 PE=2 SV=1;>tr|F5HPU8|F5HPU8_HUMAN UDP-glucuronosyltransferase 1A5 (Fragment) OS=Homo sapiens GN=UGT1A5 PE=4 SV=1;>tr|Q5QTE1|Q5QTE1_HUMAN UDP-glucuronosyltransferase (Fragment) OS=Homo sapiens GN=UGT1A5 PE=4 SV=1;>tr|Q5QTE2|Q5QTE2_H…	221;221;221;221;221;221;221	>sp|P35504|UD15_HUMAN UDP-glucuronosyltransferase 1-5 OS=Homo sapiens GN=UGT1A5 PE=2 SV=1	>sp|P35504|UD15_HUMAN UDP-glucuronosyltransferase 1-5 OS=Homo sapiens GN=UGT1A5 PE=2 SV=1	>sp|P35504|UD15_HUMAN UDP-glucuronosyltransferase 1-5 OS=Homo sapiens GN=UGT1A5 PE=2 SV=1;>tr|Q5DSZ9|Q5DSZ9_HUMAN UDP-glucuronosyltransferase OS=Homo sapiens GN=UGT1A5 PE=2 SV=1;>tr|F5HPU8|F5HPU8_HUMAN UDP-glucuronosyltransferase 1A5 (Fragment) OS=Homo sap	S	TFLQRVKNMLYPLALSYLCHAVSAPYASLAS	34.277	_NM(ox)LY(ph)PLALS(ph)Y(ph)LCHAVSAPY(ph)AS(ph)LASELFQR_	NMLY(0.997)PLALS(0.998)Y(0.998)LCHAVS(0.251)APY(0.707)AS(0.558)LAS(0.49)ELFQR	9	4	926.123	1.4909	184	78	221	221	396	530		140860000		252470000	238210000	266490000	404020000	345300000	313910000	97598000	394780000	167310000
P35504	UGT1A5	>sp|P35504|UD15_HUMAN UDP-glucuronosyltransferase 1-5 OS=Homo sapiens GN=UGT1A5 PE=2 SV=1;>tr|Q5DSZ9|Q5DSZ9_HUMAN UDP-glucuronosyltransferase OS=Homo sapiens GN=UGT1A5 PE=2 SV=1;>tr|F5HPU8|F5HPU8_HUMAN UDP-glucuronosyltransferase 1A5 (Fragment) OS=Homo sapiens GN=UGT1A5 PE=4 SV=1;>tr|Q5QTE1|Q5QTE1_HUMAN UDP-glucuronosyltransferase (Fragment) OS=Homo sapiens GN=UGT1A5 PE=4 SV=1;>tr|Q5QTE2|Q5QTE2_H…	233;233;233;233;233;233;233	>sp|P35504|UD15_HUMAN UDP-glucuronosyltransferase 1-5 OS=Homo sapiens GN=UGT1A5 PE=2 SV=1	>sp|P35504|UD15_HUMAN UDP-glucuronosyltransferase 1-5 OS=Homo sapiens GN=UGT1A5 PE=2 SV=1	>sp|P35504|UD15_HUMAN UDP-glucuronosyltransferase 1-5 OS=Homo sapiens GN=UGT1A5 PE=2 SV=1;>tr|Q5DSZ9|Q5DSZ9_HUMAN UDP-glucuronosyltransferase OS=Homo sapiens GN=UGT1A5 PE=2 SV=1;>tr|F5HPU8|F5HPU8_HUMAN UDP-glucuronosyltransferase 1A5 (Fragment) OS=Homo sap	S	LALSYLCHAVSAPYASLASELFQREVSVVDL	34.277	_NM(ox)LY(ph)PLALS(ph)Y(ph)LCHAVSAPY(ph)AS(ph)LASELFQR_	NMLY(0.997)PLALS(0.998)Y(0.998)LCHAVS(0.251)APY(0.707)AS(0.558)LAS(0.49)ELFQR	21	4	926.123	1.4909	185	78	233	233	396	530		140860000		252470000	238210000	266490000	404020000	345300000	313910000	97598000	394780000	167310000
A0A1B0GUL7	MAP2K2	>tr|A0A1B0GUL7|A0A1B0GUL7_HUMAN Uncharacterized protein OS=Homo sapiens PE=1 SV=1;>sp|P36507|MP2K2_HUMAN Dual specificity mitogen-activated protein kinase kinase 2 OS=Homo sapiens GN=MAP2K2 PE=1 SV=1	93;94	>tr|A0A1B0GUL7|A0A1B0GUL7_HUMAN Uncharacterized protein OS=Homo sapiens PE=1 SV=1	>tr|A0A1B0GUL7|A0A1B0GUL7_HUMAN Uncharacterized protein OS=Homo sapiens PE=1 SV=1	>tr|A0A1B0GUL7|A0A1B0GUL7_HUMAN Uncharacterized protein OS=Homo sapiens PE=1 SV=1;>sp|P36507|MP2K2_HUMAN Dual specificity mitogen-activated protein kinase kinase 2 OS=Homo sapiens GN=MAP2K2 PE=1 SV=1	S	DAGNGGVVTKVQHRPSGLIMARKLIHLEIKP	80.96	_VQHRPS(ph)GLIMAR_	VQHRPS(1)GLIMAR	6	3	482.246	-1.0399	186	79	93	93	604	793					9259100
P36955	SERPINF1	>sp|P36955|PEDF_HUMAN Pigment epithelium-derived factor OS=Homo sapiens GN=SERPINF1 PE=1 SV=4;>tr|A0A140VKF3|A0A140VKF3_HUMAN Testis tissue sperm-binding protein Li 70n OS=Homo sapiens PE=2 SV=1;>tr|I3L4N7|I3L4N7_HUMAN Pigment epithelium-derived factor (Fragment) OS=Homo sapiens GN=SERPINF1 PE=1 SV=1;>tr|I3L107|I3L107_HUMAN Pigment epithelium-derived factor (Fragment) OS=Homo sapiens GN=SERPINF1 …	227;227;25;40;40	>sp|P36955|PEDF_HUMAN Pigment epithelium-derived factor OS=Homo sapiens GN=SERPINF1 PE=1 SV=4	>sp|P36955|PEDF_HUMAN Pigment epithelium-derived factor OS=Homo sapiens GN=SERPINF1 PE=1 SV=4	>sp|P36955|PEDF_HUMAN Pigment epithelium-derived factor OS=Homo sapiens GN=SERPINF1 PE=1 SV=4;>tr|A0A140VKF3|A0A140VKF3_HUMAN Testis tissue sperm-binding protein Li 70n OS=Homo sapiens PE=2 SV=1;>tr|I3L4N7|I3L4N7_HUMAN Pigment epithelium-derived factor (Fr	S	HFKGQWVTKFDSRKTSLEDFYLDEERTVRVP	63.918	_KTS(ph)LEDFYLDEER_	KT(0.135)S(0.865)LEDFYLDEER	3	2	862.874	-0.074252	187	80	227	227	291	387					32255000
P38606	ATP6V1A	>sp|P38606|VATA_HUMAN V-type proton ATPase catalytic subunit A OS=Homo sapiens GN=ATP6V1A PE=1 SV=2;>tr|B7Z2V6|B7Z2V6_HUMAN cDNA FLJ53889, highly similar to Vacuolar ATP synthase catalytic subunit A, ubiquitous isoform (EC 3.6.3.14) OS=Homo sapiens PE=2 SV=1	384;101	>sp|P38606|VATA_HUMAN V-type proton ATPase catalytic subunit A OS=Homo sapiens GN=ATP6V1A PE=1 SV=2	>sp|P38606|VATA_HUMAN V-type proton ATPase catalytic subunit A OS=Homo sapiens GN=ATP6V1A PE=1 SV=2	>sp|P38606|VATA_HUMAN V-type proton ATPase catalytic subunit A OS=Homo sapiens GN=ATP6V1A PE=1 SV=2;>tr|B7Z2V6|B7Z2V6_HUMAN cDNA FLJ53889, highly similar to Vacuolar ATP synthase catalytic subunit A, ubiquitous isoform (EC 3.6.3.14) OS=Homo sapiens PE=2 SV	S	PADSGYPAYLGARLASFYERAGRVKCLGNPE	97.635	_LAS(ph)FYER_	LAS(1)FYER	3	2	483.21	-0.42845	189	82	384	384	296	392			6505600	12619000	11828000		7363000	9948500				8344300
P43320	CRYBB2	>sp|P43320|CRBB2_HUMAN Beta-crystallin B2 OS=Homo sapiens GN=CRYBB2 PE=1 SV=2;>tr|R4UMM2|R4UMM2_HUMAN Beta-crystallin B2 OS=Homo sapiens GN=CRYBB2 PE=2 SV=1;>tr|A0A0H3W5U0|A0A0H3W5U0_HUMAN Beta-crystallin B2 OS=Homo sapiens GN=CRYBB2 PE=2 SV=1;>tr|A0A0H3W5J2|A0A0H3W5J2_HUMAN Beta-crystallin B2 (Fragment) OS=Homo sapiens GN=CRYBB2 PE=2 SV=1;>tr|A0A0H3W5H9|A0A0H3W5H9_HUMAN Beta-crystallin B2 (Fragm…	186;186;186;183;168	>sp|P43320|CRBB2_HUMAN Beta-crystallin B2 OS=Homo sapiens GN=CRYBB2 PE=1 SV=2	>sp|P43320|CRBB2_HUMAN Beta-crystallin B2 OS=Homo sapiens GN=CRYBB2 PE=1 SV=2	>sp|P43320|CRBB2_HUMAN Beta-crystallin B2 OS=Homo sapiens GN=CRYBB2 PE=1 SV=2;>tr|R4UMM2|R4UMM2_HUMAN Beta-crystallin B2 OS=Homo sapiens GN=CRYBB2 PE=2 SV=1;>tr|A0A0H3W5U0|A0A0H3W5U0_HUMAN Beta-crystallin B2 OS=Homo sapiens GN=CRYBB2 PE=2 SV=1;>tr|A0A0H3W5	S	YKDSSDFGAPHPQVQSVRRIRDMQWHQRGAF	94.45	_DSSDFGAPHPQVQS(ph)VRR_	DSSDFGAPHPQVQS(1)VRR	14	3	654.965	0.17454	196	86	186	186	80;81;145	101;102;188					15555000					25512000		29131000
P43320	CRYBB2	>sp|P43320|CRBB2_HUMAN Beta-crystallin B2 OS=Homo sapiens GN=CRYBB2 PE=1 SV=2;>tr|R4UMM2|R4UMM2_HUMAN Beta-crystallin B2 OS=Homo sapiens GN=CRYBB2 PE=2 SV=1;>tr|A0A0H3W5U0|A0A0H3W5U0_HUMAN Beta-crystallin B2 OS=Homo sapiens GN=CRYBB2 PE=2 SV=1;>tr|A0A0H3W5J2|A0A0H3W5J2_HUMAN Beta-crystallin B2 (Fragment) OS=Homo sapiens GN=CRYBB2 PE=2 SV=1;>tr|A0A0H3W5H9|A0A0H3W5H9_HUMAN Beta-crystallin B2 (Fragm…	84;84;84;81;66;84	>sp|P43320|CRBB2_HUMAN Beta-crystallin B2 OS=Homo sapiens GN=CRYBB2 PE=1 SV=2	>sp|P43320|CRBB2_HUMAN Beta-crystallin B2 OS=Homo sapiens GN=CRYBB2 PE=1 SV=2	>sp|P43320|CRBB2_HUMAN Beta-crystallin B2 OS=Homo sapiens GN=CRYBB2 PE=1 SV=2;>tr|R4UMM2|R4UMM2_HUMAN Beta-crystallin B2 OS=Homo sapiens GN=CRYBB2 PE=2 SV=1;>tr|A0A0H3W5U0|A0A0H3W5U0_HUMAN Beta-crystallin B2 OS=Homo sapiens GN=CRYBB2 PE=2 SV=1;>tr|A0A0H3W5	S	GEQFVFEKGEYPRWDSWTSSRRTDSLSSLRP	125.71	_WDS(ph)WTSSR_	WDS(0.998)WT(0.002)SSR	3	2	552.711	-0.26664	203	86	84	84	619	813		13425000		405780000	469880000	418870000			12495000	296490000	16812000	245410000
P43320	CRYBB2	>sp|P43320|CRBB2_HUMAN Beta-crystallin B2 OS=Homo sapiens GN=CRYBB2 PE=1 SV=2;>tr|R4UMM2|R4UMM2_HUMAN Beta-crystallin B2 OS=Homo sapiens GN=CRYBB2 PE=2 SV=1;>tr|A0A0H3W5U0|A0A0H3W5U0_HUMAN Beta-crystallin B2 OS=Homo sapiens GN=CRYBB2 PE=2 SV=1;>tr|A0A0H3W5J2|A0A0H3W5J2_HUMAN Beta-crystallin B2 (Fragment) OS=Homo sapiens GN=CRYBB2 PE=2 SV=1;>tr|A0A0H3W5H9|A0A0H3W5H9_HUMAN Beta-crystallin B2 (Fragm…	87;87;87;84;69;87	>sp|P43320|CRBB2_HUMAN Beta-crystallin B2 OS=Homo sapiens GN=CRYBB2 PE=1 SV=2	>sp|P43320|CRBB2_HUMAN Beta-crystallin B2 OS=Homo sapiens GN=CRYBB2 PE=1 SV=2	>sp|P43320|CRBB2_HUMAN Beta-crystallin B2 OS=Homo sapiens GN=CRYBB2 PE=1 SV=2;>tr|R4UMM2|R4UMM2_HUMAN Beta-crystallin B2 OS=Homo sapiens GN=CRYBB2 PE=2 SV=1;>tr|A0A0H3W5U0|A0A0H3W5U0_HUMAN Beta-crystallin B2 OS=Homo sapiens GN=CRYBB2 PE=2 SV=1;>tr|A0A0H3W5	S	FVFEKGEYPRWDSWTSSRRTDSLSSLRPIKV	107.79	_WDSWT(ph)SSR_	WDS(0.003)WT(0.496)S(0.496)S(0.006)R	6	2	552.711	-0.042671	204	86	87	87	619	813
P46952	HAAO	>sp|P46952|3HAO_HUMAN 3-hydroxyanthranilate 3,4-dioxygenase OS=Homo sapiens GN=HAAO PE=1 SV=2	247	>sp|P46952|3HAO_HUMAN 3-hydroxyanthranilate 3,4-dioxygenase OS=Homo sapiens GN=HAAO PE=1 SV=2	>sp|P46952|3HAO_HUMAN 3-hydroxyanthranilate 3,4-dioxygenase OS=Homo sapiens GN=HAAO PE=1 SV=2	>sp|P46952|3HAO_HUMAN 3-hydroxyanthranilate 3,4-dioxygenase OS=Homo sapiens GN=HAAO PE=1 SV=2	S	QLEGSSVVTMGGRRLSLAPDDSLLVLAGTSY	78.429	_RLS(ph)LAPDDSLLVLAGTSYAWER_	RLS(0.982)LAPDDS(0.018)LLVLAGTSYAWER	3	3	838.419	1.5813	205	87	247	247	463	616	7884100	7704700
P47895	ALDH1A3	>sp|P47895|AL1A3_HUMAN Aldehyde dehydrogenase family 1 member A3 OS=Homo sapiens GN=ALDH1A3 PE=1 SV=2;>tr|A0A024RC95|A0A024RC95_HUMAN Aldehyde dehydrogenase 1 family, member A3, isoform CRA_a OS=Homo sapiens GN=ALDH1A3 PE=3 SV=1;>tr|B2R5T2|B2R5T2_HUMAN cDNA, FLJ92608, highly similar to Homo sapiens aldehyde dehydrogenase 1 family, member A3 (ALDH1A3), mRNA OS=Homo sapiens PE=2 SV=1;>tr|B4DYU3|B4D…	43;43;43;43;54;43;43;43	>sp|P47895|AL1A3_HUMAN Aldehyde dehydrogenase family 1 member A3 OS=Homo sapiens GN=ALDH1A3 PE=1 SV=2	>sp|P47895|AL1A3_HUMAN Aldehyde dehydrogenase family 1 member A3 OS=Homo sapiens GN=ALDH1A3 PE=1 SV=2	>sp|P47895|AL1A3_HUMAN Aldehyde dehydrogenase family 1 member A3 OS=Homo sapiens GN=ALDH1A3 PE=1 SV=2;>tr|A0A024RC95|A0A024RC95_HUMAN Aldehyde dehydrogenase 1 family, member A3, isoform CRA_a OS=Homo sapiens GN=ALDH1A3 PE=3 SV=1;>tr|B2R5T2|B2R5T2_HUMAN cDN	S	EVKFTKIFINNEWHESKSGKKFATCNPSTRE	88.19	_IFINNEWHES(ph)KSGK_	IFINNEWHES(0.903)KS(0.097)GK	10	3	590.273	0.75143	206	88	43	43	224	299			9745900	18714000						20781000	51995000	38307000
P48637	GSS	>sp|P48637|GSHB_HUMAN Glutathione synthetase OS=Homo sapiens GN=GSS PE=1 SV=1;>tr|V9HWJ1|V9HWJ1_HUMAN Glutathione synthetase OS=Homo sapiens GN=HEL-S-64p PE=2 SV=1;>tr|B7Z1C5|B7Z1C5_HUMAN Glutathione synthetase OS=Homo sapiens PE=2 SV=1;>tr|B7Z514|B7Z514_HUMAN Glutathione synthetase OS=Homo sapiens PE=2 SV=1	149;149;80;21	>sp|P48637|GSHB_HUMAN Glutathione synthetase OS=Homo sapiens GN=GSS PE=1 SV=1	>sp|P48637|GSHB_HUMAN Glutathione synthetase OS=Homo sapiens GN=GSS PE=1 SV=1	>sp|P48637|GSHB_HUMAN Glutathione synthetase OS=Homo sapiens GN=GSS PE=1 SV=1;>tr|V9HWJ1|V9HWJ1_HUMAN Glutathione synthetase OS=Homo sapiens GN=HEL-S-64p PE=2 SV=1;>tr|B7Z1C5|B7Z1C5_HUMAN Glutathione synthetase OS=Homo sapiens PE=2 SV=1;>tr|B7Z514|B7Z514_H	S	ADGSPALKQIEINTISASFGGLASRTPAVHR	156.67	_QIEINTIS(ph)ASFGGLASR_	QIEINT(0.006)IS(0.981)AS(0.013)FGGLASR	8	2	922.451	1.0789	213	90	149	149	416;417	554;555				39662000			349060000	289330000
P53672	CRYBA2	>sp|P53672|CRBA2_HUMAN Beta-crystallin A2 OS=Homo sapiens GN=CRYBA2 PE=1 SV=3;>tr|A0A024R429|A0A024R429_HUMAN Crystallin, beta A2, isoform CRA_a OS=Homo sapiens GN=CRYBA2 PE=3 SV=1;>tr|C9JDH2|C9JDH2_HUMAN Beta-crystallin A2 (Fragment) OS=Homo sapiens GN=CRYBA2 PE=1 SV=8	31;31;31	>sp|P53672|CRBA2_HUMAN Beta-crystallin A2 OS=Homo sapiens GN=CRYBA2 PE=1 SV=3	>sp|P53672|CRBA2_HUMAN Beta-crystallin A2 OS=Homo sapiens GN=CRYBA2 PE=1 SV=3	>sp|P53672|CRBA2_HUMAN Beta-crystallin A2 OS=Homo sapiens GN=CRYBA2 PE=1 SV=3;>tr|A0A024R429|A0A024R429_HUMAN Crystallin, beta A2, isoform CRA_a OS=Homo sapiens GN=CRYBA2 PE=3 SV=1;>tr|C9JDH2|C9JDH2_HUMAN Beta-crystallin A2 (Fragment) OS=Homo sapiens GN=CR	S	LWDEEDFQGRRCRLLSDCANVCERGGLPRVR	85.457	_LLS(ph)DCANVCER_	LLS(1)DCANVCER	3	2	708.786	2.9062	220	94	31	31	323	421				76184000	56489000	64642000						141680000
P53673	CRYBA4	>sp|P53673|CRBA4_HUMAN Beta-crystallin A4 OS=Homo sapiens GN=CRYBA4 PE=1 SV=3;>tr|A0A097PIJ6|A0A097PIJ6_HUMAN Beta crystallin A4 chain OS=Homo sapiens GN=CRYBA4 PE=2 SV=1;>tr|A0A1B1PFW3|A0A1B1PFW3_HUMAN Beta crystallin A4 chain (Fragment) OS=Homo sapiens GN=CRYBA4 PE=2 SV=1;>tr|A0A0H3W5P1|A0A0H3W5P1_HUMAN Crystallin beta A4 (Fragment) OS=Homo sapiens GN=CRYBA4 PE=4 SV=1	76;76;70;23	>sp|P53673|CRBA4_HUMAN Beta-crystallin A4 OS=Homo sapiens GN=CRYBA4 PE=1 SV=3	>sp|P53673|CRBA4_HUMAN Beta-crystallin A4 OS=Homo sapiens GN=CRYBA4 PE=1 SV=3	>sp|P53673|CRBA4_HUMAN Beta-crystallin A4 OS=Homo sapiens GN=CRYBA4 PE=1 SV=3;>tr|A0A097PIJ6|A0A097PIJ6_HUMAN Beta crystallin A4 chain OS=Homo sapiens GN=CRYBA4 PE=2 SV=1;>tr|A0A1B1PFW3|A0A1B1PFW3_HUMAN Beta crystallin A4 chain (Fragment) OS=Homo sapiens G	S	GFQGQQYILERGEYPSWDAWGGNTAYPAERL	69.148	_GEYPS(ph)WDAWGGNTAYPAER_	GEY(0.467)PS(0.533)WDAWGGNTAYPAER	5	2	1103.95	-2.9595	223	95	76	76	151	200	12714000		13992000	27475000			22452000	20397000	22445000	11180000	18765000	17615000
P53673	CRYBA4	>sp|P53673|CRBA4_HUMAN Beta-crystallin A4 OS=Homo sapiens GN=CRYBA4 PE=1 SV=3;>tr|A0A097PIJ6|A0A097PIJ6_HUMAN Beta crystallin A4 chain OS=Homo sapiens GN=CRYBA4 PE=2 SV=1;>tr|A0A1B1PFW3|A0A1B1PFW3_HUMAN Beta crystallin A4 chain (Fragment) OS=Homo sapiens GN=CRYBA4 PE=2 SV=1	170;170;164	>sp|P53673|CRBA4_HUMAN Beta-crystallin A4 OS=Homo sapiens GN=CRYBA4 PE=1 SV=3	>sp|P53673|CRBA4_HUMAN Beta-crystallin A4 OS=Homo sapiens GN=CRYBA4 PE=1 SV=3	>sp|P53673|CRBA4_HUMAN Beta-crystallin A4 OS=Homo sapiens GN=CRYBA4 PE=1 SV=3;>tr|A0A097PIJ6|A0A097PIJ6_HUMAN Beta crystallin A4 chain OS=Homo sapiens GN=CRYBA4 PE=2 SV=1;>tr|A0A1B1PFW3|A0A1B1PFW3_HUMAN Beta crystallin A4 chain (Fragment) OS=Homo sapiens G	S	PGYRGFQYVLECDHHSGDYKHFREWGSHAPT	86.479	_GFQYVLECDHHS(ph)GDYK_	GFQYVLECDHHS(1)GDYK	12	3	678.94	-0.59523	224	95	170	170	152	201				47088000	64186000	58735000	34069000	39700000	33763000	46455000	35342000	51351000
P53673	CRYBA4	>sp|P53673|CRBA4_HUMAN Beta-crystallin A4 OS=Homo sapiens GN=CRYBA4 PE=1 SV=3;>tr|A0A097PIJ6|A0A097PIJ6_HUMAN Beta crystallin A4 chain OS=Homo sapiens GN=CRYBA4 PE=2 SV=1;>tr|A0A1B1PFW3|A0A1B1PFW3_HUMAN Beta crystallin A4 chain (Fragment) OS=Homo sapiens GN=CRYBA4 PE=2 SV=1	35;35;29	>sp|P53673|CRBA4_HUMAN Beta-crystallin A4 OS=Homo sapiens GN=CRYBA4 PE=1 SV=3	>sp|P53673|CRBA4_HUMAN Beta-crystallin A4 OS=Homo sapiens GN=CRYBA4 PE=1 SV=3	>sp|P53673|CRBA4_HUMAN Beta-crystallin A4 OS=Homo sapiens GN=CRYBA4 PE=1 SV=3;>tr|A0A097PIJ6|A0A097PIJ6_HUMAN Beta crystallin A4 chain OS=Homo sapiens GN=CRYBA4 PE=2 SV=1;>tr|A0A1B1PFW3|A0A1B1PFW3_HUMAN Beta crystallin A4 chain (Fragment) OS=Homo sapiens G	S	DGFQGRRHEFTAECPSVLELGFETVRSLKVL	86.551	_RHEFTAECPS(ph)VLELGFETVR_	RHEFTAECPS(1)VLELGFETVR	10	3	819.714	-0.41685	225	95	35	35	195;452	263;605	18079000			25508000		25417000	34919000	24111000	32090000	20077000	30478000	34186000
P53674	CRYBB1	>sp|P53674|CRBB1_HUMAN Beta-crystallin B1 OS=Homo sapiens GN=CRYBB1 PE=1 SV=2	34	>sp|P53674|CRBB1_HUMAN Beta-crystallin B1 OS=Homo sapiens GN=CRYBB1 PE=1 SV=2	>sp|P53674|CRBB1_HUMAN Beta-crystallin B1 OS=Homo sapiens GN=CRYBB1 PE=1 SV=2	>sp|P53674|CRBB1_HUMAN Beta-crystallin B1 OS=Homo sapiens GN=CRYBB1 PE=1 SV=2	S	PDTKGKGAPPAGTSPSPGTTLAPTTVPITSA	52.321	_GAPPAGTS(ph)PSPGTTLAPTTVPITSAK_	GAPPAGT(0.099)S(0.428)PS(0.428)PGT(0.022)T(0.022)LAPTTVPITSAK	10	3	819.747	0.80353	231	96	34	34	142;160	175;212
P53674	CRYBB1	>sp|P53674|CRBB1_HUMAN Beta-crystallin B1 OS=Homo sapiens GN=CRYBB1 PE=1 SV=2	173	>sp|P53674|CRBB1_HUMAN Beta-crystallin B1 OS=Homo sapiens GN=CRYBB1 PE=1 SV=2	>sp|P53674|CRBB1_HUMAN Beta-crystallin B1 OS=Homo sapiens GN=CRYBB1 PE=1 SV=2	>sp|P53674|CRBB1_HUMAN Beta-crystallin B1 OS=Homo sapiens GN=CRYBB1 PE=1 SV=2	S	NFKGNTIEIQGDDAPSLWVYGFSDRVGSVKV	66.325	_GNTIEIQGDDAPS(ph)LWVYGFSDR_	GNT(0.165)IEIQGDDAPS(0.715)LWVY(0.005)GFS(0.115)DR	13	3	840.707	2.7715	232	96	173	173	172;173	231;232					17868000
P53674	CRYBB1	>sp|P53674|CRBB1_HUMAN Beta-crystallin B1 OS=Homo sapiens GN=CRYBB1 PE=1 SV=2	189	>sp|P53674|CRBB1_HUMAN Beta-crystallin B1 OS=Homo sapiens GN=CRYBB1 PE=1 SV=2	>sp|P53674|CRBB1_HUMAN Beta-crystallin B1 OS=Homo sapiens GN=CRYBB1 PE=1 SV=2	>sp|P53674|CRBB1_HUMAN Beta-crystallin B1 OS=Homo sapiens GN=CRYBB1 PE=1 SV=2	S	LWVYGFSDRVGSVKVSSGTWVGYQYPGYRGY	150.76	_VS(ph)SGTWVGYQYPGYR_	VS(0.709)S(0.232)GT(0.059)WVGYQYPGYR	2	2	900.393	0.75371	240	96	189	189	610	801					35724000			455270000
P53674	CRYBB1	>sp|P53674|CRBB1_HUMAN Beta-crystallin B1 OS=Homo sapiens GN=CRYBB1 PE=1 SV=2	190	>sp|P53674|CRBB1_HUMAN Beta-crystallin B1 OS=Homo sapiens GN=CRYBB1 PE=1 SV=2	>sp|P53674|CRBB1_HUMAN Beta-crystallin B1 OS=Homo sapiens GN=CRYBB1 PE=1 SV=2	>sp|P53674|CRBB1_HUMAN Beta-crystallin B1 OS=Homo sapiens GN=CRYBB1 PE=1 SV=2	S	WVYGFSDRVGSVKVSSGTWVGYQYPGYRGYQ	150.76	_VSS(ph)GTWVGYQYPGYR_	VS(0.417)S(0.574)GT(0.009)WVGYQYPGYR	3	2	900.393	0.64151	241	96	190	190	610	801			231660000	626580000		500690000	470570000		454900000	487410000
P53674	CRYBB1	>sp|P53674|CRBB1_HUMAN Beta-crystallin B1 OS=Homo sapiens GN=CRYBB1 PE=1 SV=2	129	>sp|P53674|CRBB1_HUMAN Beta-crystallin B1 OS=Homo sapiens GN=CRYBB1 PE=1 SV=2	>sp|P53674|CRBB1_HUMAN Beta-crystallin B1 OS=Homo sapiens GN=CRYBB1 PE=1 SV=2	>sp|P53674|CRBB1_HUMAN Beta-crystallin B1 OS=Homo sapiens GN=CRYBB1 PE=1 SV=2	S	FILEKGEYPRWNTWSSSYRSDRLMSFRPIKM	162.38	_WNTWSS(ph)SYR_	WNTWS(0.069)S(0.926)S(0.006)YR	6	2	633.751	0.16006	243	96	129	129	622;623	819;820					28751000	36948000
P60174	ATP1A4	>sp|P60174|TPIS_HUMAN Triosephosphate isomerase OS=Homo sapiens GN=TPI1 PE=1 SV=3;>tr|Q53HE2|Q53HE2_HUMAN Triosephosphate isomerase (Fragment) OS=Homo sapiens PE=2 SV=1;>tr|V9HWK1|V9HWK1_HUMAN Triosephosphate isomerase OS=Homo sapiens GN=HEL-S-49 PE=2 SV=1;>tr|Q2QD09|Q2QD09_HUMAN Triosephosphate isomerase (Fragment) OS=Homo sapiens PE=3 SV=1;>tr|B4DUI5|B4DUI5_HUMAN Triosephosphate isomerase OS=Ho…	249;212;212;212;176	>sp|P60174|TPIS_HUMAN Triosephosphate isomerase OS=Homo sapiens GN=TPI1 PE=1 SV=3	>sp|P60174|TPIS_HUMAN Triosephosphate isomerase OS=Homo sapiens GN=TPI1 PE=1 SV=3	>sp|P60174|TPIS_HUMAN Triosephosphate isomerase OS=Homo sapiens GN=TPI1 PE=1 SV=3;>tr|Q53HE2|Q53HE2_HUMAN Triosephosphate isomerase (Fragment) OS=Homo sapiens PE=2 SV=1;>tr|V9HWK1|V9HWK1_HUMAN Triosephosphate isomerase OS=Homo sapiens GN=HEL-S-49 PE=2 SV=1	S	VSDAVAQSTRIIYGGSVTGATCKELASQPDV	85.493	_IIYGGS(ph)VTGATCK_	IIY(0.003)GGS(0.968)VT(0.029)GATCK	6	2	703.823	0.25157	248	101	249	249	236	314		19811000		28048000	26158000	27649000			24285000		43293000	40311000
P60709	ACTA2	>sp|P60709|ACTB_HUMAN Actin, cytoplasmic 1 OS=Homo sapiens GN=ACTB PE=1 SV=1;>sp|P63261|ACTG_HUMAN Actin, cytoplasmic 2 OS=Homo sapiens GN=ACTG1 PE=1 SV=1;>tr|Q1KLZ0|Q1KLZ0_HUMAN HCG15971, isoform CRA_a OS=Homo sapiens GN=PS1TP5BP1 PE=2 SV=1;>tr|Q53G76|Q53G76_HUMAN Beta actin variant (Fragment) OS=Homo sapiens PE=2 SV=1;>tr|Q53G99|Q53G99_HUMAN Beta actin variant (Fragment) OS=Homo sapiens PE=2 SV…	323;323;323;323;323;323;311;304;299;281;295;242;211;201;113;107;325;325;325;325;325;324;291;290;280;202;202;325;134;114;117;91;62	>sp|P60709|ACTB_HUMAN Actin, cytoplasmic 1 OS=Homo sapiens GN=ACTB PE=1 SV=1;>sp|P62736|ACTA_HUMAN Actin, aortic smooth muscle OS=Homo sapiens GN=ACTA2 PE=1 SV=1	>sp|P60709|ACTB_HUMAN Actin, cytoplasmic 1 OS=Homo sapiens GN=ACTB PE=1 SV=1	>sp|P60709|ACTB_HUMAN Actin, cytoplasmic 1 OS=Homo sapiens GN=ACTB PE=1 SV=1;>sp|P63261|ACTG_HUMAN Actin, cytoplasmic 2 OS=Homo sapiens GN=ACTG1 PE=1 SV=1;>tr|Q1KLZ0|Q1KLZ0_HUMAN HCG15971, isoform CRA_a OS=Homo sapiens GN=PS1TP5BP1 PE=2 SV=1;>tr|Q53G76|Q53	S	GIADRMQKEITALAPSTMKIKIIAPPERKYS	57.794	_EITALAPS(ph)TM(ox)K_	EIT(0.002)ALAPS(0.664)T(0.334)MK	8	2	629.293	0.11848	250	102;109	323;325	323	94	121
E7EX29	YWHAB	>tr|E7EX29|E7EX29_HUMAN 14-3-3 protein zeta/delta (Fragment) OS=Homo sapiens GN=YWHAZ PE=1 SV=1;>sp|P63104|1433Z_HUMAN 14-3-3 protein zeta/delta OS=Homo sapiens GN=YWHAZ PE=1 SV=1;>tr|D0PNI1|D0PNI1_HUMAN Epididymis luminal protein 4 OS=Homo sapiens GN=YWHAZ PE=2 SV=1;>tr|B0AZS6|B0AZS6_HUMAN 14-3-3 protein zeta/delta OS=Homo sapiens GN=YWHAZ PE=1 SV=1;>tr|E7ESK7|E7ESK7_HUMAN 14-3-3 protein zeta/de…	99;99;99;22;99	>tr|E7EX29|E7EX29_HUMAN 14-3-3 protein zeta/delta (Fragment) OS=Homo sapiens GN=YWHAZ PE=1 SV=1	>tr|E7EX29|E7EX29_HUMAN 14-3-3 protein zeta/delta (Fragment) OS=Homo sapiens GN=YWHAZ PE=1 SV=1	>tr|E7EX29|E7EX29_HUMAN 14-3-3 protein zeta/delta (Fragment) OS=Homo sapiens GN=YWHAZ PE=1 SV=1;>sp|P63104|1433Z_HUMAN 14-3-3 protein zeta/delta OS=Homo sapiens GN=YWHAZ PE=1 SV=1;>tr|D0PNI1|D0PNI1_HUMAN Epididymis luminal protein 4 OS=Homo sapiens GN=YWHA	S	EKIETELRDICNDVLSLLEKFLIPNASQAES	55.885	_DICNDVLS(ph)LLEK_	DICNDVLS(1)LLEK	8	2	749.847	-0.22649	256	112	99	99	69	88							3485900	2908700		7088600	8893400
P68363	TUBA1B	>sp|P68363|TBA1B_HUMAN Tubulin alpha-1B chain OS=Homo sapiens GN=TUBA1B PE=1 SV=1;>tr|A8JZY9|A8JZY9_HUMAN Tubulin alpha chain OS=Homo sapiens PE=2 SV=1;>sp|P68366|TBA4A_HUMAN Tubulin alpha-4A chain OS=Homo sapiens GN=TUBA4A PE=1 SV=1;>tr|B3KPS3|B3KPS3_HUMAN Tubulin alpha chain OS=Homo sapiens PE=2 SV=1;>tr|B3KT06|B3KT06_HUMAN Tubulin alpha chain OS=Homo sapiens PE=2 SV=1;>tr|B4DDU2|B4DDU2_HUMAN c…	340;340;340;305;305;187	>sp|P68363|TBA1B_HUMAN Tubulin alpha-1B chain OS=Homo sapiens GN=TUBA1B PE=1 SV=1	>sp|P68363|TBA1B_HUMAN Tubulin alpha-1B chain OS=Homo sapiens GN=TUBA1B PE=1 SV=1	>sp|P68363|TBA1B_HUMAN Tubulin alpha-1B chain OS=Homo sapiens GN=TUBA1B PE=1 SV=1;>tr|A8JZY9|A8JZY9_HUMAN Tubulin alpha chain OS=Homo sapiens PE=2 SV=1;>sp|P68366|TBA4A_HUMAN Tubulin alpha-4A chain OS=Homo sapiens GN=TUBA4A PE=1 SV=1;>tr|B3KPS3|B3KPS3_HUMA	S	PKDVNAAIATIKTKRSIQFVDWCPTGFKVGI	85.619	_S(ph)IQFVDWCPTGFK_	S(1)IQFVDWCPTGFK	1	2	832.863	0.29509	257	113	340	340	516	685		5079000		16327000	12433000		9867700	13001000			18632000	13615000
P80723	BASP1	>sp|P80723|BASP1_HUMAN Brain acid soluble protein 1 OS=Homo sapiens GN=BASP1 PE=1 SV=2	40	>sp|P80723|BASP1_HUMAN Brain acid soluble protein 1 OS=Homo sapiens GN=BASP1 PE=1 SV=2	>sp|P80723|BASP1_HUMAN Brain acid soluble protein 1 OS=Homo sapiens GN=BASP1 PE=1 SV=2	>sp|P80723|BASP1_HUMAN Brain acid soluble protein 1 OS=Homo sapiens GN=BASP1 PE=1 SV=2	S	KAEGAATEEEGTPKESEPQAAAEPAEAKEGK	48.422	_AEGAAT(ph)EEEGT(ph)PKESEPQAAAEPAEAK_	AEGAAT(0.667)EEEGT(0.667)PKES(0.667)EPQAAAEPAEAK	15	3	953.393	0.95514	258	114	40	40	17;18;260	20;21;22;348			10917000		20058000		6595200
P80723	BASP1	>sp|P80723|BASP1_HUMAN Brain acid soluble protein 1 OS=Homo sapiens GN=BASP1 PE=1 SV=2	194	>sp|P80723|BASP1_HUMAN Brain acid soluble protein 1 OS=Homo sapiens GN=BASP1 PE=1 SV=2	>sp|P80723|BASP1_HUMAN Brain acid soluble protein 1 OS=Homo sapiens GN=BASP1 PE=1 SV=2	>sp|P80723|BASP1_HUMAN Brain acid soluble protein 1 OS=Homo sapiens GN=BASP1 PE=1 SV=2	S	AAPSSKETPAATEAPSSTPKAQGPAASAEEP	95.873	_ETPAATEAPS(ph)STPK_	ETPAATEAPS(0.333)S(0.333)T(0.333)PK	10	2	733.824	1.6644	259	114	194	194	106	133
P80723	BASP1	>sp|P80723|BASP1_HUMAN Brain acid soluble protein 1 OS=Homo sapiens GN=BASP1 PE=1 SV=2	195	>sp|P80723|BASP1_HUMAN Brain acid soluble protein 1 OS=Homo sapiens GN=BASP1 PE=1 SV=2	>sp|P80723|BASP1_HUMAN Brain acid soluble protein 1 OS=Homo sapiens GN=BASP1 PE=1 SV=2	>sp|P80723|BASP1_HUMAN Brain acid soluble protein 1 OS=Homo sapiens GN=BASP1 PE=1 SV=2	S	APSSKETPAATEAPSSTPKAQGPAASAEEPK	95.873	_ETPAATEAPS(ph)STPK_	ETPAATEAPS(0.333)S(0.333)T(0.333)PK	11	2	733.824	1.6644	260	114	195	195	106	133
Q04917	YWHAH	>sp|Q04917|1433F_HUMAN 14-3-3 protein eta OS=Homo sapiens GN=YWHAH PE=1 SV=4;>tr|A0A024R1K7|A0A024R1K7_HUMAN Tyrosine 3-monooxygenase/tryptophan 5-monooxygenase activation protein, eta polypeptide, isoform CRA_b OS=Homo sapiens GN=YWHAH PE=3 SV=1;>tr|Q9H4N8|Q9H4N8_HUMAN Homo sapiens clone CDABP0046 mRNA sequence OS=Homo sapiens PE=2 SV=1;>tr|A2IDB2|A2IDB2_HUMAN 14-3-3 protein eta (Fragment) OS=Ho…	145;145;75;132	>sp|Q04917|1433F_HUMAN 14-3-3 protein eta OS=Homo sapiens GN=YWHAH PE=1 SV=4	>sp|Q04917|1433F_HUMAN 14-3-3 protein eta OS=Homo sapiens GN=YWHAH PE=1 SV=4	>sp|Q04917|1433F_HUMAN 14-3-3 protein eta OS=Homo sapiens GN=YWHAH PE=1 SV=4;>tr|A0A024R1K7|A0A024R1K7_HUMAN Tyrosine 3-monooxygenase/tryptophan 5-monooxygenase activation protein, eta polypeptide, isoform CRA_b OS=Homo sapiens GN=YWHAH PE=3 SV=1;>tr|Q9H4N	S	YYRYLAEVASGEKKNSVVEASEAAYKEAFEI	51.147	_KNS(ph)VVEASEAAYK_	KNS(0.994)VVEAS(0.006)EAAYK	3	2	738.343	-1.9436	266	118	145	145	281	375				8912500	8721800	6470700
Q08257	CRYZ	>sp|Q08257|QOR_HUMAN Quinone oxidoreductase OS=Homo sapiens GN=CRYZ PE=1 SV=1;>tr|A6NP24|A6NP24_HUMAN Quinone oxidoreductase (Fragment) OS=Homo sapiens GN=CRYZ PE=1 SV=1;>tr|C9JH92|C9JH92_HUMAN Quinone oxidoreductase (Fragment) OS=Homo sapiens GN=CRYZ PE=1 SV=1	151;151;151	>sp|Q08257|QOR_HUMAN Quinone oxidoreductase OS=Homo sapiens GN=CRYZ PE=1 SV=1	>sp|Q08257|QOR_HUMAN Quinone oxidoreductase OS=Homo sapiens GN=CRYZ PE=1 SV=1	>sp|Q08257|QOR_HUMAN Quinone oxidoreductase OS=Homo sapiens GN=CRYZ PE=1 SV=1;>tr|A6NP24|A6NP24_HUMAN Quinone oxidoreductase (Fragment) OS=Homo sapiens GN=CRYZ PE=1 SV=1;>tr|C9JH92|C9JH92_HUMAN Quinone oxidoreductase (Fragment) OS=Homo sapiens GN=CRYZ PE=1	S	AYRALIHSACVKAGESVLVHGASGGVGLAAC	53.481	_AGES(ph)VLVHGASGGVGLAACQIAR_	AGES(0.709)VLVHGAS(0.291)GGVGLAACQIAR	4	3	754.035	1.0609	267	119	151	151	21	25									30198000
Q12934	BFSP1	>sp|Q12934|BFSP1_HUMAN Filensin OS=Homo sapiens GN=BFSP1 PE=1 SV=3;>tr|B7Z999|B7Z999_HUMAN cDNA FLJ51468, highly similar to Filensin OS=Homo sapiens PE=2 SV=1;>tr|B7ZAD2|B7ZAD2_HUMAN cDNA, FLJ79146, highly similar to Filensin OS=Homo sapiens PE=2 SV=1	223;84;84	>sp|Q12934|BFSP1_HUMAN Filensin OS=Homo sapiens GN=BFSP1 PE=1 SV=3	>sp|Q12934|BFSP1_HUMAN Filensin OS=Homo sapiens GN=BFSP1 PE=1 SV=3	>sp|Q12934|BFSP1_HUMAN Filensin OS=Homo sapiens GN=BFSP1 PE=1 SV=3;>tr|B7Z999|B7Z999_HUMAN cDNA FLJ51468, highly similar to Filensin OS=Homo sapiens PE=2 SV=1;>tr|B7ZAD2|B7ZAD2_HUMAN cDNA, FLJ79146, highly similar to Filensin OS=Homo sapiens PE=2 SV=1	S	REEKLLTEREVAALRSQLEEGREVLSHLQAQ	105.46	_EVAALRS(ph)QLEEGREVLSHLQAQR_	EVAALRS(1)QLEEGREVLSHLQAQR	7	4	675.596	0.083933	270	120	223	223	107	134		13027000		32274000	33840000	31732000	15632000	23569000		29472000	43550000	34441000
Q12934	BFSP1	>sp|Q12934|BFSP1_HUMAN Filensin OS=Homo sapiens GN=BFSP1 PE=1 SV=3;>tr|B7Z999|B7Z999_HUMAN cDNA FLJ51468, highly similar to Filensin OS=Homo sapiens PE=2 SV=1;>tr|B7ZAD2|B7ZAD2_HUMAN cDNA, FLJ79146, highly similar to Filensin OS=Homo sapiens PE=2 SV=1	632;493;493	>sp|Q12934|BFSP1_HUMAN Filensin OS=Homo sapiens GN=BFSP1 PE=1 SV=3	>sp|Q12934|BFSP1_HUMAN Filensin OS=Homo sapiens GN=BFSP1 PE=1 SV=3	>sp|Q12934|BFSP1_HUMAN Filensin OS=Homo sapiens GN=BFSP1 PE=1 SV=3;>tr|B7Z999|B7Z999_HUMAN cDNA FLJ51468, highly similar to Filensin OS=Homo sapiens PE=2 SV=1;>tr|B7ZAD2|B7ZAD2_HUMAN cDNA, FLJ79146, highly similar to Filensin OS=Homo sapiens PE=2 SV=1	S	LAYKTVEVVESIEKISTESIQTYEETAVIVE	109.68	_IS(ph)TESIQTYEETAVIVETMIGK_	IS(0.495)T(0.495)ES(0.009)IQTYEETAVIVETMIGK	2	2	1261.6	-0.76107	271	120	632	632	249	332
Q12934	BFSP1	>sp|Q12934|BFSP1_HUMAN Filensin OS=Homo sapiens GN=BFSP1 PE=1 SV=3;>tr|B7Z999|B7Z999_HUMAN cDNA FLJ51468, highly similar to Filensin OS=Homo sapiens PE=2 SV=1;>tr|B7ZAD2|B7ZAD2_HUMAN cDNA, FLJ79146, highly similar to Filensin OS=Homo sapiens PE=2 SV=1	170;31;31	>sp|Q12934|BFSP1_HUMAN Filensin OS=Homo sapiens GN=BFSP1 PE=1 SV=3	>sp|Q12934|BFSP1_HUMAN Filensin OS=Homo sapiens GN=BFSP1 PE=1 SV=3	>sp|Q12934|BFSP1_HUMAN Filensin OS=Homo sapiens GN=BFSP1 PE=1 SV=3;>tr|B7Z999|B7Z999_HUMAN cDNA FLJ51468, highly similar to Filensin OS=Homo sapiens PE=2 SV=1;>tr|B7ZAD2|B7ZAD2_HUMAN cDNA, FLJ79146, highly similar to Filensin OS=Homo sapiens PE=2 SV=1	S	NLRLQLEAQFLQDDISAAKDRHKKNLLEVQT	103.27	_LQLEAQFLQDDIS(ph)AAKDR_	LQLEAQFLQDDIS(1)AAKDR	13	3	714.347	-0.16828	272	120	170	170	332	435		19798000		58417000	37927000	39764000	13570000	21510000	6734600	42432000	36233000	49299000
Q12934	BFSP1	>sp|Q12934|BFSP1_HUMAN Filensin OS=Homo sapiens GN=BFSP1 PE=1 SV=3;>tr|B7Z999|B7Z999_HUMAN cDNA FLJ51468, highly similar to Filensin OS=Homo sapiens PE=2 SV=1;>tr|B7ZAD2|B7ZAD2_HUMAN cDNA, FLJ79146, highly similar to Filensin OS=Homo sapiens PE=2 SV=1	188;49;49	>sp|Q12934|BFSP1_HUMAN Filensin OS=Homo sapiens GN=BFSP1 PE=1 SV=3	>sp|Q12934|BFSP1_HUMAN Filensin OS=Homo sapiens GN=BFSP1 PE=1 SV=3	>sp|Q12934|BFSP1_HUMAN Filensin OS=Homo sapiens GN=BFSP1 PE=1 SV=3;>tr|B7Z999|B7Z999_HUMAN cDNA FLJ51468, highly similar to Filensin OS=Homo sapiens PE=2 SV=1;>tr|B7ZAD2|B7ZAD2_HUMAN cDNA, FLJ79146, highly similar to Filensin OS=Homo sapiens PE=2 SV=1	S	KDRHKKNLLEVQTYISILQQIIHTTPPASIV	119.97	_NLLEVQTYIS(ph)ILQQIIHTTPPASIVTSGMR_	NLLEVQT(0.068)Y(0.386)IS(0.444)ILQQIIHT(0.051)T(0.051)PPASIVTSGMR	10	3	1135.26	1.8051	273	120	188	188	394	527;528
Q13515	BFSP2	>sp|Q13515|BFSP2_HUMAN Phakinin OS=Homo sapiens GN=BFSP2 PE=1 SV=1	208	>sp|Q13515|BFSP2_HUMAN Phakinin OS=Homo sapiens GN=BFSP2 PE=1 SV=1	>sp|Q13515|BFSP2_HUMAN Phakinin OS=Homo sapiens GN=BFSP2 PE=1 SV=1	>sp|Q13515|BFSP2_HUMAN Phakinin OS=Homo sapiens GN=BFSP2 PE=1 SV=1	S	ENEQPFRKAAEEEINSLYKVIDEANLTKMDL	110.92	_AAEEEINS(ph)LYK_	AAEEEINS(1)LYK	8	2	673.797	-0.08504	281	122	208	208	1	1				23012000	18727000	19803000		15698000		24466000	20758000	24283000
Q13515	BFSP2	>sp|Q13515|BFSP2_HUMAN Phakinin OS=Homo sapiens GN=BFSP2 PE=1 SV=1	90	>sp|Q13515|BFSP2_HUMAN Phakinin OS=Homo sapiens GN=BFSP2 PE=1 SV=1	>sp|Q13515|BFSP2_HUMAN Phakinin OS=Homo sapiens GN=BFSP2 PE=1 SV=1	>sp|Q13515|BFSP2_HUMAN Phakinin OS=Homo sapiens GN=BFSP2 PE=1 SV=1	S	RRALGISSVFLQGLRSSGLATVPAPGLERDH	92.38	_S(ph)SGLATVPAPGLER_	S(0.5)S(0.5)GLATVPAPGLER	1	2	717.853	0.70258	284	122	90	90	34;533	41;704		101610000	109380000	285040000			233930000	232090000	11319000
Q13515	BFSP2	>sp|Q13515|BFSP2_HUMAN Phakinin OS=Homo sapiens GN=BFSP2 PE=1 SV=1	159	>sp|Q13515|BFSP2_HUMAN Phakinin OS=Homo sapiens GN=BFSP2 PE=1 SV=1	>sp|Q13515|BFSP2_HUMAN Phakinin OS=Homo sapiens GN=BFSP2 PE=1 SV=1	>sp|Q13515|BFSP2_HUMAN Phakinin OS=Homo sapiens GN=BFSP2 PE=1 SV=1	S	ATRSGNWGALRASWASSCQQVGEAVLENARL	77.681	_ASWAS(ph)SCQQVGEAVLENAR_	AS(0.422)WAS(0.488)S(0.09)CQQVGEAVLENAR	5	3	714.981	0.041213	287	122	159	159	49	66
Q13515	BFSP2	>sp|Q13515|BFSP2_HUMAN Phakinin OS=Homo sapiens GN=BFSP2 PE=1 SV=1	32	>sp|Q13515|BFSP2_HUMAN Phakinin OS=Homo sapiens GN=BFSP2 PE=1 SV=1	>sp|Q13515|BFSP2_HUMAN Phakinin OS=Homo sapiens GN=BFSP2 PE=1 SV=1	>sp|Q13515|BFSP2_HUMAN Phakinin OS=Homo sapiens GN=BFSP2 PE=1 SV=1	S	SMPLQRRRASFRGPRSSSSLESPPASRTNAM	151.44	_S(ph)S(ph)SSLESPPASR_	S(0.682)S(0.682)S(0.625)S(0.011)LESPPASR	1	2	682.76	0.058666	289	122	32	32	175;536	234;235;707;708;709		7430400		5719500	5193500	5707500
Q13515	BFSP2	>sp|Q13515|BFSP2_HUMAN Phakinin OS=Homo sapiens GN=BFSP2 PE=1 SV=1	225	>sp|Q13515|BFSP2_HUMAN Phakinin OS=Homo sapiens GN=BFSP2 PE=1 SV=1	>sp|Q13515|BFSP2_HUMAN Phakinin OS=Homo sapiens GN=BFSP2 PE=1 SV=1	>sp|Q13515|BFSP2_HUMAN Phakinin OS=Homo sapiens GN=BFSP2 PE=1 SV=1	S	YKVIDEANLTKMDLESQIESLKEELGSLSRN	133.26	_MDLES(ph)QIESLKEELGSLSR_	MDLES(1)QIESLKEELGSLSR	5	3	748.687	-0.068461	294	122	225	225	362	470;471							5333000				8760600
Q13515	BFSP2	>sp|Q13515|BFSP2_HUMAN Phakinin OS=Homo sapiens GN=BFSP2 PE=1 SV=1	236	>sp|Q13515|BFSP2_HUMAN Phakinin OS=Homo sapiens GN=BFSP2 PE=1 SV=1	>sp|Q13515|BFSP2_HUMAN Phakinin OS=Homo sapiens GN=BFSP2 PE=1 SV=1	>sp|Q13515|BFSP2_HUMAN Phakinin OS=Homo sapiens GN=BFSP2 PE=1 SV=1	S	MDLESQIESLKEELGSLSRNYEEDVKLLHKQ	75.646	_MDLESQIESLKEELGS(ph)LSR_	MDLESQIESLKEELGS(0.5)LS(0.5)R	16	3	748.687	0.5487	296	122	236	236	362	470;471					15876000
Q13515	BFSP2	>sp|Q13515|BFSP2_HUMAN Phakinin OS=Homo sapiens GN=BFSP2 PE=1 SV=1	238	>sp|Q13515|BFSP2_HUMAN Phakinin OS=Homo sapiens GN=BFSP2 PE=1 SV=1	>sp|Q13515|BFSP2_HUMAN Phakinin OS=Homo sapiens GN=BFSP2 PE=1 SV=1	>sp|Q13515|BFSP2_HUMAN Phakinin OS=Homo sapiens GN=BFSP2 PE=1 SV=1	S	LESQIESLKEELGSLSRNYEEDVKLLHKQLA	102.6	_MDLESQIESLKEELGSLS(ph)R_	MDLESQIESLKEELGS(0.355)LS(0.645)R	18	3	748.687	1.1605	297	122	238	238	362	470;471					15876000					19460000		11932000
Q13515	BFSP2	>sp|Q13515|BFSP2_HUMAN Phakinin OS=Homo sapiens GN=BFSP2 PE=1 SV=1	330	>sp|Q13515|BFSP2_HUMAN Phakinin OS=Homo sapiens GN=BFSP2 PE=1 SV=1	>sp|Q13515|BFSP2_HUMAN Phakinin OS=Homo sapiens GN=BFSP2 PE=1 SV=1	>sp|Q13515|BFSP2_HUMAN Phakinin OS=Homo sapiens GN=BFSP2 PE=1 SV=1	S	AALRVELHNTSCQVQSLQAETESLRALKRGL	62.582	_VELHNTSCQVQS(ph)LQAETESLR_	VELHNT(0.001)S(0.002)CQVQS(0.995)LQAET(0.002)ESLR	12	3	837.051	0.84171	298	122	330	330	577	757					20178000							31799000
A0A0D9SGF6	SPTA1	>tr|A0A0D9SGF6|A0A0D9SGF6_HUMAN Spectrin alpha chain, non-erythrocytic 1 OS=Homo sapiens GN=SPTAN1 PE=1 SV=1;>sp|Q13813|SPTN1_HUMAN Spectrin alpha chain, non-erythrocytic 1 OS=Homo sapiens GN=SPTAN1 PE=1 SV=3;>tr|A0A0D9SF54|A0A0D9SF54_HUMAN Spectrin alpha chain, non-erythrocytic 1 OS=Homo sapiens GN=SPTAN1 PE=1 SV=1;>tr|A0A024R889|A0A024R889_HUMAN Spectrin, alpha, non-erythrocytic 1 (Alpha-fodrin…	289;289;289;289;289;289	>tr|A0A0D9SGF6|A0A0D9SGF6_HUMAN Spectrin alpha chain, non-erythrocytic 1 OS=Homo sapiens GN=SPTAN1 PE=1 SV=1	>tr|A0A0D9SGF6|A0A0D9SGF6_HUMAN Spectrin alpha chain, non-erythrocytic 1 OS=Homo sapiens GN=SPTAN1 PE=1 SV=1	>tr|A0A0D9SGF6|A0A0D9SGF6_HUMAN Spectrin alpha chain, non-erythrocytic 1 OS=Homo sapiens GN=SPTAN1 PE=1 SV=1;>sp|Q13813|SPTN1_HUMAN Spectrin alpha chain, non-erythrocytic 1 OS=Homo sapiens GN=SPTAN1 PE=1 SV=3;>tr|A0A0D9SF54|A0A0D9SF54_HUMAN Spectrin alpha	S	KEQLMASDDFGRDLASVQALLRKHEGLERDL	99.522	_DLAS(ph)VQALLR_	DLAS(1)VQALLR	4	2	583.302	-0.63481	299	123	289	289	72	92
Q14CM0	FRMPD4	>sp|Q14CM0|FRPD4_HUMAN FERM and PDZ domain-containing protein 4 OS=Homo sapiens GN=FRMPD4 PE=1 SV=1;>tr|B7ZLE1|B7ZLE1_HUMAN FRMPD4 protein OS=Homo sapiens GN=FRMPD4 PE=2 SV=1;>tr|A0A087WYX8|A0A087WYX8_HUMAN FERM and PDZ domain-containing protein 4 OS=Homo sapiens GN=FRMPD4 PE=1 SV=1	1077;1069;1037	>sp|Q14CM0|FRPD4_HUMAN FERM and PDZ domain-containing protein 4 OS=Homo sapiens GN=FRMPD4 PE=1 SV=1	>sp|Q14CM0|FRPD4_HUMAN FERM and PDZ domain-containing protein 4 OS=Homo sapiens GN=FRMPD4 PE=1 SV=1	>sp|Q14CM0|FRPD4_HUMAN FERM and PDZ domain-containing protein 4 OS=Homo sapiens GN=FRMPD4 PE=1 SV=1;>tr|B7ZLE1|B7ZLE1_HUMAN FRMPD4 protein OS=Homo sapiens GN=FRMPD4 PE=2 SV=1;>tr|A0A087WYX8|A0A087WYX8_HUMAN FERM and PDZ domain-containing protein 4 OS=Homo	S	SGKFGTVSSRDSQHLSTFNLERTAFRKDSQR	49.186	_FGTVSSRDSQHLS(ph)T(ph)FNLERT(ph)AFR_	FGT(0.145)VS(0.163)S(0.171)RDS(0.457)QHLS(0.532)T(0.532)FNLERT(0.999)AFR	13	3	966.079	1.3488	302	125	1077	1077	117	147	58169000							125120000
Q15149	PLEC	>sp|Q15149|PLEC_HUMAN Plectin OS=Homo sapiens GN=PLEC PE=1 SV=3	794	>sp|Q15149|PLEC_HUMAN Plectin OS=Homo sapiens GN=PLEC PE=1 SV=3	>sp|Q15149|PLEC_HUMAN Plectin OS=Homo sapiens GN=PLEC PE=1 SV=3	>sp|Q15149|PLEC_HUMAN Plectin OS=Homo sapiens GN=PLEC PE=1 SV=3	S	FDWSDRNTNMTAKKESYSALMRELELKEKKI	78.653	_KES(ph)YSALMR_	KES(0.989)YS(0.011)ALMR	3	2	582.76	-0.043462	307	127	794	794	268	357;358					12760000	17287000				7757700
Q15149	PLEC	>sp|Q15149|PLEC_HUMAN Plectin OS=Homo sapiens GN=PLEC PE=1 SV=3	1554	>sp|Q15149|PLEC_HUMAN Plectin OS=Homo sapiens GN=PLEC PE=1 SV=3	>sp|Q15149|PLEC_HUMAN Plectin OS=Homo sapiens GN=PLEC PE=1 SV=3	>sp|Q15149|PLEC_HUMAN Plectin OS=Homo sapiens GN=PLEC PE=1 SV=3	S	VRREEAAVDAQQQKRSIQEELQQLRQSSEAE	62.924	_S(ph)IQEELQQLR_	S(1)IQEELQQLR	1	2	662.319	2.7076	309	127	1554	1554	515	684
Q2LD37	CDC27	>sp|Q2LD37|K1109_HUMAN Uncharacterized protein KIAA1109 OS=Homo sapiens GN=KIAA1109 PE=1 SV=2;>tr|H7C121|H7C121_HUMAN Uncharacterized protein KIAA1109 (Fragment) OS=Homo sapiens GN=KIAA1109 PE=1 SV=1	1342;1174	>sp|Q2LD37|K1109_HUMAN Uncharacterized protein KIAA1109 OS=Homo sapiens GN=KIAA1109 PE=1 SV=2	>sp|Q2LD37|K1109_HUMAN Uncharacterized protein KIAA1109 OS=Homo sapiens GN=KIAA1109 PE=1 SV=2	>sp|Q2LD37|K1109_HUMAN Uncharacterized protein KIAA1109 OS=Homo sapiens GN=KIAA1109 PE=1 SV=2;>tr|H7C121|H7C121_HUMAN Uncharacterized protein KIAA1109 (Fragment) OS=Homo sapiens GN=KIAA1109 PE=1 SV=1	S	AFYGDKQPVTVGVQFSSDVSRSDENVLDSPK	32.391	_SLT(ph)AAFYGDKQPVT(ph)VGVQFS(ph)SDVSR_	S(0.057)LT(0.938)AAFY(0.163)GDKQPVT(0.689)VGVQFS(0.384)S(0.384)DVS(0.384)R	20	3	967.083	0.64308	311	128	1342	1342	523	693
Q2LD37	CDC27	>sp|Q2LD37|K1109_HUMAN Uncharacterized protein KIAA1109 OS=Homo sapiens GN=KIAA1109 PE=1 SV=2;>tr|H7C121|H7C121_HUMAN Uncharacterized protein KIAA1109 (Fragment) OS=Homo sapiens GN=KIAA1109 PE=1 SV=1	1343;1175	>sp|Q2LD37|K1109_HUMAN Uncharacterized protein KIAA1109 OS=Homo sapiens GN=KIAA1109 PE=1 SV=2	>sp|Q2LD37|K1109_HUMAN Uncharacterized protein KIAA1109 OS=Homo sapiens GN=KIAA1109 PE=1 SV=2	>sp|Q2LD37|K1109_HUMAN Uncharacterized protein KIAA1109 OS=Homo sapiens GN=KIAA1109 PE=1 SV=2;>tr|H7C121|H7C121_HUMAN Uncharacterized protein KIAA1109 (Fragment) OS=Homo sapiens GN=KIAA1109 PE=1 SV=1	S	FYGDKQPVTVGVQFSSDVSRSDENVLDSPKQ	32.391	_SLT(ph)AAFYGDKQPVT(ph)VGVQFS(ph)SDVSR_	S(0.057)LT(0.938)AAFY(0.163)GDKQPVT(0.689)VGVQFS(0.384)S(0.384)DVS(0.384)R	21	3	967.083	0.64308	312	128	1343	1343	523	693
Q2LD37	CDC27	>sp|Q2LD37|K1109_HUMAN Uncharacterized protein KIAA1109 OS=Homo sapiens GN=KIAA1109 PE=1 SV=2;>tr|H7C121|H7C121_HUMAN Uncharacterized protein KIAA1109 (Fragment) OS=Homo sapiens GN=KIAA1109 PE=1 SV=1	1346;1178	>sp|Q2LD37|K1109_HUMAN Uncharacterized protein KIAA1109 OS=Homo sapiens GN=KIAA1109 PE=1 SV=2	>sp|Q2LD37|K1109_HUMAN Uncharacterized protein KIAA1109 OS=Homo sapiens GN=KIAA1109 PE=1 SV=2	>sp|Q2LD37|K1109_HUMAN Uncharacterized protein KIAA1109 OS=Homo sapiens GN=KIAA1109 PE=1 SV=2;>tr|H7C121|H7C121_HUMAN Uncharacterized protein KIAA1109 (Fragment) OS=Homo sapiens GN=KIAA1109 PE=1 SV=1	S	DKQPVTVGVQFSSDVSRSDENVLDSPKQRRS	32.391	_SLT(ph)AAFYGDKQPVT(ph)VGVQFS(ph)SDVSR_	S(0.057)LT(0.938)AAFY(0.163)GDKQPVT(0.689)VGVQFS(0.384)S(0.384)DVS(0.384)R	24	3	967.083	0.64308	313	128	1346	1346	523	693
Q2TAA2	LYPLA1	>sp|Q2TAA2|IAH1_HUMAN Isoamyl acetate-hydrolyzing esterase 1 homolog OS=Homo sapiens GN=IAH1 PE=1 SV=1;>tr|A0A140VJL6|A0A140VJL6_HUMAN Testicular tissue protein Li 92 OS=Homo sapiens PE=2 SV=1;>tr|H7BXP8|H7BXP8_HUMAN Isoamyl acetate-hydrolyzing esterase 1 homolog (Fragment) OS=Homo sapiens GN=IAH1 PE=1 SV=1	24;24;21	>sp|Q2TAA2|IAH1_HUMAN Isoamyl acetate-hydrolyzing esterase 1 homolog OS=Homo sapiens GN=IAH1 PE=1 SV=1	>sp|Q2TAA2|IAH1_HUMAN Isoamyl acetate-hydrolyzing esterase 1 homolog OS=Homo sapiens GN=IAH1 PE=1 SV=1	>sp|Q2TAA2|IAH1_HUMAN Isoamyl acetate-hydrolyzing esterase 1 homolog OS=Homo sapiens GN=IAH1 PE=1 SV=1;>tr|A0A140VJL6|A0A140VJL6_HUMAN Testicular tissue protein Li 92 OS=Homo sapiens PE=2 SV=1;>tr|H7BXP8|H7BXP8_HUMAN Isoamyl acetate-hydrolyzing esterase 1	S	CGSALLWPRLLLFGDSITQFSFQQGGWGASL	53.747	_LLLFGDS(ph)ITQFSFQQGGWGASLADR_	LLLFGDS(0.333)IT(0.333)QFS(0.333)FQQGGWGASLADR	7	3	932.113	4.8022	314	129	24	24	319	417
Q2TAA2	LYPLA1	>sp|Q2TAA2|IAH1_HUMAN Isoamyl acetate-hydrolyzing esterase 1 homolog OS=Homo sapiens GN=IAH1 PE=1 SV=1;>tr|A0A140VJL6|A0A140VJL6_HUMAN Testicular tissue protein Li 92 OS=Homo sapiens PE=2 SV=1;>tr|H7BXP8|H7BXP8_HUMAN Isoamyl acetate-hydrolyzing esterase 1 homolog (Fragment) OS=Homo sapiens GN=IAH1 PE=1 SV=1	29;29;26	>sp|Q2TAA2|IAH1_HUMAN Isoamyl acetate-hydrolyzing esterase 1 homolog OS=Homo sapiens GN=IAH1 PE=1 SV=1	>sp|Q2TAA2|IAH1_HUMAN Isoamyl acetate-hydrolyzing esterase 1 homolog OS=Homo sapiens GN=IAH1 PE=1 SV=1	>sp|Q2TAA2|IAH1_HUMAN Isoamyl acetate-hydrolyzing esterase 1 homolog OS=Homo sapiens GN=IAH1 PE=1 SV=1;>tr|A0A140VJL6|A0A140VJL6_HUMAN Testicular tissue protein Li 92 OS=Homo sapiens PE=2 SV=1;>tr|H7BXP8|H7BXP8_HUMAN Isoamyl acetate-hydrolyzing esterase 1	S	LWPRLLLFGDSITQFSFQQGGWGASLADRLV	53.747	_LLLFGDS(ph)ITQFSFQQGGWGASLADR_	LLLFGDS(0.333)IT(0.333)QFS(0.333)FQQGGWGASLADR	12	3	932.113	4.8022	315	129	29	29	319	417
Q567V2	MPV17L2	>sp|Q567V2|M17L2_HUMAN Mpv17-like protein 2 OS=Homo sapiens GN=MPV17L2 PE=1 SV=2;>tr|A0A024R7K6|A0A024R7K6_HUMAN Uncharacterized protein OS=Homo sapiens GN=FKSG24 PE=3 SV=1	14;14	>sp|Q567V2|M17L2_HUMAN Mpv17-like protein 2 OS=Homo sapiens GN=MPV17L2 PE=1 SV=2	>sp|Q567V2|M17L2_HUMAN Mpv17-like protein 2 OS=Homo sapiens GN=MPV17L2 PE=1 SV=2	>sp|Q567V2|M17L2_HUMAN Mpv17-like protein 2 OS=Homo sapiens GN=MPV17L2 PE=1 SV=2;>tr|A0A024R7K6|A0A024R7K6_HUMAN Uncharacterized protein OS=Homo sapiens GN=FKSG24 PE=3 SV=1	S	__MARGGWRRLRRLLSAGQLLFQGRALLVTN	106.13	_LLS(ph)AGQLLFQGR_	LLS(1)AGQLLFQGR	3	2	691.863	-0.30159	317	131	14	14	322	420										7873000		9532500
[truncated: 104 more rows]

## Sheet: Reliable sites
Accession	Gene Name	Proteins	Positions within proteins	Leading proteins	Protein	Fasta headers	Amino acid	Sequence window	Score	Modified sequence	Phospho (STY) Probabilities	Position in peptide	Charge	m/z	Mass error [ppm]	id	Protein group IDs	Positions	Position	Peptide IDs	Mod. peptide IDs	ARC-N1	ARC-N2	ARC-N3	ARC-C1	ARC-C2	ARC-C3	HMC-N1	HMC-N2	HMC-N3	HMC-C1	HMC-C2	HMC-C3
[truncated: 392 more rows]

[truncated: 4 more sheets: HMC-C_HMC-N, ARC-C_ARC-N, HMC-C_ARC-C, HMC-N_ARC-N]
